# Supplementary material for: Construction of a dense genetic linkage map and mapping quantitative trait loci for economic traits of a doubled haploid population of Pyropia haitanensis (Bangiales, Rhodophyta)
Source: BMC Plant Biol. 2015 Sep 21;15:228. doi: 10.1186/s12870-015-0604-4 (PMC4578236; doi:10.1186/s12870-015-0604-4)
Supplement: Additional file 1: Table S1. — The genotypes of 4550 LP markers that were mapped onto the genetic map. (XLSX 1645 kb) [file 12870_2015_604_MOESM1_ESM.xlsx]

## Sheet: Additional file 1
Additional file 1:Table S1. The genotypes of 4550 LP markers that were mapped onto the genetic map
Marker35637	b	a	a	b	b	a	a	b	a	a	b	a	a	b	a	a	a	a	a	b	a	b	a	b	a	b	b	a	a	a	b	b	b	a	b	a	a	b	a	b	a	b	b	b	a	a	b	b	b
Marker99749	b	a	a	b	b	a	a	b	a	a	b	a	a	b	a	a	a	a	a	b	a	b	a	b	a	b	b	a	a	a	b	b	b	a	b	a	a	b	a	b	a	b	b	b	a	a	b	b	b
Marker136943	b	a	a	b	b	a	a	b	a	a	b	a	a	b	a	a	a	a	a	b	a	b	a	b	a	b	b	a	a	a	b	b	b	a	b	a	a	b	a	b	a	b	b	b	a	a	b	b	b
Marker217436	b	a	a	b	b	a	a	b	a	a	b	a	a	b	a	a	a	a	a	b	a	b	a	b	a	b	b	a	a	a	b	b	b	a	b	a	a	b	a	b	a	b	b	b	a	a	b	b	b
Marker259128	b	a	a	b	b	a	a	b	a	a	b	a	a	b	a	a	a	a	a	b	a	b	a	b	a	b	b	a	a	a	b	b	b	a	b	a	a	b	a	b	a	b	b	b	a	a	b	b	b
Marker284356	b	a	a	b	b	a	a	b	a	a	b	a	a	b	a	a	a	a	a	b	a	b	a	b	a	b	b	a	a	a	b	b	b	a	b	a	a	b	a	b	a	b	b	b	a	a	b	b	b
Marker305090	b	a	a	b	b	a	a	b	a	a	b	a	a	b	a	a	a	a	a	b	a	b	a	b	a	b	b	a	a	a	b	b	b	a	b	a	a	b	a	b	a	b	b	b	a	a	b	b	b
Marker326149	b	a	a	b	b	a	a	b	a	a	b	a	a	b	a	a	a	a	a	b	a	b	a	b	a	b	b	a	a	a	b	b	b	a	b	a	a	b	a	b	a	b	b	b	a	a	b	b	b
Marker544607	b	a	a	b	b	a	a	b	a	a	b	a	a	b	a	a	a	a	a	b	a	b	a	b	a	b	b	a	a	a	b	b	b	a	b	a	a	b	a	b	a	b	b	b	a	a	b	b	b
Marker553070	b	a	a	b	b	a	a	b	a	a	b	a	a	b	a	a	a	a	a	b	a	b	a	b	a	b	b	a	a	a	b	b	b	a	b	a	a	b	a	b	a	b	b	b	a	a	b	b	b
Marker582847	b	a	a	b	b	a	a	b	a	a	b	a	a	b	a	a	a	a	a	b	a	b	a	b	a	b	b	a	a	a	b	b	b	a	b	a	a	b	a	b	a	b	b	b	a	a	b	b	b
Marker611431	b	a	a	b	b	a	a	b	a	a	b	a	a	b	a	a	a	a	a	b	a	b	a	b	a	b	b	a	a	a	b	b	b	a	b	a	a	b	a	b	a	b	b	b	a	a	b	b	b
Marker621303	b	a	a	b	b	a	a	b	a	a	b	a	a	b	a	a	a	a	a	b	a	b	a	b	a	b	b	a	a	a	b	b	b	a	b	a	a	b	a	b	a	b	b	b	a	a	b	b	b
Marker782758	b	a	a	b	b	a	a	b	a	a	b	a	a	b	a	a	a	a	a	b	a	b	a	b	a	b	b	a	a	a	b	b	b	a	b	a	a	b	a	b	a	b	b	b	a	a	b	b	b
Marker785219	b	a	a	b	b	a	a	b	a	a	b	a	a	b	a	a	a	a	a	b	a	b	a	b	a	b	b	a	a	a	b	b	b	a	b	a	a	b	a	b	a	b	b	b	a	a	b	b	b
Marker40902	b	a	a	b	b	a	a	b	a	a	b	a	a	b	a	a	a	a	a	b	a	b	a	b	b	b	b	a	a	a	b	b	b	a	b	a	a	b	a	b	a	b	b	b	a	a	b	b	b
Marker362452	b	a	a	b	b	a	a	b	a	a	b	a	a	b	a	a	a	a	a	b	a	b	a	b	b	b	b	a	a	a	b	b	b	a	b	a	a	b	a	b	a	b	b	b	a	a	b	b	b
Marker542515	b	a	a	b	b	a	a	b	a	a	b	a	a	b	a	a	a	a	a	b	a	b	a	b	b	b	b	a	a	a	b	b	b	a	b	a	a	b	a	b	a	b	b	b	a	a	b	b	b
Marker621814	b	a	a	b	b	a	a	b	a	a	b	a	a	b	a	a	a	a	a	b	a	b	a	b	b	b	b	a	a	a	b	b	b	a	b	a	a	b	a	b	a	b	b	b	a	a	b	b	b
Marker724972	b	a	a	b	b	a	a	b	a	a	b	a	a	b	a	a	a	a	a	b	a	b	a	b	b	b	b	a	a	a	b	b	b	a	b	a	a	b	a	b	a	b	b	b	a	a	b	b	b
Marker84066	b	a	a	b	b	a	a	b	a	a	b	a	a	b	a	a	a	a	a	b	a	b	a	b	b	b	b	a	a	a	b	b	b	a	b	a	a	b	a	b	a	b	b	b	a	a	b	b	b
Marker234781	b	a	a	b	b	a	a	b	a	a	b	a	a	b	a	a	a	a	a	b	a	b	a	b	b	b	b	a	a	a	b	b	b	a	b	a	a	b	a	b	a	b	b	b	a	a	b	b	b
Marker266024	b	a	a	b	b	a	a	b	a	a	b	a	a	b	a	a	a	a	a	b	a	b	a	b	b	b	b	a	a	a	b	b	b	a	b	a	a	b	a	b	a	b	b	b	a	a	b	b	b
Marker306089	b	a	a	b	b	a	a	b	a	a	b	a	a	b	a	a	a	a	a	b	a	b	a	b	b	b	b	a	a	a	b	b	b	a	b	a	a	b	a	b	a	b	b	b	a	a	b	b	b
Marker365269	b	a	a	b	b	a	a	b	a	a	b	a	a	b	a	a	a	a	a	b	a	b	a	b	b	b	b	a	a	a	b	b	b	a	b	a	a	b	a	b	a	b	b	b	a	a	b	b	b
Marker382981	b	a	a	b	b	a	a	b	a	a	b	a	a	b	a	a	a	a	a	b	a	b	a	b	b	b	b	a	a	a	b	b	b	a	b	a	a	b	a	b	a	b	b	b	a	a	b	b	b
Marker524832	b	a	a	b	b	a	a	b	a	a	b	a	a	b	a	a	a	a	a	b	a	b	a	b	b	b	b	a	a	a	b	b	b	a	b	a	a	b	a	b	a	b	b	b	a	a	b	b	b
Marker55007	b	a	a	b	b	a	a	b	a	a	b	a	a	b	a	a	a	a	a	b	a	b	a	b	b	b	b	a	a	a	b	b	b	a	b	a	a	b	a	b	b	b	b	b	a	a	b	b	a
Marker148053	b	a	a	b	b	a	a	b	a	a	b	a	a	b	a	a	a	a	a	b	a	b	a	b	b	b	b	a	a	a	b	b	b	a	b	a	a	b	a	b	b	b	b	b	a	a	b	b	a
Marker332787	b	a	a	b	b	a	a	b	a	a	b	a	a	b	a	a	a	a	a	b	a	b	a	b	b	b	b	a	a	a	b	b	b	a	b	a	a	b	a	b	b	b	b	b	a	a	b	b	a
Marker641545	b	a	a	b	b	a	a	b	a	a	b	a	a	b	a	a	a	a	a	b	a	b	a	b	b	b	b	a	a	a	b	b	b	a	b	a	a	b	a	b	b	b	b	b	a	a	b	b	a
Marker12924	b	a	a	b	b	a	a	b	a	a	b	a	a	b	a	a	a	a	a	b	a	b	a	b	b	b	b	a	a	a	b	b	b	a	b	a	a	b	a	b	b	b	b	b	a	a	b	b	a
Marker18705	b	a	a	b	b	a	a	b	a	a	b	a	a	b	a	a	a	a	a	b	a	b	a	b	b	b	b	a	a	a	b	b	b	a	b	a	a	b	a	b	b	b	b	b	a	a	b	b	a
Marker20693	b	a	a	b	b	a	a	b	a	a	b	a	a	b	a	a	a	a	a	b	a	b	a	b	b	b	b	a	a	a	b	b	b	a	b	a	a	b	a	b	b	b	b	b	a	a	b	b	a
Marker197661	b	a	a	b	b	a	a	b	a	a	b	a	a	b	a	a	a	a	a	b	a	b	a	b	b	b	b	a	a	a	b	b	b	a	b	a	a	b	a	b	b	b	b	b	a	a	b	b	a
Marker264480	b	a	a	b	b	a	a	b	a	a	b	a	a	b	a	a	a	a	a	b	a	b	a	b	b	b	b	a	a	a	b	b	b	a	b	a	a	b	a	b	b	b	b	b	a	a	b	b	a
Marker421075	b	a	a	b	b	a	a	b	a	a	b	a	a	b	a	a	a	a	a	b	a	b	a	b	b	b	b	a	a	a	b	b	b	a	b	a	a	b	a	b	b	b	b	b	a	a	b	b	a
Marker608256	b	a	a	b	b	a	a	b	a	a	b	a	a	b	a	a	a	a	a	b	a	b	a	b	b	b	b	a	a	a	b	b	b	a	b	a	a	b	a	b	b	b	b	b	a	a	b	b	a
Marker611483	b	a	a	b	b	a	a	b	a	a	b	a	a	b	a	a	a	a	a	b	a	b	a	b	b	b	b	a	a	a	b	b	b	a	b	a	a	b	a	b	b	b	b	b	a	a	b	b	a
Marker784871	b	a	a	b	b	a	a	b	a	a	b	a	a	b	a	a	a	a	a	b	a	b	a	b	b	b	b	a	a	a	b	b	b	a	b	a	a	b	a	b	b	b	b	b	a	a	b	b	a
Marker52711	b	a	a	b	b	a	a	b	a	a	b	a	a	b	a	a	a	a	a	b	a	b	a	b	b	b	b	a	a	a	b	b	b	a	b	a	a	b	a	b	b	b	b	b	a	a	b	b	a
Marker109561	b	a	a	b	b	a	a	b	a	a	b	a	a	b	a	a	a	a	a	b	a	b	a	b	b	b	b	a	a	a	b	b	b	a	b	a	a	b	a	b	b	b	b	b	a	a	b	b	a
Marker279164	b	a	a	b	b	a	a	b	a	a	b	a	a	b	a	a	a	a	a	b	a	b	a	b	b	b	b	a	a	a	b	b	b	a	b	a	a	b	a	b	b	b	b	b	a	a	b	b	a
Marker444809	b	a	a	b	b	a	a	b	a	a	b	a	a	b	a	a	a	a	a	b	a	b	a	b	b	b	b	a	a	a	b	b	b	a	b	a	a	b	a	b	b	b	b	b	a	a	b	b	a
Marker448000	b	a	a	b	b	a	a	b	a	a	b	a	a	b	a	a	a	a	a	b	a	b	a	b	b	b	b	a	a	a	b	b	b	a	b	a	a	b	a	b	b	b	b	b	a	a	b	b	a
Marker527756	b	a	a	b	b	a	a	b	a	a	b	a	a	b	a	a	a	a	a	b	a	b	a	b	b	b	b	a	a	a	b	b	b	a	b	a	a	b	a	b	b	b	b	b	a	a	b	b	a
Marker655778	b	a	a	b	b	a	a	b	a	a	b	a	a	b	a	a	a	a	a	b	a	b	a	b	b	b	b	a	a	a	b	b	b	a	b	a	a	b	a	b	b	b	b	b	a	a	b	b	a
Marker18568	b	a	a	b	b	a	a	b	a	a	b	a	a	b	a	a	a	a	a	b	a	b	a	b	b	b	b	a	a	a	b	b	b	a	b	a	a	b	a	b	b	b	b	b	a	a	b	b	a
Marker227220	b	a	a	b	b	a	a	b	a	a	b	a	a	b	a	a	a	a	a	b	a	b	a	b	b	b	b	a	a	a	b	b	b	a	b	a	a	b	a	b	b	b	b	b	a	a	b	b	a
Marker314836	b	a	a	b	b	a	a	b	a	a	b	a	a	b	a	a	a	a	a	b	a	b	a	b	b	b	b	a	a	a	b	b	b	a	b	a	a	b	a	b	b	b	b	b	a	a	b	b	a
Marker340141	b	a	a	b	b	a	a	b	a	a	b	a	a	b	a	a	a	a	a	b	a	b	a	b	b	b	b	a	a	a	b	b	b	a	b	a	a	b	a	b	b	b	b	b	a	a	b	b	a
Marker440076	b	a	a	b	b	a	a	b	a	a	b	a	a	b	a	a	a	a	a	b	a	b	a	b	b	b	b	a	a	a	b	b	b	a	b	a	a	b	a	b	b	b	b	b	a	a	b	b	a
Marker55314	b	a	a	b	a	a	a	b	a	a	b	a	a	b	a	a	a	a	a	b	a	b	a	b	b	b	b	a	a	a	b	b	b	a	b	a	a	b	a	b	b	b	b	b	a	a	b	b	a
Marker397001	b	a	a	b	a	a	a	b	a	a	b	a	a	b	a	a	a	a	a	b	a	b	a	b	b	b	b	a	a	a	b	b	b	a	b	a	a	b	a	b	b	b	b	b	a	a	b	b	a
Marker743937	b	a	a	b	a	a	a	b	a	a	b	a	a	b	a	a	a	a	a	b	a	b	a	b	b	b	b	a	a	a	b	b	b	a	b	a	a	b	a	b	b	b	b	b	a	a	b	b	a
Marker15705	b	a	a	b	a	a	a	b	a	a	b	a	a	b	a	a	a	a	a	b	a	b	a	b	b	b	b	a	a	a	b	b	b	a	b	a	a	b	a	b	b	b	b	b	a	a	b	b	b
Marker43736	b	a	a	b	a	a	a	b	a	a	b	a	a	b	a	a	a	a	a	b	a	b	a	b	b	b	b	a	a	a	b	b	b	a	b	a	a	b	a	b	b	b	b	b	a	a	b	b	b
Marker64143	b	a	a	b	a	a	a	b	a	a	b	a	a	b	a	a	a	a	a	b	a	b	a	b	b	b	b	a	a	a	b	b	b	a	b	a	a	b	a	b	b	b	b	b	a	a	b	b	b
Marker159626	b	a	a	b	a	a	a	b	a	a	b	a	a	b	a	a	a	a	a	b	a	b	a	b	b	b	b	a	a	a	b	b	b	a	b	a	a	b	a	b	b	b	b	b	a	a	b	b	b
Marker244752	b	a	a	b	a	a	a	b	a	a	b	a	a	b	a	a	a	a	a	b	a	b	a	b	b	b	b	a	a	a	b	b	b	a	b	a	a	b	a	b	b	b	b	b	a	a	b	b	b
Marker325091	b	a	a	b	a	a	a	b	a	a	b	a	a	b	a	a	a	a	a	b	a	b	a	b	b	b	b	a	a	a	b	b	b	a	b	a	a	b	a	b	b	b	b	b	a	a	b	b	b
Marker418705	b	a	a	b	a	a	a	b	a	a	b	a	a	b	a	a	a	a	a	b	a	b	a	b	b	b	b	a	a	a	b	b	b	a	b	a	a	b	a	b	b	b	b	b	a	a	b	b	b
Marker459695	b	a	a	b	a	a	a	b	a	a	b	a	a	b	a	a	a	a	a	b	a	b	a	b	b	b	b	a	a	a	b	b	b	a	b	a	a	b	a	b	b	b	b	b	a	a	b	b	b
Marker614796	b	a	a	b	a	a	a	b	a	a	b	a	a	b	a	a	a	a	a	b	a	b	a	b	b	b	b	a	a	a	b	b	b	a	b	a	a	b	a	b	b	b	b	b	a	a	b	b	b
Marker751940	b	a	a	b	a	a	a	b	a	a	b	a	a	b	a	a	a	a	a	b	a	b	a	b	b	b	b	a	a	a	b	b	b	a	b	a	a	b	a	b	b	b	b	b	a	a	b	b	b
Marker777296	b	a	a	b	a	a	a	b	a	a	b	a	a	b	a	a	a	a	a	b	a	b	a	b	b	b	b	a	a	a	b	b	b	a	b	a	a	b	a	b	b	b	b	b	a	a	b	b	b
Marker56644	b	a	a	b	a	a	a	b	a	a	b	a	a	b	a	a	a	a	a	b	a	b	a	b	b	b	b	a	a	a	b	b	b	a	b	a	a	b	a	b	b	b	b	b	a	a	b	b	a
Marker57153	b	a	a	b	a	a	a	b	a	a	b	a	a	b	a	a	a	a	a	b	a	b	a	b	b	b	b	a	a	a	b	b	b	a	b	a	a	b	a	b	b	b	b	b	a	a	b	b	a
Marker550030	b	a	a	b	a	a	a	b	a	a	b	a	a	b	a	a	a	a	a	b	a	b	a	b	b	b	b	a	a	a	b	b	b	a	b	a	a	b	a	b	b	b	b	b	a	a	b	b	a
Marker88915	b	a	a	b	a	a	a	b	a	a	b	a	a	b	a	a	a	a	a	b	a	b	b	b	b	b	b	a	a	a	b	b	b	a	b	a	a	b	a	b	b	b	b	b	a	a	b	b	a
Marker140808	b	a	a	b	a	a	a	b	a	a	b	a	a	b	a	a	a	a	a	b	a	b	b	b	b	b	b	a	a	a	b	b	b	a	b	a	a	b	a	b	b	b	b	b	a	a	b	b	a
Marker143791	b	a	a	b	a	a	a	b	a	a	b	a	a	b	a	a	a	a	a	b	a	b	b	b	b	b	b	a	a	a	b	b	b	a	b	a	a	b	a	b	b	b	b	b	a	a	b	b	a
Marker216522	b	a	a	b	a	a	a	b	a	a	b	a	a	b	a	a	a	a	a	b	a	b	b	b	b	b	b	a	a	a	b	b	b	a	b	a	a	b	a	b	b	b	b	b	a	a	b	b	a
Marker388293	b	a	a	b	a	a	a	b	a	a	b	a	a	b	a	a	a	a	a	b	a	b	b	b	b	b	b	a	a	a	b	b	b	a	b	a	a	b	a	b	b	b	b	b	a	a	b	b	a
Marker535723	b	a	a	b	a	a	a	b	a	a	b	a	a	b	a	a	a	a	a	b	a	b	b	b	b	b	b	a	a	a	b	b	b	a	b	a	a	b	a	b	b	b	b	b	a	a	b	b	a
Marker784290	b	a	a	b	a	a	a	b	a	a	b	a	a	b	a	a	a	a	a	b	a	b	b	b	b	b	b	a	a	a	b	b	b	a	b	a	a	b	a	b	b	b	b	b	a	a	b	b	a
Marker14806	b	a	a	b	a	a	a	b	a	a	b	a	a	b	a	a	a	a	a	b	a	b	b	b	b	b	b	a	a	a	b	b	b	a	b	a	a	b	a	b	b	b	b	b	a	a	b	b	a
Marker118597	b	a	a	b	a	a	a	b	a	a	b	a	a	b	a	a	a	a	a	b	a	b	b	b	b	b	b	a	a	a	b	b	b	a	b	a	a	b	a	b	b	b	b	b	a	a	b	b	a
Marker189205	b	a	a	b	a	a	a	b	a	a	b	a	a	b	a	a	a	a	a	b	a	b	b	b	b	b	b	a	a	a	b	b	b	a	b	a	a	b	a	b	b	b	b	b	a	a	b	b	a
Marker397669	b	a	a	b	a	a	a	b	a	a	b	a	a	b	a	a	a	a	a	b	a	b	b	b	b	b	b	a	a	a	b	b	b	a	b	a	a	b	a	b	b	b	b	b	a	a	b	b	a
Marker424320	b	a	a	b	a	a	a	b	a	a	b	a	a	b	a	a	a	a	a	b	a	b	b	b	b	b	b	a	a	a	b	b	b	a	b	a	a	b	a	b	b	b	b	b	a	a	b	b	a
Marker437234	b	a	a	b	a	a	a	b	a	a	b	a	a	b	a	a	a	a	a	b	a	b	b	b	b	b	b	a	a	a	b	b	b	a	b	a	a	b	a	b	b	b	b	b	a	a	b	b	a
Marker545901	b	a	a	b	a	a	a	b	a	a	b	a	a	b	a	a	a	a	a	b	a	b	b	b	b	b	b	a	a	a	b	b	b	a	b	a	a	b	a	b	b	b	b	b	a	a	b	b	a
Marker572669	b	a	a	b	a	a	a	b	a	a	b	a	a	b	a	a	a	a	a	b	a	b	b	b	b	b	b	a	a	a	b	b	b	a	b	a	a	b	a	b	b	b	b	b	a	a	b	b	a
Marker619035	b	a	a	b	a	a	a	b	a	a	b	a	a	b	a	a	a	a	a	b	a	b	b	b	b	b	b	a	a	a	b	b	b	a	b	a	a	b	a	b	b	b	b	b	a	a	b	b	a
Marker779831	b	a	a	b	a	a	a	b	a	a	b	a	a	b	a	a	a	a	a	b	a	b	b	b	b	b	b	a	a	a	b	b	b	a	b	a	a	b	a	b	b	b	b	b	a	a	b	b	a
Marker76064	b	a	a	b	a	a	a	b	a	a	b	a	a	b	a	a	a	a	a	b	a	b	a	b	b	b	b	a	a	a	b	b	b	a	b	a	a	b	a	b	b	b	b	b	a	a	a	b	a
Marker97218	b	a	a	b	a	a	a	b	a	a	b	a	a	b	a	a	a	a	a	b	a	b	a	b	b	b	b	a	a	a	b	b	b	a	b	a	a	b	a	b	b	b	b	b	a	a	a	b	a
Marker129059	b	a	a	b	a	a	a	b	a	a	b	a	a	b	a	a	a	a	a	b	a	b	a	b	b	b	b	a	a	a	b	b	b	a	b	a	a	b	a	b	b	b	b	b	a	a	a	b	a
Marker133135	b	a	a	b	a	a	a	b	a	a	b	a	a	b	a	a	a	a	a	b	a	b	a	b	b	b	b	a	a	a	b	b	b	a	b	a	a	b	a	b	b	b	b	b	a	a	a	b	a
Marker200062	b	a	a	b	a	a	a	b	a	a	b	a	a	b	a	a	a	a	a	b	a	b	a	b	b	b	b	a	a	a	b	b	b	a	b	a	a	b	a	b	b	b	b	b	a	a	a	b	a
Marker474653	b	a	a	b	a	a	a	b	a	a	b	a	a	b	a	a	a	a	a	b	a	b	a	b	b	b	b	a	a	a	b	b	b	a	b	a	a	b	a	b	b	b	b	b	a	a	a	b	a
Marker49443	b	a	a	b	a	a	a	b	a	a	b	a	a	b	a	a	a	a	a	b	a	b	a	b	b	b	b	a	a	a	b	b	b	a	b	a	a	b	a	b	b	b	b	b	a	a	a	a	a
Marker36940	b	a	a	b	a	a	a	b	a	a	b	a	a	b	a	a	a	a	a	b	a	b	a	b	b	b	b	a	a	a	b	b	b	a	b	a	a	b	a	b	b	b	b	b	a	a	a	a	a
Marker46780	b	a	a	b	a	a	a	b	a	a	b	a	a	b	a	a	a	a	a	b	a	b	a	b	b	b	b	a	a	a	b	b	b	a	b	a	a	b	a	b	b	b	b	b	a	a	a	a	a
Marker97903	b	a	a	b	a	a	a	b	a	a	b	a	a	b	a	a	a	a	a	b	a	b	a	b	b	b	b	a	a	a	b	b	b	a	b	a	a	b	a	b	b	b	b	b	a	a	a	a	a
Marker152366	b	a	a	b	a	a	a	b	a	a	b	a	a	b	a	a	a	a	a	b	a	b	a	b	b	b	b	a	a	a	b	b	b	a	b	a	a	b	a	b	b	b	b	b	a	a	a	a	a
Marker314659	b	a	a	b	a	a	a	b	a	a	b	a	a	b	a	a	a	a	a	b	a	b	a	b	b	b	b	a	a	a	b	b	b	a	b	a	a	b	a	b	b	b	b	b	a	a	a	a	a
Marker713206	b	a	a	b	a	a	a	b	a	a	b	a	a	b	a	a	a	a	a	b	a	b	a	b	b	b	b	a	a	a	b	b	b	a	b	a	a	b	a	b	b	b	b	b	a	a	a	a	a
Marker50692	b	a	a	b	a	a	a	b	a	a	b	a	a	b	a	a	a	a	a	b	a	b	a	b	b	b	b	a	a	a	b	b	b	a	b	a	a	b	a	b	b	b	b	a	a	a	a	a	a
Marker59980	b	a	a	b	a	a	a	b	a	a	b	a	a	b	a	a	a	a	a	b	a	b	a	b	b	b	b	a	a	a	b	b	b	a	b	a	a	b	a	b	b	b	b	a	a	a	a	a	a
Marker259729	b	a	a	b	a	a	a	b	a	a	b	a	a	b	a	a	a	a	a	b	a	b	a	b	b	b	b	a	a	a	b	b	b	a	b	a	a	b	a	b	b	b	b	a	a	a	a	a	a
Marker412366	b	a	a	b	a	a	a	b	a	a	b	a	a	b	a	a	a	a	a	b	a	b	a	b	b	b	b	a	a	a	b	b	b	a	b	a	a	b	a	b	b	b	b	a	a	a	a	a	a
Marker106941	b	a	a	b	a	a	a	b	a	a	b	a	a	b	a	a	a	a	a	b	a	b	a	b	b	b	b	a	a	a	b	b	b	a	b	a	a	b	a	b	b	b	b	a	a	a	a	a	a
Marker210418	b	a	a	b	a	a	a	b	a	a	b	a	a	b	a	a	a	a	a	b	a	b	a	b	b	b	b	a	a	a	b	b	b	a	b	a	a	b	a	b	b	b	b	a	a	a	a	a	a
Marker354601	b	a	a	b	a	a	a	b	a	a	b	a	a	b	a	a	a	a	a	b	a	b	a	b	b	b	b	a	a	a	b	b	b	a	b	a	a	b	a	b	b	b	b	a	a	a	a	a	a
Marker520300	b	a	a	b	a	a	a	b	a	a	b	a	a	b	a	a	a	a	a	b	a	b	a	b	b	b	b	a	a	a	b	b	b	a	b	a	a	b	a	b	b	b	b	a	a	a	a	a	a
Marker99608	b	a	a	a	a	a	a	b	a	a	b	a	a	b	a	a	a	a	a	b	a	b	a	b	b	b	b	a	a	a	b	b	b	a	b	a	a	b	a	b	b	b	b	a	a	a	a	a	a
Marker466607	b	a	a	a	a	a	a	b	a	a	b	a	a	b	a	a	a	a	a	b	a	b	a	b	b	b	b	a	a	a	b	b	b	a	b	a	a	b	a	b	b	b	b	a	a	a	a	a	a
Marker653702	b	a	a	a	a	a	a	b	a	a	b	a	a	b	a	a	a	a	a	b	a	b	a	b	b	b	b	a	a	a	b	b	b	a	b	a	a	b	a	b	b	b	b	a	a	a	a	a	a
Marker19118	b	a	a	a	a	a	a	b	a	a	b	a	a	b	a	a	a	a	a	b	a	b	a	b	b	b	b	a	a	a	b	b	b	a	b	a	a	b	a	b	b	b	b	a	a	a	a	a	a
Marker34008	b	a	a	a	a	a	a	b	a	a	b	a	a	b	a	a	a	a	a	b	a	b	a	b	b	b	b	a	a	a	b	b	b	a	b	a	a	b	a	b	b	b	b	a	a	a	a	a	a
Marker35698	b	a	a	a	a	a	a	b	a	a	b	a	a	b	a	a	a	a	a	b	a	b	a	b	b	b	b	a	a	a	b	b	b	a	b	a	a	b	a	b	b	b	b	a	a	a	a	a	a
Marker37467	b	a	a	a	a	a	a	b	a	a	b	a	a	b	a	a	a	a	a	b	a	b	a	b	b	b	b	a	a	a	b	b	b	a	b	a	a	b	a	b	b	b	b	a	a	a	a	a	a
Marker58349	b	a	a	a	a	a	a	b	a	a	b	a	a	b	a	a	a	a	a	b	a	b	a	b	b	b	b	a	a	a	b	b	b	a	b	a	a	b	a	b	b	b	b	a	a	a	a	a	a
Marker134824	b	a	a	a	a	a	a	b	a	a	b	a	a	b	a	a	a	a	a	b	a	b	a	b	b	b	b	a	a	a	b	b	b	a	b	a	a	b	a	b	b	b	b	a	a	a	a	a	a
Marker227147	b	a	a	a	a	a	a	b	a	a	b	a	a	b	a	a	a	a	a	b	a	b	a	b	b	b	b	a	a	a	b	b	b	a	b	a	a	b	a	b	b	b	b	a	a	a	a	a	a
Marker228761	b	a	a	a	a	a	a	b	a	a	b	a	a	b	a	a	a	a	a	b	a	b	a	b	b	b	b	a	a	a	b	b	b	a	b	a	a	b	a	b	b	b	b	a	a	a	a	a	a
Marker295874	b	a	a	a	a	a	a	b	a	a	b	a	a	b	a	a	a	a	a	b	a	b	a	b	b	b	b	a	a	a	b	b	b	a	b	a	a	b	a	b	b	b	b	a	a	a	a	a	a
Marker300206	b	a	a	a	a	a	a	b	a	a	b	a	a	b	a	a	a	a	a	b	a	b	a	b	b	b	b	a	a	a	b	b	b	a	b	a	a	b	a	b	b	b	b	a	a	a	a	a	a
Marker303737	b	a	a	a	a	a	a	b	a	a	b	a	a	b	a	a	a	a	a	b	a	b	a	b	b	b	b	a	a	a	b	b	b	a	b	a	a	b	a	b	b	b	b	a	a	a	a	a	a
Marker317197	b	a	a	a	a	a	a	b	a	a	b	a	a	b	a	a	a	a	a	b	a	b	a	b	b	b	b	a	a	a	b	b	b	a	b	a	a	b	a	b	b	b	b	a	a	a	a	a	a
Marker317659	b	a	a	a	a	a	a	b	a	a	b	a	a	b	a	a	a	a	a	b	a	b	a	b	b	b	b	a	a	a	b	b	b	a	b	a	a	b	a	b	b	b	b	a	a	a	a	a	a
Marker423161	b	a	a	a	a	a	a	b	a	a	b	a	a	b	a	a	a	a	a	b	a	b	a	b	b	b	b	a	a	a	b	b	b	a	b	a	a	b	a	b	b	b	b	a	a	a	a	a	a
Marker547189	b	a	a	a	a	a	a	b	a	a	b	a	a	b	a	a	a	a	a	b	a	b	a	b	b	b	b	a	a	a	b	b	b	a	b	a	a	b	a	b	b	b	b	a	a	a	a	a	a
Marker588275	b	a	a	a	a	a	a	b	a	a	b	a	a	b	a	a	a	a	a	b	a	b	a	b	b	b	b	a	a	a	b	b	b	a	b	a	a	b	a	b	b	b	b	a	a	a	a	a	a
Marker26027	b	a	a	a	a	a	a	b	a	a	b	a	a	b	a	a	a	a	a	b	a	b	a	b	b	b	b	a	a	a	b	b	b	a	b	a	a	b	a	b	b	b	b	a	a	a	a	b	a
Marker51144	b	a	a	a	a	a	a	b	a	a	b	a	a	b	a	a	a	a	a	b	a	b	a	b	b	b	b	a	a	a	b	b	b	a	b	a	a	b	a	b	b	b	b	a	a	a	a	b	a
Marker55084	b	a	a	a	a	a	a	b	a	a	b	a	a	b	a	a	a	a	a	b	a	b	a	b	b	b	b	a	a	a	b	b	b	a	b	a	a	b	a	b	b	b	b	a	a	a	a	b	a
Marker56762	b	a	a	a	a	a	a	b	a	a	b	a	a	b	a	a	a	a	a	b	a	b	a	b	b	b	b	a	a	a	b	b	b	a	b	a	a	b	a	b	b	b	b	a	a	a	a	b	a
Marker59979	b	a	a	a	a	a	a	b	a	a	b	a	a	b	a	a	a	a	a	b	a	b	a	b	b	b	b	a	a	a	b	b	b	a	b	a	a	b	a	b	b	b	b	a	a	a	a	b	a
Marker62885	b	a	a	a	a	a	a	b	a	a	b	a	a	b	a	a	a	a	a	b	a	b	a	b	b	b	b	a	a	a	b	b	b	a	b	a	a	b	a	b	b	b	b	a	a	a	a	b	a
Marker158582	b	a	a	a	a	a	a	b	a	a	b	a	a	b	a	a	a	a	a	b	a	b	a	b	b	b	b	a	a	a	b	b	b	a	b	a	a	b	a	b	b	b	b	a	a	a	a	b	a
Marker289610	b	a	a	a	a	a	a	b	a	a	b	a	a	b	a	a	a	a	a	b	a	b	a	b	b	b	b	a	a	a	b	b	b	a	b	a	a	b	a	b	b	b	b	a	a	a	a	b	a
Marker577527	b	a	a	a	a	a	a	b	a	a	b	a	a	b	a	a	a	a	a	b	a	b	a	b	b	b	b	a	a	a	b	b	b	a	b	a	a	b	a	b	b	b	b	a	a	a	a	b	a
Marker582274	b	a	a	a	a	a	a	b	a	a	b	a	a	b	a	a	a	a	a	b	a	b	a	b	b	b	b	a	a	a	b	b	b	a	b	a	a	b	a	b	b	b	b	a	a	a	a	b	a
Marker635986	b	a	a	a	a	a	a	b	a	a	b	a	a	b	a	a	a	a	a	b	a	b	a	b	b	b	b	a	a	a	b	b	b	a	b	a	a	b	a	b	b	b	b	a	a	a	a	b	a
Marker647313	b	a	a	a	a	a	a	b	a	a	b	a	a	b	a	a	a	a	a	b	a	b	a	b	b	b	b	a	a	a	b	b	b	a	b	a	a	b	a	b	b	b	b	a	a	a	a	b	a
Marker755227	b	a	a	a	a	a	a	b	a	a	b	a	a	b	a	a	a	a	a	b	a	b	a	b	b	b	b	a	a	a	b	b	b	a	b	a	a	b	a	b	b	b	b	a	a	a	a	b	a
Marker770094	b	a	a	a	a	a	a	b	a	a	b	a	a	b	a	a	a	a	a	b	a	b	a	b	b	b	b	a	a	a	b	b	b	a	b	a	a	b	a	b	b	b	b	a	a	a	a	b	a
Marker16860	b	a	a	a	a	a	a	b	a	a	b	a	a	b	a	a	a	a	a	b	a	b	a	b	b	b	b	a	a	a	b	b	b	a	b	a	a	b	a	b	b	b	b	a	a	a	a	b	a
Marker26623	b	a	a	a	a	a	a	b	a	a	b	a	a	b	a	a	a	a	a	b	a	b	a	b	b	b	b	a	a	a	b	b	b	a	b	a	a	b	a	b	b	b	b	a	a	a	a	b	a
Marker159316	b	a	a	a	a	a	a	b	a	a	b	a	a	b	a	a	a	a	a	b	a	b	a	b	b	b	b	a	a	a	b	b	b	a	b	a	a	b	a	b	b	b	b	a	a	a	a	b	a
Marker198054	b	a	a	a	a	a	a	b	a	a	b	a	a	b	a	a	a	a	a	b	a	b	a	b	b	b	b	a	a	a	b	b	b	a	b	a	a	b	a	b	b	b	b	a	a	a	a	b	a
Marker287278	b	a	a	a	a	a	a	b	a	a	b	a	a	b	a	a	a	a	a	b	a	b	a	b	b	b	b	a	a	a	b	b	b	a	b	a	a	b	a	b	b	b	b	a	a	a	a	b	a
Marker379577	b	a	a	a	a	a	a	b	a	a	b	a	a	b	a	a	a	a	a	b	a	b	a	b	b	b	b	a	a	a	b	b	b	a	b	a	a	b	a	b	b	b	b	a	a	a	a	b	a
Marker9512	b	a	a	a	a	a	a	b	a	a	b	a	a	b	a	a	a	a	a	b	a	b	a	b	b	b	b	a	b	a	b	b	b	a	b	a	a	b	a	b	b	b	b	a	a	a	a	b	a
Marker18300	b	a	a	a	a	a	a	b	a	a	b	a	a	b	a	a	a	a	a	b	a	b	a	b	b	b	b	a	b	a	b	b	b	a	b	a	a	b	a	b	b	b	b	a	a	a	a	b	a
Marker36355	b	a	a	a	a	a	a	b	a	a	b	a	a	b	a	a	a	a	a	b	a	b	a	b	b	b	b	a	b	a	b	b	b	a	b	a	a	b	a	b	b	b	b	a	a	a	a	b	a
Marker360054	b	a	a	a	a	a	a	b	a	a	b	a	a	b	a	a	a	a	a	b	a	b	a	b	b	b	b	a	b	a	b	b	b	a	b	a	a	b	a	b	b	b	b	a	a	a	a	b	a
Marker421980	b	a	a	a	a	a	a	b	a	a	b	a	a	b	a	a	a	a	a	b	a	b	a	b	b	b	b	a	b	a	b	b	b	a	b	a	a	b	a	b	b	b	b	a	a	a	a	b	a
Marker515022	b	a	a	a	a	a	a	b	a	a	b	a	a	b	a	a	a	a	a	b	a	b	a	b	b	b	b	a	b	a	b	b	b	a	b	a	a	b	a	b	b	b	b	a	a	a	a	b	a
Marker545001	b	a	a	a	a	a	a	b	a	a	b	a	a	b	a	a	a	a	a	b	a	b	a	b	b	b	b	a	b	a	b	b	b	a	b	a	a	b	a	b	b	b	b	a	a	a	a	b	a
Marker611837	b	a	a	a	a	a	a	b	a	a	b	a	a	b	a	a	a	a	a	b	a	b	a	b	b	b	b	a	b	a	b	b	b	a	b	a	a	b	a	b	b	b	b	a	a	a	a	b	a
Marker677129	b	a	a	a	a	a	a	b	a	a	b	a	a	b	a	a	a	a	a	b	a	b	a	b	b	b	b	a	b	a	b	b	b	a	b	a	a	b	a	b	b	b	b	a	a	a	a	b	a
Marker761213	b	a	a	a	a	a	a	b	a	a	b	a	a	b	a	a	a	a	a	b	a	b	a	b	b	b	b	a	b	a	b	b	b	a	b	a	a	b	a	b	b	b	b	a	a	a	a	b	a
Marker39608	b	a	a	a	b	a	a	b	a	a	b	a	a	b	a	a	a	a	a	b	a	b	a	b	b	b	b	a	b	a	b	b	b	a	b	a	a	b	a	b	b	b	b	a	a	a	a	b	a
Marker50686	b	a	a	a	b	a	a	b	a	a	b	a	a	b	a	a	a	a	a	b	a	b	a	b	b	b	b	a	b	a	b	b	b	a	b	a	a	b	a	b	b	b	b	a	a	a	a	b	a
Marker94032	b	a	a	a	b	a	a	b	a	a	b	a	a	b	a	a	a	a	a	b	a	b	a	b	b	b	b	a	b	a	b	b	b	a	b	a	a	b	a	b	b	b	b	a	a	a	a	b	a
Marker139757	b	a	a	a	b	a	a	b	a	a	b	a	a	b	a	a	a	a	a	b	a	b	a	b	b	b	b	a	b	a	b	b	b	a	b	a	a	b	a	b	b	b	b	a	a	a	a	b	a
Marker291870	b	a	a	a	b	a	a	b	a	a	b	a	a	b	a	a	a	a	a	b	a	b	a	b	b	b	b	a	b	a	b	b	b	a	b	a	a	b	a	b	b	b	b	a	a	a	a	b	a
Marker372064	b	a	a	a	b	a	a	b	a	a	b	a	a	b	a	a	a	a	a	b	a	b	a	b	b	b	b	a	b	a	b	b	b	a	b	a	a	b	a	b	b	b	b	a	a	a	a	b	a
Marker410585	b	a	a	a	b	a	a	b	a	a	b	a	a	b	a	a	a	a	a	b	a	b	a	b	b	b	b	a	b	a	b	b	b	a	b	a	a	b	a	b	b	b	b	a	a	a	a	b	a
Marker11285	b	a	a	a	b	a	a	b	a	a	b	a	a	b	a	a	a	a	a	b	a	b	a	b	b	b	b	a	b	a	a	b	b	a	b	a	a	b	a	b	b	b	b	a	a	a	a	b	a
Marker366087	b	a	a	a	b	a	a	b	a	a	b	a	a	b	a	a	a	a	a	b	a	b	a	b	b	b	b	a	b	a	a	b	b	a	b	a	a	b	a	b	b	b	b	a	a	a	a	b	a
Marker640420	b	a	a	a	b	a	a	b	a	a	b	a	a	b	a	a	a	a	a	b	a	b	a	b	b	b	b	a	b	a	a	b	b	a	b	a	a	b	a	b	b	b	b	a	a	a	a	b	a
Marker675561	b	a	a	a	b	a	a	b	a	a	b	a	a	b	a	a	a	a	a	b	a	b	a	b	b	b	b	a	b	a	a	b	b	a	b	a	a	b	a	b	b	b	b	a	a	a	a	b	a
Marker17694	b	a	a	a	b	a	a	b	a	a	b	a	a	b	a	a	a	a	a	b	a	b	a	b	b	b	b	a	b	a	a	b	b	a	b	a	a	b	a	b	b	b	b	a	a	a	a	b	a
Marker363165	b	a	a	a	b	a	a	b	a	a	b	a	a	b	a	a	a	a	a	b	a	b	a	b	b	b	b	a	b	a	a	b	b	a	b	a	a	b	a	b	b	b	b	a	a	a	a	b	a
Marker723687	b	a	a	a	b	a	a	b	a	a	b	a	a	b	a	a	a	a	a	b	a	b	a	b	b	b	b	a	b	a	a	b	b	a	b	a	a	b	a	b	b	b	b	a	a	a	a	b	a
Marker427430	b	a	a	a	b	a	a	b	a	a	b	a	a	b	a	a	a	a	a	b	a	b	a	b	b	b	b	a	b	a	a	b	b	a	b	a	a	b	a	b	b	b	b	a	a	a	a	b	a
Marker238061	b	a	a	a	b	a	a	b	a	a	b	a	a	b	a	a	a	a	a	b	a	b	a	b	b	b	b	a	b	a	a	b	b	a	b	a	a	b	a	b	b	b	b	a	a	a	a	b	a
Marker320984	b	a	a	a	b	a	a	b	a	a	b	a	a	b	a	a	a	a	a	b	a	b	a	b	b	b	b	a	b	a	a	b	b	a	b	a	a	b	a	b	b	b	b	a	a	a	a	b	a
Marker486758	b	a	a	a	b	a	a	b	a	a	b	a	a	b	a	a	a	a	a	b	a	b	a	b	b	b	b	a	b	a	a	b	b	a	b	a	a	b	a	b	b	b	b	a	a	a	a	b	a
Marker13641	b	a	a	a	b	a	a	b	a	a	b	a	a	b	a	a	a	a	a	b	a	b	a	b	b	b	b	a	a	a	a	b	b	a	b	a	a	b	a	b	b	b	b	a	a	a	a	b	a
Marker13954	b	a	a	a	b	a	a	b	a	a	b	a	a	b	a	a	a	a	a	b	a	b	a	b	b	b	b	a	a	a	a	b	b	a	b	a	a	b	a	b	b	b	b	a	a	a	a	b	a
Marker18406	b	a	a	a	b	a	a	b	a	a	b	a	a	b	a	a	a	a	a	b	a	b	a	b	b	b	b	a	a	a	a	b	b	a	b	a	a	b	a	b	b	b	b	a	a	a	a	b	a
Marker21245	b	a	a	a	b	a	a	b	a	a	b	a	a	b	a	a	a	a	a	b	a	b	a	b	b	b	b	a	a	a	a	b	b	a	b	a	a	b	a	b	b	b	b	a	a	a	a	b	a
Marker26871	b	a	a	a	b	a	a	b	a	a	b	a	a	b	a	a	a	a	a	b	a	b	a	b	b	b	b	a	a	a	a	b	b	a	b	a	a	b	a	b	b	b	b	a	a	a	a	b	a
Marker29793	b	a	a	a	b	a	a	b	a	a	b	a	a	b	a	a	a	a	a	b	a	b	a	b	b	b	b	a	a	a	a	b	b	a	b	a	a	b	a	b	b	b	b	a	a	a	a	b	a
Marker30099	b	a	a	a	b	a	a	b	a	a	b	a	a	b	a	a	a	a	a	b	a	b	a	b	b	b	b	a	a	a	a	b	b	a	b	a	a	b	a	b	b	b	b	a	a	a	a	b	a
Marker36164	b	a	a	a	b	a	a	b	a	a	b	a	a	b	a	a	a	a	a	b	a	b	a	b	b	b	b	a	a	a	a	b	b	a	b	a	a	b	a	b	b	b	b	a	a	a	a	b	a
Marker55209	b	a	a	a	b	a	a	b	a	a	b	a	a	b	a	a	a	a	a	b	a	b	a	b	b	b	b	a	a	a	a	b	b	a	b	a	a	b	a	b	b	b	b	a	a	a	a	b	a
Marker73424	b	a	a	a	b	a	a	b	a	a	b	a	a	b	a	a	a	a	a	b	a	b	a	b	b	b	b	a	a	a	a	b	b	a	b	a	a	b	a	b	b	b	b	a	a	a	a	b	a
Marker78289	b	a	a	a	b	a	a	b	a	a	b	a	a	b	a	a	a	a	a	b	a	b	a	b	b	b	b	a	a	a	a	b	b	a	b	a	a	b	a	b	b	b	b	a	a	a	a	b	a
Marker138726	b	a	a	a	b	a	a	b	a	a	b	a	a	b	a	a	a	a	a	b	a	b	a	b	b	b	b	a	a	a	a	b	b	a	b	a	a	b	a	b	b	b	b	a	a	a	a	b	a
Marker148208	b	a	a	a	b	a	a	b	a	a	b	a	a	b	a	a	a	a	a	b	a	b	a	b	b	b	b	a	a	a	a	b	b	a	b	a	a	b	a	b	b	b	b	a	a	a	a	b	a
Marker164099	b	a	a	a	b	a	a	b	a	a	b	a	a	b	a	a	a	a	a	b	a	b	a	b	b	b	b	a	a	a	a	b	b	a	b	a	a	b	a	b	b	b	b	a	a	a	a	b	a
Marker215021	b	a	a	a	b	a	a	b	a	a	b	a	a	b	a	a	a	a	a	b	a	b	a	b	b	b	b	a	a	a	a	b	b	a	b	a	a	b	a	b	b	b	b	a	a	a	a	b	a
Marker346962	b	a	a	a	b	a	a	b	a	a	b	a	a	b	a	a	a	a	a	b	a	b	a	b	b	b	b	a	a	a	a	b	b	a	b	a	a	b	a	b	b	b	b	a	a	a	a	b	a
Marker403061	b	a	a	a	b	a	a	b	a	a	b	a	a	b	a	a	a	a	a	b	a	b	a	b	b	b	b	a	a	a	a	b	b	a	b	a	a	b	a	b	b	b	b	a	a	a	a	b	a
Marker403970	b	a	a	a	b	a	a	b	a	a	b	a	a	b	a	a	a	a	a	b	a	b	a	b	b	b	b	a	a	a	a	b	b	a	b	a	a	b	a	b	b	b	b	a	a	a	a	b	a
Marker412565	b	a	a	a	b	a	a	b	a	a	b	a	a	b	a	a	a	a	a	b	a	b	a	b	b	b	b	a	a	a	a	b	b	a	b	a	a	b	a	b	b	b	b	a	a	a	a	b	a
Marker415534	b	a	a	a	b	a	a	b	a	a	b	a	a	b	a	a	a	a	a	b	a	b	a	b	b	b	b	a	a	a	a	b	b	a	b	a	a	b	a	b	b	b	b	a	a	a	a	b	a
Marker560392	b	a	a	a	b	a	a	b	a	a	b	a	a	b	a	a	a	a	a	b	a	b	a	b	b	b	b	a	a	a	a	b	b	a	b	a	a	b	a	b	b	b	b	a	a	a	a	b	a
Marker563226	b	a	a	a	b	a	a	b	a	a	b	a	a	b	a	a	a	a	a	b	a	b	a	b	b	b	b	a	a	a	a	b	b	a	b	a	a	b	a	b	b	b	b	a	a	a	a	b	a
Marker715427	b	a	a	a	b	a	a	b	a	a	b	a	a	b	a	a	a	a	a	b	a	b	a	b	b	b	b	a	a	a	a	b	b	a	b	a	a	b	a	b	b	b	b	a	a	a	a	b	a
Marker727044	b	a	a	a	b	a	a	b	a	a	b	a	a	b	a	a	a	a	a	b	a	b	a	b	b	b	b	a	a	a	a	b	b	a	b	a	a	b	a	b	b	b	b	a	a	a	a	b	a
Marker736510	b	a	a	a	b	a	a	b	a	a	b	a	a	b	a	a	a	a	a	b	a	b	a	b	b	b	b	a	a	a	a	b	b	a	b	a	a	b	a	b	b	b	b	a	a	a	a	b	a
Marker784820	b	a	a	a	b	a	a	b	a	a	b	a	a	b	a	a	a	a	a	b	a	b	a	b	b	b	b	a	a	a	a	b	b	a	b	a	a	b	a	b	b	b	b	a	a	a	a	b	a
Marker16048	b	a	a	a	a	a	a	b	a	a	b	a	a	b	a	a	a	a	a	b	a	b	a	b	b	b	b	a	a	a	a	b	b	a	b	a	a	b	a	b	b	b	b	a	a	a	a	b	a
Marker23896	b	a	a	a	a	a	a	b	a	a	b	a	a	b	a	a	a	a	a	b	a	b	a	b	b	b	b	a	a	a	a	b	b	a	b	a	a	b	a	b	b	b	b	a	a	a	a	b	a
Marker41298	b	a	a	a	a	a	a	b	a	a	b	a	a	b	a	a	a	a	a	b	a	b	a	b	b	b	b	a	a	a	a	b	b	a	b	a	a	b	a	b	b	b	b	a	a	a	a	b	a
Marker59802	b	a	a	a	a	a	a	b	a	a	b	a	a	b	a	a	a	a	a	b	a	b	a	b	b	b	b	a	a	a	a	b	b	a	b	a	a	b	a	b	b	b	b	a	a	a	a	b	a
Marker74159	b	a	a	a	a	a	a	b	a	a	b	a	a	b	a	a	a	a	a	b	a	b	a	b	b	b	b	a	a	a	a	b	b	a	b	a	a	b	a	b	b	b	b	a	a	a	a	b	a
Marker265720	b	a	a	a	a	a	a	b	a	a	b	a	a	b	a	a	a	a	a	b	a	b	a	b	b	b	b	a	a	a	a	b	b	a	b	a	a	b	a	b	b	b	b	a	a	a	a	b	a
Marker432455	b	a	a	a	a	a	a	b	a	a	b	a	a	b	a	a	a	a	a	b	a	b	a	b	b	b	b	a	a	a	a	b	b	a	b	a	a	b	a	b	b	b	b	a	a	a	a	b	a
Marker576347	b	a	a	a	a	a	a	b	a	a	b	a	a	b	a	a	a	a	a	b	a	b	a	b	b	b	b	a	a	a	a	b	b	a	b	a	a	b	a	b	b	b	b	a	a	a	a	b	a
Marker754596	b	a	a	a	a	a	a	b	a	a	b	a	a	b	a	a	a	a	a	b	a	b	a	b	b	b	b	a	a	a	a	b	b	a	b	a	a	b	a	b	b	b	b	a	a	a	a	b	a
Marker769204	b	a	a	a	a	a	a	b	a	a	b	a	a	b	a	a	a	a	a	b	a	b	a	b	b	b	b	a	a	a	a	b	b	a	b	a	a	b	a	b	b	b	b	a	a	a	a	b	a
Marker15400	b	a	a	a	a	a	a	b	a	a	b	a	a	b	a	a	a	a	a	b	a	b	a	b	b	b	b	a	a	a	a	b	b	a	b	a	a	b	a	b	b	b	b	a	a	a	a	b	a
Marker75592	b	a	a	a	a	a	a	b	a	a	b	a	a	b	a	a	a	a	a	b	a	b	a	b	b	b	b	a	a	a	a	b	b	a	b	a	a	b	a	b	b	b	b	a	a	a	a	b	a
Marker207345	b	a	a	a	a	a	a	b	a	a	b	a	a	b	a	a	a	a	a	b	a	b	a	b	b	b	b	a	a	a	a	b	b	a	b	a	a	b	a	b	b	b	b	a	a	a	a	b	a
Marker640718	b	a	a	a	a	a	a	b	a	a	b	a	a	b	a	a	a	a	a	b	a	b	a	b	b	b	b	a	a	a	a	b	b	a	b	a	a	b	a	b	b	b	b	a	a	a	a	b	a
Marker106659	b	a	a	a	a	a	a	b	a	a	b	a	a	b	a	a	a	a	a	b	a	b	a	b	b	b	b	a	a	a	a	b	b	a	b	a	b	b	a	b	b	b	b	a	a	a	a	b	a
Marker136773	b	a	a	a	a	a	a	b	a	a	b	a	a	b	a	a	a	a	a	b	a	b	a	b	b	b	b	a	a	a	a	b	b	a	b	a	b	b	a	b	b	b	b	a	a	a	a	b	a
Marker144587	b	a	a	a	a	a	a	b	a	a	b	a	a	b	a	a	a	a	a	b	a	b	a	b	b	b	b	a	a	a	a	b	b	a	b	a	b	b	a	b	b	b	b	a	a	a	a	b	a
Marker427747	b	a	a	a	a	a	a	b	a	a	b	a	a	b	a	a	a	a	a	b	a	b	a	b	b	b	b	a	a	a	a	b	b	a	b	a	b	b	a	b	b	b	b	a	a	a	a	b	a
Marker644807	b	a	a	a	a	a	a	b	a	a	b	a	a	b	a	a	a	a	a	b	a	b	a	b	b	b	b	a	a	a	a	b	b	a	b	a	b	b	a	b	b	b	b	a	a	a	a	b	a
Marker699105	b	a	a	a	a	a	a	b	a	a	b	a	a	b	a	a	a	a	a	b	a	b	a	b	b	b	b	a	a	a	a	b	b	a	b	a	b	b	a	b	b	b	b	a	a	a	a	b	a
Marker288522	b	a	a	a	a	a	a	b	a	a	b	a	a	b	a	a	a	a	a	b	a	b	a	b	b	b	b	a	a	a	a	b	b	a	b	a	b	b	a	b	b	b	b	a	a	a	a	b	a
Marker609562	b	a	a	a	a	a	a	b	a	a	b	a	a	b	a	a	a	a	a	b	a	b	a	b	b	b	b	a	a	a	a	b	b	a	b	a	b	b	a	b	b	b	b	a	a	a	a	b	a
Marker45059	b	a	a	a	a	a	a	b	a	a	b	a	a	b	a	a	a	a	a	b	a	b	a	b	b	b	b	a	a	a	b	b	b	a	b	a	b	b	a	b	b	b	b	a	a	a	a	b	a
Marker57293	b	a	a	a	a	a	a	b	a	a	b	a	a	b	a	a	a	a	a	b	a	b	a	b	b	b	b	a	a	a	b	b	b	a	b	a	b	b	a	b	b	b	b	a	a	a	a	b	a
Marker87786	b	a	a	a	a	a	a	b	a	a	b	a	a	b	a	a	a	a	a	b	a	b	a	b	b	b	b	a	a	a	b	b	b	a	b	a	b	b	a	b	b	b	b	a	a	a	a	b	a
Marker372768	b	a	a	a	a	a	a	b	a	a	b	a	a	b	a	a	a	a	a	b	a	b	a	b	b	b	b	a	a	a	b	b	b	a	b	a	b	b	a	b	b	b	b	a	a	a	a	b	a
Marker493022	b	a	a	a	a	a	a	b	a	a	b	a	a	b	a	a	a	a	a	b	a	b	a	b	b	b	b	a	a	a	b	b	b	a	b	a	b	b	a	b	b	b	b	a	a	a	a	b	a
Marker520247	b	a	a	a	a	a	a	b	a	a	b	a	a	b	a	a	a	a	a	b	a	b	a	b	b	b	b	a	a	a	b	b	b	a	b	a	b	b	a	b	b	b	b	a	a	a	a	b	a
Marker524272	b	a	a	a	a	a	a	b	a	a	b	a	a	b	a	a	a	a	a	b	a	b	a	b	b	b	b	a	a	a	b	b	b	a	b	a	b	b	a	b	b	b	b	a	a	a	a	b	a
Marker528826	b	a	a	a	a	a	a	b	a	a	b	a	a	b	a	a	a	a	a	b	a	b	a	b	b	b	b	a	a	a	b	b	b	a	b	a	b	b	a	b	b	b	b	a	a	a	a	b	a
Marker643969	b	a	a	a	a	a	a	b	a	a	b	a	a	b	a	a	a	a	a	b	a	b	a	b	b	b	b	a	a	a	b	b	b	a	b	a	b	b	a	b	b	b	b	a	a	a	a	b	a
Marker667594	b	a	a	a	a	a	a	b	a	a	b	a	a	b	a	a	a	a	a	b	a	b	a	b	b	b	b	a	a	a	b	b	b	a	b	a	b	b	a	b	b	b	b	a	a	a	a	b	a
Marker692748	b	a	a	a	a	a	a	b	a	a	b	a	a	b	a	a	a	a	a	b	a	b	a	b	b	b	b	a	a	a	b	b	b	a	b	a	b	b	a	b	b	b	b	a	a	a	a	b	a
Marker730950	b	a	a	a	a	a	a	b	a	a	b	a	a	b	a	a	a	a	a	b	a	b	a	b	b	b	b	a	a	a	b	b	b	a	b	a	b	b	a	b	b	b	b	a	a	a	a	b	a
Marker59470	b	a	a	a	a	a	a	b	a	a	b	a	a	b	a	a	a	a	a	b	a	b	a	b	b	b	b	a	a	a	b	b	b	a	b	a	b	b	a	b	b	b	b	a	a	a	a	a	a
Marker295731	b	a	a	a	a	a	a	b	a	a	b	a	a	b	a	a	a	a	a	b	a	b	a	b	b	b	b	a	a	a	b	b	b	a	b	a	b	b	a	b	b	b	b	a	a	a	a	a	a
Marker23105	b	a	a	a	a	a	a	b	a	a	b	a	a	b	a	a	a	a	a	b	a	b	a	b	b	b	b	b	a	a	b	b	b	a	b	a	b	b	a	b	b	b	b	a	a	a	a	a	a
Marker209387	b	a	a	a	a	a	a	b	a	a	b	a	a	b	a	a	a	a	a	b	a	b	a	b	b	b	b	b	a	a	b	b	b	a	b	a	b	b	a	b	b	b	b	a	a	a	a	a	a
Marker13527	b	a	a	a	a	a	a	b	a	a	b	a	a	b	a	a	a	a	a	b	a	b	a	b	b	b	b	b	a	a	b	b	b	a	b	a	b	b	a	b	b	b	b	a	a	a	a	a	a
Marker332479	b	a	a	a	a	a	a	b	a	a	b	a	a	b	a	a	a	a	a	b	a	b	a	b	b	b	b	b	a	a	b	b	b	a	b	a	b	b	a	b	b	b	b	a	a	a	a	a	a
Marker458201	b	a	a	a	a	a	a	b	a	a	b	a	a	b	a	a	a	a	a	b	a	b	a	b	b	b	b	b	a	a	b	b	b	a	b	a	b	b	a	b	b	b	b	a	a	a	a	a	a
Marker459613	b	a	a	a	a	a	a	b	a	a	b	a	a	b	a	a	a	a	a	b	a	b	a	b	b	b	b	b	a	a	b	b	b	a	b	a	b	b	a	b	b	b	b	a	a	a	a	a	a
Marker13755	b	a	a	a	a	a	a	b	a	a	b	a	a	b	a	a	a	a	a	b	a	b	a	b	b	b	b	b	a	a	b	b	b	a	b	a	b	b	a	b	b	b	b	a	a	a	a	a	a
Marker50403	b	a	a	a	a	a	a	b	a	a	b	a	a	b	a	a	a	a	a	b	a	b	a	b	b	b	b	b	a	a	b	b	b	a	b	a	b	b	a	b	b	b	b	a	a	a	a	a	a
Marker262413	b	a	a	a	a	a	a	b	a	a	b	a	a	b	a	a	a	a	a	b	a	b	a	b	b	b	b	b	a	a	b	b	b	a	b	a	b	b	a	b	b	b	b	a	a	a	a	a	a
Marker375961	b	a	a	a	a	a	a	b	a	a	b	a	a	b	a	a	a	a	a	b	a	b	a	b	b	b	b	b	a	a	b	b	b	a	b	a	b	b	a	b	b	b	b	a	a	a	a	a	a
Marker384171	b	a	a	a	a	a	a	b	a	a	b	a	a	b	a	a	a	a	a	b	a	b	a	b	b	b	b	b	a	a	b	b	b	a	b	a	b	b	a	b	b	b	b	a	a	a	a	a	a
Marker423856	b	a	a	a	a	a	a	b	a	a	b	a	a	b	a	a	a	a	a	b	a	b	a	b	b	b	b	b	a	a	b	b	b	a	b	a	b	b	a	b	b	b	b	a	a	a	a	a	a
Marker440380	b	a	a	a	a	a	a	b	a	a	b	a	a	b	a	a	a	a	a	b	a	b	a	b	b	b	b	b	a	a	b	b	b	a	b	a	b	b	a	b	b	b	b	a	a	a	a	a	a
Marker570263	b	a	a	a	a	a	a	b	a	a	b	a	a	b	a	a	a	a	a	b	a	b	a	b	b	b	b	b	a	a	b	b	b	a	b	a	b	b	a	b	b	b	b	a	a	a	a	a	a
Marker583029	b	a	a	a	a	a	a	b	a	a	b	a	a	b	a	a	a	a	a	b	a	b	a	b	b	b	b	b	a	a	b	b	b	a	b	a	b	b	a	b	b	b	b	a	a	a	a	a	a
Marker16282	b	a	a	a	a	a	a	b	a	a	b	a	a	b	a	a	b	a	a	b	a	b	a	b	b	b	b	b	a	a	b	b	b	a	b	a	b	b	a	b	b	b	b	a	a	a	a	a	a
Marker17652	b	a	a	a	a	a	a	b	a	a	b	a	a	b	a	a	b	a	a	b	a	b	a	b	b	b	b	b	a	a	b	b	b	a	b	a	b	b	a	b	b	b	b	a	a	a	a	a	a
Marker137566	b	a	a	a	a	a	a	b	a	a	b	a	a	b	a	a	b	a	a	b	a	b	a	b	b	b	b	b	a	a	b	b	b	a	b	a	b	b	a	b	b	b	b	a	a	a	a	a	a
Marker471275	b	a	a	a	a	a	a	b	a	a	b	a	a	b	a	a	b	a	a	b	a	b	a	b	b	b	b	b	a	a	b	b	b	a	b	a	b	b	a	b	b	b	b	a	a	a	a	a	a
Marker494975	b	a	a	a	a	a	a	b	a	a	b	a	a	b	a	a	b	a	a	b	a	b	a	b	b	b	b	b	a	a	b	b	b	a	b	a	b	b	a	b	b	b	b	a	a	a	a	a	a
Marker240843	b	a	a	a	a	a	a	b	a	a	b	a	a	b	a	a	b	a	a	b	a	b	a	b	b	b	b	b	a	a	b	b	b	a	b	a	b	b	a	b	b	b	b	a	a	a	a	a	b
Marker288726	b	a	a	a	a	a	a	b	a	a	b	a	a	b	a	a	b	a	a	b	a	b	a	b	b	b	b	b	a	a	b	b	b	a	b	a	b	b	a	b	b	b	b	a	a	a	a	a	b
Marker303829	b	a	a	a	a	a	a	b	a	a	b	a	a	b	a	a	b	a	a	b	a	b	a	b	b	b	b	b	a	a	b	b	b	a	b	a	b	b	a	b	b	b	b	a	a	a	a	a	b
Marker526311	b	a	a	a	a	a	a	b	a	a	b	a	a	b	a	a	b	a	a	b	a	b	a	b	b	b	b	b	a	a	b	b	b	a	b	a	b	b	a	b	b	b	b	a	a	a	a	a	b
Marker63841	b	a	a	a	a	a	a	b	a	a	b	a	a	b	a	a	b	a	a	b	a	b	a	b	b	b	b	b	a	a	b	b	b	a	b	a	b	b	a	b	b	b	b	a	a	a	a	a	b
Marker131694	b	a	a	a	a	a	a	b	a	a	b	a	a	b	a	a	b	a	a	b	a	b	a	b	b	b	b	b	a	a	b	b	b	a	b	a	b	b	a	b	b	b	b	a	a	a	a	a	b
Marker320342	b	a	a	a	a	a	a	b	a	a	b	a	a	b	a	a	b	a	a	b	a	b	a	b	b	b	b	b	a	a	b	b	b	a	b	a	b	b	a	b	b	b	b	a	a	a	a	a	b
Marker377750	b	a	a	a	a	a	a	b	a	a	b	a	a	b	a	a	b	a	a	b	a	b	a	b	b	b	b	b	a	a	b	b	b	a	b	a	b	b	a	b	b	b	b	a	a	a	a	a	b
Marker405216	b	a	a	a	a	a	a	b	a	a	b	a	a	b	a	a	b	a	a	b	a	b	a	b	b	b	b	b	a	a	b	b	b	a	b	a	b	b	a	b	b	b	b	a	a	a	a	a	b
Marker612073	b	a	a	a	a	a	a	b	a	a	b	a	a	b	a	a	b	a	a	b	a	b	a	b	b	b	b	b	a	a	b	b	b	a	b	a	b	b	a	b	b	b	b	a	a	a	a	a	b
Marker16451	b	a	a	a	a	a	a	b	a	a	b	a	a	b	a	a	b	a	a	b	a	b	a	b	b	b	b	b	a	a	b	b	b	a	b	a	b	b	a	b	b	b	b	a	a	a	a	a	a
Marker21398	b	a	a	a	a	a	a	b	a	a	b	a	a	b	a	a	b	a	a	b	a	b	a	b	b	b	b	b	a	a	b	b	b	a	b	a	b	b	a	b	b	b	b	a	a	a	a	a	a
Marker25379	b	a	a	a	a	a	a	b	a	a	b	a	a	b	a	a	b	a	a	b	a	b	a	b	b	b	b	b	a	a	b	b	b	a	b	a	b	b	a	b	b	b	b	a	a	a	a	a	a
Marker61842	b	a	a	a	a	a	a	b	a	a	b	a	a	b	a	a	b	a	a	b	a	b	a	b	b	b	b	b	a	a	b	b	b	a	b	a	b	b	a	b	b	b	b	a	a	a	a	a	a
Marker299765	b	a	a	a	a	a	a	b	a	a	b	a	a	b	a	a	b	a	a	b	a	b	a	b	b	b	b	b	a	a	b	b	b	a	b	a	b	b	a	b	b	b	b	a	a	a	a	a	a
Marker672508	b	a	a	a	a	a	a	b	a	a	b	a	a	b	a	a	b	a	a	b	a	b	a	b	b	b	b	b	a	a	b	b	b	a	b	a	b	b	a	b	b	b	b	a	a	a	a	a	a
Marker16906	b	a	a	b	a	a	a	b	a	a	b	a	a	b	a	a	b	a	a	b	a	b	a	b	b	b	b	b	a	a	b	b	b	a	b	a	b	b	a	b	b	b	b	a	a	a	a	a	a
Marker16018	b	a	a	b	a	a	a	b	a	a	b	a	a	b	a	a	b	a	a	b	a	b	a	b	b	b	b	b	a	a	b	b	b	a	b	a	b	b	a	b	b	b	b	a	a	a	a	a	a
Marker22848	b	a	a	b	a	a	a	b	a	a	b	a	a	b	a	a	a	a	a	b	a	b	a	b	b	b	b	b	a	a	b	b	b	a	b	a	b	b	a	b	b	b	b	a	a	a	a	a	a
Marker31840	b	a	a	b	a	a	a	b	a	a	b	a	a	b	a	a	a	a	a	b	a	b	a	b	b	b	b	b	a	a	b	b	b	a	b	a	b	b	a	b	b	b	b	a	a	a	a	a	a
Marker38642	b	a	a	b	a	a	a	b	a	a	b	a	a	b	a	a	a	a	a	b	a	b	a	b	b	b	b	b	a	a	b	b	b	a	b	a	b	b	a	b	b	b	b	a	a	a	a	a	a
Marker152070	b	a	a	b	a	a	a	b	a	a	b	a	a	b	a	a	a	a	a	b	a	b	a	b	b	b	b	b	a	a	b	b	b	a	b	a	b	b	a	b	b	b	b	a	a	a	a	a	a
Marker282193	b	a	a	b	a	a	a	b	a	a	b	a	a	b	a	a	a	a	a	b	a	b	a	b	b	b	b	b	a	a	b	b	b	a	b	a	b	b	a	b	b	b	b	a	a	a	a	a	a
Marker290503	b	a	a	b	a	a	a	b	a	a	b	a	a	b	a	a	a	a	a	b	a	b	a	b	b	b	b	b	a	a	b	b	b	a	b	a	b	b	a	b	b	b	b	a	a	a	a	a	a
Marker165711	b	a	a	b	b	a	a	b	a	a	b	a	a	b	a	a	a	a	a	b	a	b	a	b	b	b	b	b	a	a	b	b	b	a	b	a	b	b	a	b	b	b	b	a	a	a	a	a	a
Marker35278	b	a	a	b	b	a	a	b	a	a	b	a	a	b	a	a	a	a	a	b	a	b	a	b	b	b	b	b	a	a	b	b	b	a	b	a	b	b	a	b	b	b	b	a	a	a	a	a	a
Marker65016	b	a	a	b	b	a	a	b	a	a	b	a	a	b	a	a	a	a	a	b	a	b	a	b	b	b	b	b	a	a	b	b	b	a	b	a	b	b	a	b	b	b	b	a	a	a	a	a	a
Marker185726	b	a	a	b	b	a	a	b	a	a	b	a	a	b	a	a	a	a	a	b	a	b	a	b	b	b	b	b	a	a	b	b	b	a	b	a	b	b	a	b	b	b	b	a	a	a	a	a	a
Marker289248	b	a	a	b	b	a	a	b	a	a	b	a	a	b	a	a	a	a	a	b	a	b	a	b	b	b	b	b	a	a	b	b	b	a	b	a	b	b	a	b	b	b	b	a	a	a	a	a	a
Marker490627	b	a	a	b	b	a	a	b	a	a	b	a	a	b	a	a	a	a	a	b	a	b	a	b	b	b	b	b	a	a	b	b	b	a	b	a	b	b	a	b	b	b	b	a	a	a	a	a	a
Marker503682	b	a	a	b	b	a	a	b	a	a	b	a	a	b	a	a	a	a	a	b	a	b	a	b	b	b	b	b	a	a	b	b	b	a	b	a	b	b	a	b	b	b	b	a	a	a	a	a	a
Marker637499	b	a	a	b	b	a	a	b	a	a	b	a	a	b	a	a	a	a	a	b	a	b	a	b	b	b	b	b	a	a	b	b	b	a	b	a	b	b	a	b	b	b	b	a	a	a	a	a	a
Marker724277	b	a	a	b	b	a	a	b	a	a	b	a	a	b	a	a	a	a	a	b	a	b	a	b	b	b	b	b	a	a	b	b	b	a	b	a	b	b	a	b	b	b	b	a	a	a	a	a	a
Marker38285	b	a	a	b	b	a	a	b	a	a	b	a	a	b	a	a	a	a	a	b	a	b	a	b	b	b	b	b	a	a	b	b	b	a	b	a	b	b	a	b	b	b	b	a	a	a	a	b	a
Marker47712	b	a	a	b	b	a	a	b	a	a	b	a	a	b	a	a	a	a	a	b	a	b	a	b	b	b	b	b	a	a	b	b	b	a	b	a	b	b	a	b	b	b	b	a	a	a	a	b	a
Marker335401	b	a	a	b	b	a	a	b	a	a	b	a	a	b	a	a	a	a	a	b	a	b	a	b	b	b	b	b	a	a	b	b	b	a	b	a	b	b	a	b	b	b	b	a	a	a	a	b	a
Marker527565	b	a	a	b	b	a	a	b	a	a	b	a	a	b	a	a	a	a	a	b	a	b	a	b	b	b	b	b	a	a	b	b	b	a	b	a	b	b	a	b	b	b	b	a	a	a	a	b	a
Marker12872	b	a	a	b	b	a	a	b	a	a	b	a	a	b	a	a	a	a	a	b	a	b	a	b	b	b	b	b	a	a	b	b	b	a	b	a	b	b	a	b	b	b	b	a	a	a	a	b	a
Marker294823	b	a	a	b	b	a	a	b	a	a	b	a	a	b	a	a	a	a	a	b	a	b	a	b	b	b	b	b	a	a	b	b	b	a	b	a	b	b	a	b	b	b	b	a	a	a	a	b	a
Marker372099	b	a	a	b	b	a	a	b	a	a	b	a	a	b	a	a	a	a	a	b	a	b	a	b	b	b	b	b	a	a	b	b	b	a	b	a	b	b	a	b	b	b	b	a	a	a	a	b	a
Marker414962	b	a	a	b	b	a	a	b	a	a	b	a	a	b	a	a	a	a	a	b	a	b	a	b	b	b	b	b	a	a	b	b	b	a	b	a	b	b	a	b	b	b	b	a	a	a	a	b	a
Marker639142	b	a	a	b	b	a	a	b	a	a	b	a	a	b	a	a	a	a	a	b	a	b	a	b	b	b	b	b	a	a	b	b	b	a	b	a	b	b	a	b	b	b	b	a	a	a	a	b	a
Marker697576	b	a	a	b	b	a	a	b	a	a	b	a	a	b	a	a	a	a	a	b	a	b	a	b	b	b	b	b	a	a	b	b	b	a	b	a	b	b	a	b	b	b	b	a	a	a	a	b	a
Marker783340	b	a	a	b	b	a	a	b	a	a	b	a	a	b	a	a	a	a	a	b	a	b	a	b	b	b	b	b	a	a	b	b	b	a	b	a	b	b	a	b	b	b	b	a	a	a	a	b	a
Marker12515	b	a	a	b	b	a	a	b	a	a	b	a	a	b	a	a	a	a	a	b	a	b	a	b	b	b	b	b	a	a	b	b	b	a	b	a	b	b	a	b	b	b	b	a	a	a	a	b	a
Marker33307	b	a	a	b	b	a	a	b	a	a	b	a	a	b	a	a	a	a	a	b	a	b	a	b	b	b	b	b	a	a	b	b	b	a	b	a	b	b	a	b	b	b	b	a	a	a	a	b	a
Marker52892	b	a	a	b	b	a	a	b	a	a	b	a	a	b	a	a	a	a	a	b	a	b	a	b	b	b	b	b	a	a	b	b	b	a	b	a	b	b	a	b	b	b	b	a	a	a	a	b	a
Marker83053	b	a	a	b	b	a	a	b	a	a	b	a	a	b	a	a	a	a	a	b	a	b	a	b	b	b	b	b	a	a	b	b	b	a	b	a	b	b	a	b	b	b	b	a	a	a	a	b	a
Marker172764	b	a	a	b	b	a	a	b	a	a	b	a	a	b	a	a	a	a	a	b	a	b	a	b	b	b	b	b	a	a	b	b	b	a	b	a	b	b	a	b	b	b	b	a	a	a	a	b	a
Marker354297	b	a	a	b	b	a	a	b	a	a	b	a	a	b	a	a	a	a	a	b	a	b	a	b	b	b	b	b	a	a	b	b	b	a	b	a	b	b	a	b	b	b	b	a	a	a	a	b	a
Marker19949	b	a	a	b	b	a	a	b	a	a	b	a	a	b	a	a	a	a	a	b	a	b	a	b	b	b	b	b	a	a	b	b	b	a	b	a	b	b	a	b	b	b	b	a	a	a	a	b	a
Marker87922	b	a	a	b	b	a	a	b	a	a	b	a	a	b	a	a	a	a	a	b	a	b	a	b	b	b	b	b	a	a	b	b	b	a	b	a	b	b	a	b	b	b	b	a	a	a	a	b	a
Marker260783	b	a	a	b	b	a	a	b	a	a	b	a	a	b	a	a	a	a	a	b	a	b	a	b	b	b	b	b	a	a	b	b	b	a	b	a	b	b	a	b	b	b	b	a	a	a	a	b	a
Marker267842	b	a	a	b	b	a	a	b	a	a	b	a	a	b	a	a	a	a	a	b	a	b	a	b	b	b	b	b	a	a	b	b	b	a	b	a	b	b	a	b	b	b	b	a	a	a	a	b	a
Marker380501	b	a	a	b	b	a	a	b	a	a	b	a	a	b	a	a	a	a	a	b	a	b	a	b	b	b	b	b	a	a	b	b	b	a	b	a	b	b	a	b	b	b	b	a	a	a	a	b	a
Marker11503	b	a	a	b	b	a	a	b	a	a	b	a	a	b	a	a	a	a	a	b	a	b	a	b	b	b	b	a	a	a	b	b	b	a	b	a	b	b	a	b	b	b	b	a	a	a	a	b	a
Marker58998	b	a	a	b	b	a	a	b	a	a	b	a	a	b	a	a	a	a	a	b	a	b	a	b	b	b	b	a	a	a	b	b	b	a	b	a	b	b	a	b	b	b	b	a	a	a	a	b	a
Marker522671	b	a	a	b	b	a	a	b	a	a	b	a	a	b	a	a	a	a	a	b	a	b	a	b	b	b	b	a	a	a	b	b	b	a	b	a	b	b	a	b	b	b	b	a	a	a	a	b	a
Marker561369	b	a	a	b	b	a	a	b	a	a	b	a	a	b	a	a	a	a	a	b	a	b	a	b	b	b	b	a	a	a	b	b	b	a	b	a	b	b	a	b	b	b	b	a	a	a	a	b	a
Marker15304	b	a	a	b	b	a	a	b	b	a	b	a	a	b	a	a	a	a	a	b	a	b	a	b	b	b	b	a	a	a	b	b	b	a	b	a	b	b	a	b	b	b	b	a	a	a	a	b	a
Marker19148	b	a	a	b	b	a	a	b	b	a	b	a	a	b	a	a	a	a	a	b	a	b	a	b	b	b	b	a	a	a	b	b	b	a	b	a	b	b	a	b	b	b	b	a	a	a	a	b	a
Marker126048	b	a	a	b	b	a	a	b	b	a	b	a	a	b	a	a	a	a	a	b	a	b	a	b	b	b	b	a	a	a	b	b	b	a	b	a	b	b	a	b	b	b	b	a	a	a	a	b	a
Marker261662	b	a	a	b	b	a	a	b	b	a	b	a	a	b	a	a	a	a	a	b	a	b	a	b	b	b	b	a	a	a	b	b	b	a	b	a	b	b	a	b	b	b	b	a	a	a	a	b	a
Marker293265	b	a	a	b	b	a	a	b	b	a	b	a	a	b	a	a	a	a	a	b	a	b	a	b	b	b	b	a	a	a	b	b	b	a	b	a	b	b	a	b	b	b	b	a	a	a	a	b	a
Marker417067	b	a	a	b	b	a	a	b	b	a	b	a	a	b	a	a	a	a	a	b	a	b	a	b	b	b	b	a	a	a	b	b	b	a	b	a	b	b	a	b	b	b	b	a	a	a	a	b	a
Marker703842	b	a	a	b	b	a	a	b	b	a	b	a	a	b	a	a	a	a	a	b	a	b	a	b	b	b	b	a	a	a	b	b	b	a	b	a	b	b	a	b	b	b	b	a	a	a	a	b	a
Marker482788	b	a	a	b	b	a	a	b	b	a	b	a	a	b	a	a	a	a	a	b	a	b	a	b	b	b	b	a	a	a	b	b	b	a	b	a	b	b	a	b	b	b	b	a	a	a	a	b	a
Marker483138	b	a	a	b	b	a	a	b	b	a	b	a	a	b	a	a	a	a	a	b	a	b	a	b	b	b	b	a	a	a	b	b	b	a	b	a	b	b	a	b	b	b	b	a	a	a	a	b	a
Marker526996	b	a	a	b	b	a	a	b	b	a	b	a	a	b	a	a	a	a	a	b	a	b	a	b	b	b	b	a	a	a	b	b	b	a	b	a	b	b	a	b	b	b	b	a	a	a	a	b	a
Marker15444	b	a	a	b	b	a	a	b	a	a	b	a	a	b	a	a	a	a	a	b	a	b	a	b	b	b	b	a	a	a	b	b	b	a	b	a	b	b	a	b	b	b	b	a	a	a	a	b	a
Marker17659	b	a	a	b	b	a	a	b	a	a	b	a	a	b	a	a	a	a	a	b	a	b	a	b	b	b	b	a	a	a	b	b	b	a	b	a	b	b	a	b	b	b	b	a	a	a	a	b	a
Marker33510	b	a	a	b	b	a	a	b	a	a	b	a	a	b	a	a	a	a	a	b	a	b	a	b	b	b	b	a	a	a	b	b	b	a	b	a	b	b	a	b	b	b	b	a	a	a	a	b	a
Marker67740	b	a	a	b	b	a	a	b	a	a	b	a	a	b	a	a	a	a	a	b	a	b	a	b	b	b	b	a	a	a	b	b	b	a	b	a	b	b	a	b	b	b	b	a	a	a	a	b	a
Marker117619	b	a	a	b	b	a	a	b	a	a	b	a	a	b	a	a	a	a	a	b	a	b	a	b	b	b	b	a	a	a	b	b	b	a	b	a	b	b	a	b	b	b	b	a	a	a	a	b	a
Marker119650	b	a	a	b	b	a	a	b	a	a	b	a	a	b	a	a	a	a	a	b	a	b	a	b	b	b	b	a	a	a	b	b	b	a	b	a	b	b	a	b	b	b	b	a	a	a	a	b	a
Marker334099	b	a	a	b	b	a	a	b	a	a	b	a	a	b	a	a	a	a	a	b	a	b	a	b	b	b	b	a	a	a	b	b	b	a	b	a	b	b	a	b	b	b	b	a	a	a	a	b	a
Marker464680	b	a	a	b	b	a	a	b	a	a	b	a	a	b	a	a	a	a	a	b	a	b	a	b	b	b	b	a	a	a	b	b	b	a	b	a	b	b	a	b	b	b	b	a	a	a	a	b	a
Marker725925	b	a	a	b	b	a	a	b	a	a	b	a	a	b	a	a	a	a	a	b	a	b	a	b	b	b	b	a	a	a	b	b	b	a	b	a	b	b	a	b	b	b	b	a	a	a	a	b	a
Marker815548	b	a	a	b	b	a	a	b	a	a	b	a	a	b	a	a	a	a	a	b	a	b	a	b	b	b	b	a	a	a	b	b	b	a	b	a	b	b	a	b	b	b	b	a	a	a	a	b	a
Marker60928	b	a	a	b	b	a	a	b	a	a	b	a	a	b	a	a	a	a	a	b	a	b	a	b	b	b	b	a	a	a	b	b	b	a	b	a	b	b	a	b	b	b	b	a	a	a	a	b	a
Marker198840	b	a	a	b	b	a	a	b	a	a	b	a	a	b	a	a	a	a	a	b	a	b	a	b	b	b	b	a	a	a	b	b	b	a	b	a	b	b	a	b	b	b	b	a	a	a	a	b	a
Marker211869	b	a	a	b	b	a	a	b	a	a	b	a	a	b	a	a	a	a	a	b	a	b	a	b	b	b	b	a	a	a	b	b	b	a	b	a	b	b	a	b	b	b	b	a	a	a	a	b	a
Marker366751	b	a	a	b	b	a	a	b	a	a	b	a	a	b	a	a	a	a	a	b	a	b	a	b	b	b	b	a	a	a	b	b	b	a	b	a	b	b	a	b	b	b	b	a	a	a	a	b	a
Marker418762	b	a	a	b	b	a	a	b	a	a	b	a	a	b	a	a	a	a	a	b	a	b	a	b	b	b	b	a	a	a	b	b	b	a	b	a	b	b	a	b	b	b	b	a	a	a	a	b	a
Marker595471	b	a	a	b	b	a	a	b	a	a	b	a	a	b	a	a	a	a	a	b	a	b	a	b	b	b	b	a	a	a	b	b	b	a	b	a	b	b	a	b	b	b	b	a	a	a	a	b	a
Marker623680	b	a	a	b	b	a	a	b	a	a	b	a	a	b	a	a	a	a	a	b	a	b	a	b	b	b	b	a	a	a	b	b	b	a	b	a	b	b	a	b	b	b	b	a	a	a	a	b	a
Marker778445	b	a	a	b	b	a	a	b	a	a	b	a	a	b	a	a	a	a	a	b	a	b	a	b	b	b	b	a	a	a	b	b	b	a	b	a	b	b	a	b	b	b	b	a	a	a	a	b	a
Marker90507	b	a	b	b	b	a	a	b	a	a	b	a	a	b	a	a	a	a	a	b	a	b	a	b	b	b	b	a	a	a	b	b	b	a	b	a	b	b	a	b	b	b	b	a	a	a	a	b	a
Marker96398	b	a	b	b	b	a	a	b	a	a	b	a	a	b	a	a	a	a	a	b	a	b	a	b	b	b	b	a	a	a	b	b	b	a	b	a	b	b	a	b	b	b	b	a	a	a	a	b	a
Marker686027	b	a	b	b	b	a	a	b	a	a	b	a	a	b	a	a	a	a	a	b	a	b	a	b	b	b	b	a	a	a	b	b	b	a	b	a	b	b	a	b	b	b	b	a	a	a	a	b	a
Marker806075	b	a	b	b	b	a	a	b	a	a	b	a	a	b	a	a	a	a	a	b	a	b	a	b	b	b	b	a	a	a	b	b	b	a	b	a	b	b	a	b	b	b	b	a	a	a	a	b	a
Marker8692	b	a	b	b	b	a	a	b	a	a	b	a	a	b	a	a	a	a	a	b	a	b	a	b	b	b	b	a	a	a	b	b	b	a	b	a	b	b	a	b	b	b	b	a	a	a	a	b	a
Marker14424	b	a	b	b	b	a	a	b	a	a	b	a	a	b	a	a	a	a	a	b	a	b	a	b	b	b	b	a	a	a	b	b	b	a	b	a	b	b	a	b	b	b	b	a	a	a	a	b	a
Marker29530	b	a	b	b	b	a	a	b	a	a	b	a	a	b	a	a	a	a	a	b	a	b	a	b	b	b	b	a	a	a	b	b	b	a	b	a	b	b	a	b	b	b	b	a	a	a	a	b	a
Marker45103	b	a	b	b	b	a	a	b	a	a	b	a	a	b	a	a	a	a	a	b	a	b	a	b	b	b	b	a	a	a	b	b	b	a	b	a	b	b	a	b	b	b	b	a	a	a	a	b	a
Marker60557	b	a	b	b	b	a	a	b	a	a	b	a	a	b	a	a	a	a	a	b	a	b	a	b	b	b	b	a	a	a	b	b	b	a	b	a	b	b	a	b	b	b	b	a	a	a	a	b	a
Marker256940	b	a	b	b	b	a	a	b	a	a	b	a	a	b	a	a	a	a	a	b	a	b	a	b	b	b	b	a	a	a	b	b	b	a	b	a	b	b	a	b	b	b	b	a	a	a	a	b	a
Marker326869	b	a	b	b	b	a	a	b	a	a	b	a	a	b	a	a	a	a	a	b	a	b	a	b	b	b	b	a	a	a	b	b	b	a	b	a	b	b	a	b	b	b	b	a	a	a	a	b	a
Marker436720	b	a	b	b	b	a	a	b	a	a	b	a	a	b	a	a	a	a	a	b	a	b	a	b	b	b	b	a	a	a	b	b	b	a	b	a	b	b	a	b	b	b	b	a	a	a	a	b	a
Marker439562	b	a	b	b	b	a	a	b	a	a	b	a	a	b	a	a	a	a	a	b	a	b	a	b	b	b	b	a	a	a	b	b	b	a	b	a	b	b	a	b	b	b	b	a	a	a	a	b	a
Marker487916	b	a	b	b	b	a	a	b	a	a	b	a	a	b	a	a	a	a	a	b	a	b	a	b	b	b	b	a	a	a	b	b	b	a	b	a	b	b	a	b	b	b	b	a	a	a	a	b	a
Marker538375	b	a	b	b	b	a	a	b	a	a	b	a	a	b	a	a	a	a	a	b	a	b	a	b	b	b	b	a	a	a	b	b	b	a	b	a	b	b	a	b	b	b	b	a	a	a	a	b	a
Marker553311	b	a	b	b	b	a	a	b	a	a	b	a	a	b	a	a	a	a	a	b	a	b	a	b	b	b	b	a	a	a	b	b	b	a	b	a	b	b	a	b	b	b	b	a	a	a	a	b	a
Marker589807	b	a	b	b	b	a	a	b	a	a	b	a	a	b	a	a	a	a	a	b	a	b	a	b	b	b	b	a	a	a	b	b	b	a	b	a	b	b	a	b	b	b	b	a	a	a	a	b	a
Marker607425	b	a	b	b	b	a	a	b	a	a	b	a	a	b	a	a	a	a	a	b	a	b	a	b	b	b	b	a	a	a	b	b	b	a	b	a	b	b	a	b	b	b	b	a	a	a	a	b	a
Marker753077	b	a	b	b	b	a	a	b	a	a	b	a	a	b	a	a	a	a	a	b	a	b	a	b	b	b	b	a	a	a	b	b	b	a	b	a	b	b	a	b	b	b	b	a	a	a	a	b	a
Marker52947	b	a	b	b	b	a	a	b	a	a	b	a	a	b	a	a	a	a	a	b	a	b	a	b	b	b	b	a	a	a	b	b	b	a	b	a	b	b	a	b	b	b	b	a	a	a	a	b	a
Marker188352	b	a	b	b	b	a	a	b	a	a	b	a	a	b	a	a	a	a	a	b	a	b	a	b	b	b	b	a	a	a	b	b	b	a	b	a	b	b	a	b	b	b	b	a	a	a	a	b	a
Marker513832	b	a	b	b	b	a	a	b	a	a	b	a	a	b	a	a	a	a	a	b	a	b	a	b	b	b	b	a	a	a	b	b	b	a	b	a	b	b	a	b	b	b	b	a	a	a	a	b	a
Marker248349	b	a	b	b	a	a	a	b	a	a	b	a	a	b	a	a	a	a	a	b	a	b	a	b	b	b	b	a	a	a	b	b	b	a	b	a	b	b	a	b	b	b	b	a	a	a	a	b	a
Marker64156	b	a	b	b	a	a	a	b	a	a	b	a	a	b	a	a	a	a	a	b	a	b	a	b	b	b	b	a	a	a	b	b	b	a	b	a	b	b	a	b	b	b	b	a	a	a	a	b	a
Marker136839	b	a	b	b	a	a	a	b	a	a	b	a	a	b	a	a	a	a	a	b	a	b	a	b	b	b	b	a	a	a	b	b	b	a	b	a	b	b	a	b	b	b	b	a	a	a	a	b	a
Marker397782	b	a	b	b	a	a	a	b	a	a	b	a	a	b	a	a	a	a	a	b	a	b	a	b	b	b	b	a	a	a	b	b	b	a	b	a	b	b	a	b	b	b	b	a	a	a	a	b	a
Marker562198	b	a	b	b	a	a	a	b	a	a	b	a	a	b	a	a	a	a	a	b	a	b	a	b	b	b	b	a	a	a	b	b	b	a	b	a	b	b	a	b	b	b	b	a	a	a	a	b	a
Marker565636	b	a	b	b	a	a	a	b	a	a	b	a	a	b	a	a	a	a	a	b	a	b	a	b	b	b	b	a	a	a	b	b	b	a	b	a	b	b	a	b	b	b	b	a	a	a	a	b	a
Marker211416	b	a	a	b	a	a	a	b	a	a	b	a	a	b	a	a	a	a	a	b	a	b	a	b	b	b	b	a	a	a	b	b	b	a	b	a	b	b	a	b	b	b	b	a	a	a	a	b	a
Marker252803	b	a	a	b	a	a	a	b	a	a	b	a	a	b	a	a	a	a	a	b	a	b	a	b	b	b	b	a	a	a	b	b	b	a	b	a	b	b	a	b	b	b	b	a	a	a	a	b	a
Marker306442	b	a	a	b	a	a	a	b	a	a	b	a	a	b	a	a	a	a	a	b	a	b	a	b	b	b	b	a	a	a	b	b	b	a	b	a	b	b	a	b	b	b	b	a	a	a	a	b	a
Marker598455	b	a	a	b	a	a	a	b	a	a	b	a	a	b	a	a	a	a	a	b	a	b	a	b	b	b	b	a	a	a	b	b	b	a	b	a	b	b	a	b	b	b	b	a	a	a	a	b	a
Marker666503	b	a	a	b	a	a	a	b	a	a	b	a	a	b	a	a	a	a	a	b	a	b	a	b	b	b	b	a	a	a	b	b	b	a	b	a	b	b	a	b	b	b	b	a	a	a	a	b	a
Marker697997	b	a	a	b	a	a	a	b	a	a	b	a	a	b	a	a	a	a	a	b	a	b	a	b	b	b	b	a	a	a	b	b	b	a	b	a	b	b	a	b	b	b	b	a	a	a	a	b	a
Marker14999	b	a	a	b	a	a	a	b	a	a	b	a	a	b	a	a	a	a	a	b	a	b	a	b	b	b	b	a	a	a	b	b	b	a	b	b	b	b	a	b	b	b	b	a	a	a	a	b	a
Marker15782	b	a	a	b	a	a	a	b	a	a	b	a	a	b	a	a	a	a	a	b	a	b	a	b	b	b	b	a	a	a	b	b	b	a	b	b	b	b	a	b	b	b	b	a	a	a	a	b	a
Marker15898	b	a	a	b	a	a	a	b	a	a	b	a	a	b	a	a	a	a	a	b	a	b	a	b	b	b	b	a	a	a	b	b	b	a	b	b	b	b	a	b	b	b	b	a	a	a	a	b	a
Marker16409	b	a	a	b	a	a	a	b	a	a	b	a	a	b	a	a	a	a	a	b	a	b	a	b	b	b	b	a	a	a	b	b	b	a	b	b	b	b	a	b	b	b	b	a	a	a	a	b	a
Marker23745	b	a	a	b	a	a	a	b	a	a	b	a	a	b	a	a	a	a	a	b	a	b	a	b	b	b	b	a	a	a	b	b	b	a	b	b	b	b	a	b	b	b	b	a	a	a	a	b	a
Marker24136	b	a	a	b	a	a	a	b	a	a	b	a	a	b	a	a	a	a	a	b	a	b	a	b	b	b	b	a	a	a	b	b	b	a	b	b	b	b	a	b	b	b	b	a	a	a	a	b	a
Marker47523	b	a	a	b	a	a	a	b	a	a	b	a	a	b	a	a	a	a	a	b	a	b	a	b	b	b	b	a	a	a	b	b	b	a	b	b	b	b	a	b	b	b	b	a	a	a	a	b	a
Marker68501	b	a	a	b	a	a	a	b	a	a	b	a	a	b	a	a	a	a	a	b	a	b	a	b	b	b	b	a	a	a	b	b	b	a	b	b	b	b	a	b	b	b	b	a	a	a	a	b	a
Marker93819	b	a	a	b	a	a	a	b	a	a	b	a	a	b	a	a	a	a	a	b	a	b	a	b	b	b	b	a	a	a	b	b	b	a	b	b	b	b	a	b	b	b	b	a	a	a	a	b	a
Marker283587	b	a	a	b	a	a	a	b	a	a	b	a	a	b	a	a	a	a	a	b	a	b	a	b	b	b	b	a	a	a	b	b	b	a	b	b	b	b	a	b	b	b	b	a	a	a	a	b	a
Marker581193	b	a	a	b	a	a	a	b	a	a	b	a	a	b	a	a	a	a	a	b	a	b	a	b	b	b	b	a	a	a	b	b	b	a	b	b	b	b	a	b	b	b	b	a	a	a	a	b	a
Marker589934	b	a	a	b	a	a	a	b	a	a	b	a	a	b	a	a	a	a	a	b	a	b	a	b	b	b	b	a	a	a	b	b	b	a	b	b	b	b	a	b	b	b	b	a	a	a	a	b	a
Marker415133	b	a	a	b	a	a	a	b	a	a	b	a	a	b	a	a	a	a	a	b	a	b	a	b	b	b	b	a	a	a	b	b	b	a	b	b	b	b	a	b	b	b	b	a	a	a	a	b	a
Marker44932	b	a	a	b	a	a	a	b	a	a	b	a	a	b	a	a	a	a	a	b	a	b	a	b	b	b	b	a	a	a	b	b	b	a	b	b	b	b	a	b	b	b	b	a	a	a	a	b	a
Marker293108	b	a	a	b	a	a	a	b	a	a	b	a	a	b	a	a	a	a	a	b	a	b	a	b	b	b	b	a	a	a	b	b	b	a	b	b	b	b	a	b	b	b	b	a	a	a	a	b	a
Marker633245	b	a	a	b	a	a	a	b	a	a	b	a	a	b	a	a	a	a	a	b	a	b	a	b	b	b	b	a	a	a	b	b	b	a	b	b	b	b	a	b	b	b	b	a	a	a	a	b	a
Marker17932	b	a	a	b	a	a	a	b	a	a	b	a	a	b	a	a	a	a	b	b	b	b	a	b	b	b	b	a	a	a	b	b	b	a	b	b	b	b	a	b	b	b	b	a	a	a	a	b	a
Marker25449	b	a	a	b	a	a	a	b	a	a	b	a	a	b	a	a	a	a	b	b	b	b	a	b	b	b	b	a	a	a	b	b	b	a	b	b	b	b	a	b	b	b	b	a	a	a	a	b	a
Marker95551	b	a	a	b	a	a	a	b	a	a	b	a	a	b	a	a	a	a	b	b	b	b	a	b	b	b	b	a	a	a	b	b	b	a	b	b	b	b	a	b	b	b	b	a	a	a	a	b	a
Marker281510	b	a	a	b	a	a	a	b	a	a	b	a	a	b	a	a	a	a	b	b	b	b	a	b	b	b	b	a	a	a	b	b	b	a	b	b	b	b	a	b	b	b	b	a	a	a	a	b	a
Marker301259	b	a	a	b	a	a	a	b	a	a	b	a	a	b	a	a	a	a	b	b	b	b	a	b	b	b	b	a	a	a	b	b	b	a	b	b	b	b	a	b	b	b	b	a	a	a	a	b	a
Marker55222	b	a	a	b	a	a	a	b	a	a	b	a	a	b	a	a	a	a	b	b	b	b	a	b	b	b	b	a	a	a	b	b	b	a	b	b	b	b	a	b	b	b	b	a	a	a	a	b	a
Marker21208	b	a	a	b	a	a	a	b	a	a	b	a	a	b	a	a	a	a	b	b	b	b	a	b	b	b	b	a	a	a	b	b	b	a	b	b	b	b	a	b	b	b	b	a	a	a	a	b	a
Marker48934	b	a	a	b	a	a	a	b	a	a	b	a	a	b	a	a	a	a	b	b	b	b	a	b	b	b	b	a	a	a	b	b	b	a	b	b	b	b	a	b	b	b	b	a	a	a	a	b	a
Marker155989	b	a	a	b	a	a	a	b	a	a	b	a	a	b	a	a	a	a	b	b	b	b	a	b	b	b	b	a	a	a	b	b	b	a	b	b	b	b	a	b	b	b	b	a	a	a	a	b	a
Marker470263	b	a	a	b	a	a	a	b	a	a	b	a	a	b	a	a	a	a	b	b	b	b	a	b	b	b	b	a	a	a	b	b	b	a	b	b	b	b	a	b	b	b	b	a	a	a	a	b	a
Marker18419	b	a	a	b	a	a	a	b	a	a	b	a	a	b	a	a	a	a	a	b	a	b	a	b	b	b	b	a	a	a	b	b	b	a	b	b	b	b	a	b	b	b	b	a	a	a	a	b	a
Marker231104	b	a	a	b	a	a	a	b	a	a	b	a	a	b	a	a	a	a	a	b	a	b	a	b	b	b	b	a	a	a	b	b	b	a	b	b	b	b	a	b	b	b	b	a	a	a	a	b	a
Marker568622	b	a	a	b	a	a	a	b	a	a	b	a	a	b	a	a	a	a	a	b	a	b	a	b	b	b	b	a	a	a	b	b	b	a	b	a	b	b	a	b	b	b	b	a	a	a	a	b	a
Marker599281	b	a	a	b	a	a	a	b	a	a	b	a	a	b	a	a	a	a	a	b	a	b	a	b	b	b	b	a	a	a	b	b	b	a	b	a	b	b	a	b	b	b	b	a	a	a	a	b	a
Marker19590	b	a	a	b	a	a	a	b	a	a	b	a	a	b	a	a	a	a	a	b	a	b	a	b	b	b	b	a	a	a	b	b	b	a	b	a	b	b	a	b	b	b	b	b	a	a	a	b	a
Marker33646	b	a	a	b	a	a	a	b	a	a	b	a	a	b	a	a	a	a	a	b	a	b	a	b	b	b	b	a	a	a	b	b	b	a	b	a	b	b	a	b	b	b	b	b	a	a	a	b	a
Marker143365	b	a	a	b	a	a	a	b	a	a	b	a	a	b	a	a	a	a	a	b	a	b	a	b	b	b	b	a	a	a	b	b	b	a	b	a	b	b	a	b	b	b	b	b	a	a	a	b	a
Marker134120	b	a	a	b	a	a	a	b	a	a	b	a	a	b	a	a	a	a	a	b	a	b	a	b	b	b	b	a	a	a	b	b	b	a	b	a	b	a	a	b	b	b	b	b	a	a	a	b	a
Marker369087	b	a	a	b	a	a	a	b	a	a	b	a	a	b	a	a	a	a	a	b	a	b	a	b	b	b	b	a	a	a	b	b	b	a	b	a	b	a	a	b	b	b	b	b	a	a	a	b	a
Marker34384	b	a	a	b	a	a	a	b	a	a	b	a	a	b	a	a	a	a	a	b	a	b	a	b	b	b	b	a	a	a	b	b	b	a	b	a	b	a	a	b	b	b	b	b	a	a	a	b	a
Marker60292	b	a	a	b	a	a	a	b	a	a	b	a	a	b	a	a	a	a	a	b	a	b	a	b	b	b	b	a	a	a	b	b	b	a	b	a	b	a	a	b	b	b	b	b	a	a	a	b	a
Marker73657	b	a	a	b	a	a	a	b	a	a	b	a	a	b	a	a	a	a	a	b	a	b	a	b	b	b	b	a	a	a	b	b	b	a	b	a	b	a	a	b	b	b	b	b	a	a	a	b	a
Marker77951	b	a	a	b	a	a	a	b	a	a	b	a	a	b	a	a	a	a	a	b	a	b	a	b	b	b	b	a	a	a	b	b	b	a	b	a	b	a	a	b	b	b	b	b	a	a	a	b	a
Marker178890	b	a	a	b	a	a	a	b	a	a	b	a	a	b	a	a	a	a	a	b	a	b	a	b	b	b	b	a	a	a	b	b	b	a	b	a	b	a	a	b	b	b	b	b	a	a	a	b	a
Marker331878	b	a	a	b	a	a	a	b	a	a	b	a	a	b	a	a	a	a	a	b	a	b	a	b	b	b	b	a	a	a	b	b	b	a	b	a	b	a	a	b	b	b	b	b	a	a	a	b	a
Marker361026	b	a	a	b	a	a	a	b	a	a	b	a	a	b	a	a	a	a	a	b	a	b	a	b	b	b	b	a	a	a	b	b	b	a	b	a	b	a	a	b	b	b	b	b	a	a	a	b	a
Marker422597	b	a	a	b	a	a	a	b	a	a	b	a	a	b	a	a	a	a	a	b	a	b	a	b	b	b	b	a	a	a	b	b	b	a	b	a	b	a	a	b	b	b	b	b	a	a	a	b	a
Marker588139	b	a	a	b	a	a	a	b	a	a	b	a	a	b	a	a	a	a	a	b	a	b	a	b	b	b	b	a	a	a	b	b	b	a	b	a	b	a	a	b	b	b	b	b	a	a	a	b	a
Marker609124	b	a	a	b	a	a	a	b	a	a	b	a	a	b	a	a	a	a	a	b	a	b	a	b	b	b	b	a	a	a	b	b	b	a	b	a	b	a	a	b	b	b	b	b	a	a	a	b	a
Marker692632	b	a	a	b	a	a	a	b	a	a	b	a	a	b	a	a	a	a	a	b	a	b	a	b	b	b	b	a	a	a	b	b	b	a	b	a	b	a	a	b	b	b	b	b	a	a	a	b	a
Marker44428	b	a	a	b	a	a	a	b	a	a	b	a	a	b	a	a	a	a	a	b	a	b	a	b	b	b	b	a	a	a	b	b	b	a	b	a	b	b	a	b	b	b	b	b	a	a	a	b	a
Marker36944	b	a	a	b	a	a	a	b	a	a	b	a	a	b	a	a	a	a	a	b	a	b	a	b	b	b	b	a	a	a	b	b	b	a	b	a	a	b	a	b	b	b	b	b	a	a	a	b	a
Marker785382	b	a	a	b	a	a	a	b	a	a	b	a	a	b	a	a	a	a	a	b	a	b	a	b	b	b	b	a	a	a	b	b	b	a	b	a	a	b	a	b	b	b	b	b	a	a	a	b	a
Marker804620	b	a	a	b	a	a	a	b	a	a	b	a	a	b	a	a	a	a	a	b	a	b	a	b	b	b	b	a	a	a	b	b	b	a	b	a	a	b	a	b	b	b	b	b	a	a	a	b	a
Marker12768	b	a	a	b	a	a	a	b	a	a	b	a	a	b	a	a	a	a	a	b	a	b	a	b	b	b	b	a	a	a	b	b	b	a	b	a	a	b	a	b	b	b	b	b	a	a	a	b	a
Marker32042	b	a	a	b	a	a	a	b	a	a	b	a	a	b	a	a	a	a	a	b	a	b	a	b	b	b	b	a	a	a	b	b	b	a	b	a	a	b	a	b	b	b	b	b	a	a	a	b	a
Marker50581	b	a	a	b	a	a	a	b	a	a	b	a	a	b	a	a	a	a	a	b	a	b	a	b	b	b	b	a	a	a	b	b	b	a	b	a	a	b	a	b	b	b	b	b	a	a	a	b	a
Marker53765	b	a	a	b	a	a	a	b	a	a	b	a	a	b	a	a	a	a	a	b	a	b	a	b	b	b	b	a	a	a	b	b	b	a	b	a	a	b	a	b	b	b	b	b	a	a	a	b	a
Marker406863	b	a	a	b	a	a	a	b	a	a	b	a	a	b	a	a	a	a	a	b	a	b	a	b	b	b	b	a	a	a	b	b	b	a	b	a	a	b	a	b	b	b	b	b	a	a	a	b	a
Marker522766	b	a	a	b	a	a	a	b	a	a	b	a	a	b	a	a	a	a	a	b	a	b	a	b	b	b	b	a	a	a	b	b	b	a	b	a	a	b	a	b	b	b	b	b	a	a	a	b	a
Marker133077	b	a	a	b	a	a	a	b	a	a	b	a	a	b	a	a	a	a	a	b	a	b	a	b	b	b	b	a	a	a	b	b	b	a	b	a	a	b	a	b	b	b	b	b	a	a	a	b	a
Marker26676	b	a	a	b	a	a	a	b	a	a	b	a	a	b	a	a	a	a	a	b	a	b	a	b	b	b	b	a	a	a	b	b	b	a	b	a	a	b	a	b	b	b	b	b	a	a	a	b	a
Marker56424	b	a	a	b	a	a	a	b	a	a	b	a	a	b	a	a	a	a	a	b	a	b	a	b	b	b	b	a	a	a	b	b	b	a	b	a	a	b	a	b	b	b	b	b	a	a	a	b	a
Marker272947	b	a	a	b	a	a	a	b	a	a	b	a	a	b	a	a	a	a	a	b	a	b	a	b	b	b	b	a	a	a	b	b	b	a	b	a	a	b	a	b	b	b	b	b	a	a	a	b	a
Marker583174	b	a	a	b	a	a	a	b	a	a	b	a	a	b	a	a	a	a	a	b	a	b	a	b	b	b	b	a	a	a	b	b	b	a	b	a	a	b	a	b	b	b	b	b	a	a	a	b	a
Marker707024	b	a	a	b	a	a	a	b	a	a	b	a	a	b	a	a	a	a	a	b	a	b	a	b	b	b	b	a	a	a	b	b	b	a	b	a	a	b	a	b	b	b	b	b	a	a	a	b	a
Marker739892	b	a	a	b	a	a	a	b	a	a	b	a	a	b	a	a	a	a	a	b	a	b	a	b	b	b	b	a	a	a	b	b	b	a	b	a	a	b	a	b	b	b	b	b	a	a	a	b	a
Marker745332	b	a	a	b	a	a	a	b	a	a	b	a	a	b	a	a	a	a	a	b	a	b	a	b	b	b	b	a	a	a	b	b	b	a	b	a	a	b	a	b	b	b	b	b	a	a	a	b	a
Marker813157	b	a	a	b	a	a	a	b	a	a	b	a	a	b	a	a	a	a	a	b	a	b	a	b	b	b	b	a	a	a	b	b	b	a	b	a	a	b	a	b	b	b	b	b	a	a	a	b	a
Marker21253	b	a	a	b	a	a	a	b	a	a	b	a	a	b	a	a	a	a	a	b	a	b	a	b	b	b	b	a	a	a	b	b	b	a	b	a	a	b	a	b	b	a	b	b	a	a	a	b	a
Marker26151	b	a	a	b	a	a	a	b	a	a	b	a	a	b	a	a	a	a	a	b	a	b	a	b	b	b	b	a	a	a	b	b	b	a	b	a	a	b	a	b	b	a	b	b	a	a	a	b	a
Marker26193	b	a	a	b	a	a	a	b	a	a	b	a	a	b	a	a	a	a	a	b	a	b	a	b	b	b	b	a	a	a	b	b	b	a	b	a	a	b	a	b	b	a	b	b	a	a	a	b	a
Marker48171	b	a	a	b	a	a	a	b	a	a	b	a	a	b	a	a	a	a	a	b	a	b	a	b	b	b	b	a	a	a	b	b	b	a	b	a	a	b	a	b	b	a	b	b	a	a	a	b	a
Marker57022	b	a	a	b	a	a	a	b	a	a	b	a	a	b	a	a	a	a	a	b	a	b	a	b	b	b	b	a	a	a	b	b	b	a	b	a	a	b	a	b	b	a	b	b	a	a	a	b	a
Marker58972	b	a	a	b	a	a	a	b	a	a	b	a	a	b	a	a	a	a	a	b	a	b	a	b	b	b	b	a	a	a	b	b	b	a	b	a	a	b	a	b	b	a	b	b	a	a	a	b	a
Marker231327	b	a	a	b	a	a	a	b	a	a	b	a	a	b	a	a	a	a	a	b	a	b	a	b	b	b	b	a	a	a	b	b	b	a	b	a	a	b	a	b	b	a	b	b	a	a	a	b	a
Marker498691	b	a	a	b	a	a	a	b	a	a	b	a	a	b	a	a	a	a	a	b	a	b	a	b	b	b	b	a	a	a	b	b	b	a	b	a	a	b	a	b	b	a	b	b	a	a	a	b	a
Marker499206	b	a	a	b	a	a	a	b	a	a	b	a	a	b	a	a	a	a	a	b	a	b	a	b	b	b	b	a	a	a	b	b	b	a	b	a	a	b	a	b	b	a	b	b	a	a	a	b	a
Marker591620	b	a	a	b	a	a	a	b	a	a	b	a	a	b	a	a	a	a	a	b	a	b	a	b	b	b	b	a	a	a	b	b	b	a	b	a	a	b	a	b	b	a	b	b	a	a	a	b	a
Marker629721	b	a	a	b	a	a	a	b	a	a	b	a	a	b	a	a	a	a	a	b	a	b	a	b	b	b	b	a	a	a	b	b	b	a	b	a	a	b	a	b	b	a	b	b	a	a	a	b	a
Marker708036	b	a	a	b	a	a	a	b	a	a	b	a	a	b	a	a	a	a	a	b	a	b	a	b	b	b	b	a	a	a	b	b	b	a	b	a	a	b	a	b	b	a	b	b	a	a	a	b	a
Marker739407	b	a	a	b	a	a	a	b	a	a	b	a	a	b	a	a	a	a	a	b	a	b	a	b	b	b	b	a	a	a	b	b	b	a	b	a	a	b	a	b	b	a	b	b	a	a	a	b	a
Marker15158	b	a	a	b	a	a	a	b	a	a	b	a	a	b	a	a	a	a	a	b	a	b	a	b	b	b	b	a	a	a	b	b	b	a	b	a	a	b	a	b	b	a	b	b	b	a	a	b	a
Marker630205	b	a	a	b	a	a	a	b	a	a	b	a	a	b	a	a	a	a	a	b	a	b	a	b	b	b	b	a	a	a	b	b	b	a	b	a	a	b	a	b	b	a	b	b	b	a	a	b	a
Marker686685	b	a	a	b	a	a	a	b	a	a	b	a	a	b	a	a	a	a	a	b	a	b	a	b	b	b	b	a	a	a	b	b	b	a	b	a	a	b	a	b	b	a	b	b	b	a	a	b	a
Marker789595	b	a	a	b	a	a	a	b	a	a	b	a	a	b	a	a	a	a	a	b	a	b	a	b	b	b	b	a	a	a	b	b	b	a	b	a	a	b	a	b	b	a	b	b	b	a	a	b	a
Marker15758	b	a	a	b	a	a	a	b	a	a	b	a	a	b	a	a	a	a	a	b	a	b	a	b	b	b	b	a	a	a	b	b	b	a	b	a	a	b	a	b	b	b	b	b	b	a	a	b	a
Marker37295	b	a	a	b	a	a	a	b	a	a	b	a	a	b	a	a	a	a	a	b	a	b	a	b	b	b	b	a	a	a	b	b	b	a	b	a	a	b	a	b	b	b	b	b	b	a	a	b	a
Marker582820	b	a	a	b	a	a	a	b	a	a	b	a	a	b	a	a	a	a	a	b	a	b	a	b	b	b	b	a	a	a	b	b	b	a	b	a	a	b	a	b	b	b	b	b	b	a	a	b	a
Marker253250	b	a	a	b	a	a	a	b	a	a	b	a	a	b	a	a	a	a	a	b	a	b	a	b	b	b	b	a	a	a	b	b	b	a	b	a	a	b	a	b	a	b	b	b	b	a	a	b	a
Marker737386	b	a	a	b	a	a	a	b	a	a	b	a	a	b	a	a	a	a	a	b	a	b	a	b	b	b	b	a	a	a	b	b	b	a	b	a	a	b	a	b	a	b	b	b	b	a	a	b	a
Marker18960	b	a	a	b	a	a	a	b	a	a	b	a	a	b	a	a	a	a	a	b	a	b	a	b	b	b	b	b	a	a	b	b	b	a	b	a	a	b	a	b	a	b	b	b	b	a	a	b	a
Marker101714	b	a	a	b	a	a	a	b	a	a	b	a	a	b	a	a	a	a	a	b	a	b	a	b	b	b	b	b	a	a	b	b	b	a	b	a	a	b	a	b	a	b	b	b	b	a	a	b	a
Marker103439	b	a	a	b	a	a	a	b	a	a	b	a	a	b	a	a	a	a	a	b	a	b	a	b	b	b	b	b	a	a	b	b	b	a	b	a	a	b	a	b	a	b	b	b	b	a	a	b	a
Marker158220	b	a	a	b	a	a	a	b	a	a	b	a	a	b	a	a	a	a	a	b	a	b	a	b	b	b	b	b	a	a	b	b	b	a	b	a	a	b	a	b	a	b	b	b	b	a	a	b	a
Marker167975	b	a	a	b	a	a	a	b	a	a	b	a	a	b	a	a	a	a	a	b	a	b	a	b	b	b	b	b	a	a	b	b	b	a	b	a	a	b	a	b	a	b	b	b	b	a	a	b	a
Marker280622	b	a	a	b	a	a	a	b	a	a	b	a	a	b	a	a	a	a	a	b	a	b	a	b	b	b	b	b	a	a	b	b	b	a	b	a	a	b	a	b	a	b	b	b	b	a	a	b	a
Marker507138	b	a	a	b	a	a	a	b	a	a	b	a	a	b	a	a	a	a	a	b	a	b	a	b	b	b	b	b	a	a	b	b	b	a	b	a	a	b	a	b	a	b	b	b	b	a	a	b	a
Marker584533	b	a	a	b	a	a	a	b	a	a	b	a	a	b	a	a	a	a	a	b	a	b	a	b	b	b	b	b	a	a	b	b	b	a	b	a	a	b	a	b	a	b	b	b	b	a	a	b	a
Marker586680	b	a	a	b	a	a	a	b	a	a	b	a	a	b	a	a	a	a	a	b	a	b	a	b	b	b	b	b	a	a	b	b	b	a	b	a	a	b	a	b	a	b	b	b	b	a	a	b	a
Marker17640	b	a	a	b	a	a	a	b	a	a	b	a	a	b	a	a	a	a	a	b	a	b	a	b	b	b	b	b	a	a	b	b	b	a	b	a	a	b	a	b	a	b	b	b	b	a	a	b	a
Marker59191	b	a	a	b	a	a	a	b	a	a	b	a	a	b	a	a	a	a	a	b	a	b	a	b	b	b	b	b	a	a	b	b	b	a	b	a	a	b	a	b	a	b	b	b	b	a	a	b	a
Marker370399	b	a	a	b	a	a	a	b	a	a	b	a	a	b	a	a	a	a	a	b	a	b	a	b	b	b	b	b	a	a	b	b	b	a	b	a	a	b	a	b	a	b	b	b	b	a	a	b	a
Marker371396	b	a	a	b	a	a	a	b	a	a	b	a	a	b	a	a	a	a	a	b	a	b	a	b	b	b	b	b	a	a	b	b	b	a	b	a	a	b	a	b	a	b	b	b	b	a	a	b	a
Marker388378	b	a	a	b	a	a	a	b	a	a	b	a	a	b	a	a	a	a	a	b	a	b	a	b	b	b	b	b	a	a	b	b	b	a	b	a	a	b	a	b	a	b	b	b	b	a	a	b	a
Marker475547	b	a	a	b	a	a	a	b	a	a	b	a	a	b	a	a	a	a	a	b	a	b	a	b	b	b	b	b	a	a	b	b	b	a	b	a	a	b	a	b	a	b	b	b	b	a	a	b	a
Marker380827	b	a	a	b	a	a	a	b	a	a	b	a	a	b	a	a	a	a	a	b	a	b	a	b	b	b	b	b	a	a	b	b	b	a	b	a	a	b	a	b	a	a	b	b	b	a	a	b	a
Marker603900	b	a	a	b	a	a	a	b	a	a	b	a	a	b	a	a	a	a	a	b	a	b	a	b	b	b	b	b	a	a	b	b	b	a	b	a	a	b	a	b	a	a	b	b	b	a	a	b	a
Marker618203	b	a	a	b	a	a	a	b	a	a	b	a	a	b	a	a	a	a	a	b	a	b	a	b	b	b	b	b	a	a	b	b	b	a	b	a	a	b	a	b	a	a	b	b	b	a	a	b	a
Marker644519	b	a	a	b	a	a	a	b	a	a	b	a	a	b	a	a	a	a	a	b	a	b	a	b	b	b	b	b	a	a	b	b	b	a	b	a	a	b	a	b	a	a	b	b	b	a	a	b	a
Marker724245	b	a	a	b	a	a	a	b	a	a	b	a	a	b	a	a	a	a	a	b	a	b	a	b	b	b	b	b	a	a	b	b	b	a	b	a	a	b	a	b	a	a	b	b	b	a	a	b	a
Marker268500	b	a	a	b	a	a	a	b	a	a	b	a	a	b	a	a	a	a	a	b	a	b	a	b	b	b	b	b	a	a	b	b	b	a	b	a	a	b	a	b	a	a	b	b	b	a	a	b	a
Marker272483	b	a	a	b	a	a	a	b	a	a	b	a	a	b	a	a	a	a	a	b	a	b	a	b	b	b	b	b	a	a	b	b	b	a	b	a	a	b	a	b	a	a	b	b	b	a	a	b	a
Marker298354	b	a	a	b	a	a	a	b	a	a	b	a	a	b	a	a	a	a	a	b	a	b	a	b	b	b	b	b	a	a	b	b	b	a	b	a	a	b	a	b	a	a	b	b	b	a	a	b	a
Marker796392	b	a	a	b	a	a	a	b	a	a	b	a	a	b	a	a	a	a	a	b	a	b	a	b	b	b	b	b	a	a	b	b	b	a	b	a	a	b	a	b	a	a	b	b	b	a	a	b	a
Marker36724	b	a	a	b	a	a	a	b	a	a	b	a	a	b	a	a	a	a	a	b	a	b	a	b	b	b	b	a	a	a	b	b	b	a	b	a	a	b	a	b	a	a	b	b	b	a	a	b	a
Marker345932	b	a	a	b	a	a	a	b	a	a	b	a	a	b	a	a	a	a	a	b	a	b	a	b	b	b	b	a	a	a	b	b	b	a	b	a	a	b	a	b	a	a	b	b	b	a	a	b	a
Marker429589	b	a	a	b	a	a	a	b	a	a	b	a	a	b	a	a	a	a	a	b	a	b	a	b	b	b	b	a	a	a	b	b	b	a	b	a	a	b	a	b	a	a	b	b	b	a	a	b	a
Marker482831	b	a	a	b	a	a	a	b	a	a	b	a	a	b	a	a	a	a	a	b	a	b	a	b	b	b	b	a	a	a	b	b	b	a	b	a	a	b	a	b	a	a	b	b	b	a	a	b	a
Marker520656	b	a	a	b	a	a	a	b	a	a	b	a	a	b	a	a	a	a	a	b	a	b	a	b	b	b	b	a	a	a	b	b	b	a	b	a	a	b	a	b	a	a	b	b	b	a	a	b	a
Marker35013	b	a	a	b	a	a	a	b	a	a	b	a	a	b	a	a	a	a	a	b	a	b	a	b	b	b	b	a	a	a	b	b	b	a	b	a	a	b	a	b	a	b	b	b	b	a	a	b	a
Marker148760	b	a	a	b	a	a	a	b	a	a	b	a	a	b	a	a	a	a	a	b	a	b	a	b	b	b	b	a	a	a	b	b	b	a	b	a	a	b	a	b	a	b	b	b	b	a	a	b	a
Marker377702	b	a	a	b	a	a	a	b	a	a	b	a	a	b	a	a	a	a	a	b	a	b	a	b	b	b	b	a	a	a	b	b	b	a	b	a	a	b	a	b	a	b	b	b	b	a	a	b	a
Marker676171	b	a	a	b	a	a	a	b	a	a	b	a	a	b	a	a	a	a	a	b	a	b	a	b	b	b	b	a	a	a	b	b	b	a	b	a	a	b	a	b	a	b	b	b	b	a	a	b	a
Marker20031	b	a	a	b	a	a	a	b	a	a	b	a	a	b	a	a	a	a	a	b	a	b	a	b	b	b	b	a	a	a	b	b	b	a	b	a	a	b	a	b	a	b	b	b	a	a	a	b	a
Marker39707	b	a	a	b	a	a	a	b	a	a	b	a	a	b	a	a	a	a	a	b	a	b	a	b	b	b	b	a	a	a	b	b	b	a	b	a	a	b	a	b	a	b	b	b	a	a	a	b	a
Marker120916	b	a	a	b	a	a	a	b	a	a	b	a	a	b	a	a	a	a	a	b	a	b	a	b	b	b	b	a	a	a	b	b	b	a	b	a	a	b	a	b	a	b	b	b	a	a	a	b	a
Marker126063	b	a	a	b	a	a	a	b	a	a	b	a	a	b	a	a	a	a	a	b	a	b	a	b	b	b	b	a	a	a	b	b	b	a	b	a	a	b	a	b	a	b	b	b	a	a	a	b	a
Marker190955	b	a	a	b	a	a	a	b	a	a	b	a	a	b	a	a	a	a	a	b	a	b	a	b	b	b	b	a	a	a	b	b	b	a	b	a	a	b	a	b	a	b	b	b	a	a	a	b	a
Marker284386	b	a	a	b	a	a	a	b	a	a	b	a	a	b	a	a	a	a	a	b	a	b	a	b	b	b	b	a	a	a	b	b	b	a	b	a	a	b	a	b	a	b	b	b	a	a	a	b	a
Marker297369	b	a	a	b	a	a	a	b	a	a	b	a	a	b	a	a	a	a	a	b	a	b	a	b	b	b	b	a	a	a	b	b	b	a	b	a	a	b	a	b	a	b	b	b	a	a	a	b	a
Marker361671	b	a	a	b	a	a	a	b	a	a	b	a	a	b	a	a	a	a	a	b	a	b	a	b	b	b	b	a	a	a	b	b	b	a	b	a	a	b	a	b	a	b	b	b	a	a	a	b	a
Marker373229	b	a	a	b	a	a	a	b	a	a	b	a	a	b	a	a	a	a	a	b	a	b	a	b	b	b	b	a	a	a	b	b	b	a	b	a	a	b	a	b	a	b	b	b	a	a	a	b	a
Marker524425	b	a	a	b	a	a	a	b	a	a	b	a	a	b	a	a	a	a	a	b	a	b	a	b	b	b	b	a	a	a	b	b	b	a	b	a	a	b	a	b	a	b	b	b	a	a	a	b	a
Marker585131	b	a	a	b	a	a	a	b	a	a	b	a	a	b	a	a	a	a	a	b	a	b	a	b	b	b	b	a	a	a	b	b	b	a	b	a	a	b	a	b	a	b	b	b	a	a	a	b	a
Marker654299	b	a	a	b	a	a	a	b	a	a	b	a	a	b	a	a	a	a	a	b	a	b	a	b	b	b	b	a	a	a	b	b	b	a	b	a	a	b	a	b	a	b	b	b	a	a	a	b	a
Marker723066	b	a	a	b	a	a	a	b	a	a	b	a	a	b	a	a	a	a	a	b	a	b	a	b	b	b	b	a	a	a	b	b	b	a	b	a	a	b	a	b	a	b	b	b	a	a	a	b	a
Marker730226	b	a	a	b	a	a	a	b	a	a	b	a	a	b	a	a	a	a	a	b	a	b	a	b	b	b	b	a	a	a	b	b	b	a	b	a	a	b	a	b	a	b	b	b	a	a	a	b	a
Marker766730	b	a	a	b	a	a	a	b	a	a	b	a	a	b	a	a	a	a	a	b	a	b	a	b	b	b	b	a	a	a	b	b	b	a	b	a	a	b	a	b	a	b	b	b	a	a	a	b	a
Marker39459	b	a	a	b	a	a	a	b	a	a	b	a	a	b	a	a	a	a	a	b	a	b	a	b	b	b	b	a	a	a	b	b	b	a	b	a	a	b	a	b	a	b	b	b	a	a	a	b	a
Marker350232	b	a	a	b	a	a	a	b	a	a	b	a	a	b	a	a	a	a	a	b	a	b	a	b	b	b	b	a	a	a	b	b	b	a	b	a	a	b	a	b	a	b	b	b	a	a	a	b	a
Marker713704	b	a	a	b	a	a	a	b	a	a	b	a	a	b	a	a	a	a	a	b	a	b	a	b	b	b	b	a	a	a	b	b	b	a	b	a	a	b	a	b	a	b	b	b	a	a	a	b	a
Marker53433	b	a	a	b	a	a	a	b	a	a	b	a	a	b	a	a	a	a	a	b	a	b	a	b	b	b	b	a	a	a	b	b	b	a	b	a	a	b	a	b	a	b	b	b	a	a	a	b	a
Marker394579	b	a	a	b	a	a	a	b	a	a	b	a	a	b	a	a	a	a	a	b	a	b	a	b	b	b	b	a	a	a	b	b	b	a	b	a	a	b	a	b	a	b	b	b	a	a	a	b	a
Marker554829	b	a	a	b	a	a	a	b	a	a	b	a	a	b	a	a	a	a	a	b	a	b	a	b	b	b	b	a	a	a	b	b	b	a	b	a	a	b	a	b	a	b	b	b	a	a	a	b	a
Marker560147	b	a	a	b	a	a	a	b	a	a	b	a	a	b	a	a	a	a	a	b	a	b	a	b	b	b	b	a	a	a	b	b	b	a	b	a	a	b	a	b	a	b	b	b	a	a	a	b	a
Marker642018	b	a	a	b	a	a	a	b	a	a	b	a	a	b	a	a	a	a	a	b	a	b	a	b	b	b	b	a	a	a	b	b	b	a	b	a	a	b	a	b	a	b	b	b	a	a	a	b	a
Marker657529	b	a	a	b	a	a	a	b	a	a	b	a	a	b	a	a	a	a	a	b	a	b	a	b	b	b	b	a	a	a	b	b	b	a	b	a	a	b	a	b	a	b	b	b	a	a	a	b	a
Marker754471	b	a	a	b	a	a	a	b	a	a	b	a	a	b	a	a	a	a	a	b	a	b	a	b	b	b	b	a	a	a	b	b	b	a	b	a	a	b	a	b	a	b	b	b	a	a	a	b	a
Marker585408	b	a	a	b	a	a	a	b	a	a	b	a	a	b	a	a	a	a	a	b	a	b	a	b	b	b	b	a	a	a	b	b	b	a	b	a	a	b	a	b	a	b	b	a	a	a	a	b	a
Marker693421	b	a	a	b	a	a	a	b	a	a	b	a	a	b	a	a	a	a	a	b	a	b	a	b	b	b	b	a	a	a	b	b	b	a	b	a	a	b	a	b	a	b	b	a	a	a	a	b	a
Marker123722	b	a	a	b	a	a	a	b	a	a	b	a	a	b	a	a	a	a	a	b	a	b	a	b	b	b	b	a	a	a	b	b	b	a	b	a	b	b	a	b	a	b	b	a	a	a	a	b	a
Marker428326	b	a	a	b	a	a	a	b	a	a	b	a	a	b	a	a	a	a	a	b	a	b	a	b	b	b	b	a	a	a	b	b	b	a	b	a	b	b	a	b	a	b	b	a	a	a	a	b	a
Marker472397	b	a	a	b	a	a	a	b	a	a	b	a	a	b	a	a	a	a	a	b	a	b	a	b	b	b	b	a	a	a	b	b	b	a	b	a	b	b	a	b	a	b	b	a	a	a	a	b	a
Marker7558	b	a	a	b	a	a	a	b	a	a	b	a	a	b	a	a	a	a	a	b	a	b	a	b	b	b	b	a	a	a	b	b	b	a	b	a	b	b	a	b	a	b	b	a	a	a	a	b	a
Marker14677	b	a	a	b	a	a	a	b	a	a	b	a	a	b	a	a	a	a	a	b	a	b	a	b	b	b	b	a	a	a	b	b	b	a	b	a	b	b	a	b	a	b	b	a	a	a	a	b	a
Marker17020	b	a	a	b	a	a	a	b	a	a	b	a	a	b	a	a	a	a	a	b	a	b	a	b	b	b	b	a	a	a	b	b	b	a	b	a	b	b	a	b	a	b	b	a	a	a	a	b	a
Marker22346	b	a	a	b	a	a	a	b	a	a	b	a	a	b	a	a	a	a	a	b	a	b	a	b	b	b	b	a	a	a	b	b	b	a	b	a	b	b	a	b	a	b	b	a	a	a	a	b	a
Marker38311	b	a	a	b	a	a	a	b	a	a	b	a	a	b	a	a	a	a	a	b	a	b	a	b	b	b	b	a	a	a	b	b	b	a	b	a	b	b	a	b	a	b	b	a	a	a	a	b	a
Marker44225	b	a	a	b	a	a	a	b	a	a	b	a	a	b	a	a	a	a	a	b	a	b	a	b	b	b	b	a	a	a	b	b	b	a	b	a	b	b	a	b	a	b	b	a	a	a	a	b	a
Marker47693	b	a	a	b	a	a	a	b	a	a	b	a	a	b	a	a	a	a	a	b	a	b	a	b	b	b	b	a	a	a	b	b	b	a	b	a	b	b	a	b	a	b	b	a	a	a	a	b	a
Marker49689	b	a	a	b	a	a	a	b	a	a	b	a	a	b	a	a	a	a	a	b	a	b	a	b	b	b	b	a	a	a	b	b	b	a	b	a	b	b	a	b	a	b	b	a	a	a	a	b	a
Marker50591	b	a	a	b	a	a	a	b	a	a	b	a	a	b	a	a	a	a	a	b	a	b	a	b	b	b	b	a	a	a	b	b	b	a	b	a	b	b	a	b	a	b	b	a	a	a	a	b	a
Marker56988	b	a	a	b	a	a	a	b	a	a	b	a	a	b	a	a	a	a	a	b	a	b	a	b	b	b	b	a	a	a	b	b	b	a	b	a	b	b	a	b	a	b	b	a	a	a	a	b	a
Marker112650	b	a	a	b	a	a	a	b	a	a	b	a	a	b	a	a	a	a	a	b	a	b	a	b	b	b	b	a	a	a	b	b	b	a	b	a	b	b	a	b	a	b	b	a	a	a	a	b	a
Marker116073	b	a	a	b	a	a	a	b	a	a	b	a	a	b	a	a	a	a	a	b	a	b	a	b	b	b	b	a	a	a	b	b	b	a	b	a	b	b	a	b	a	b	b	a	a	a	a	b	a
Marker117281	b	a	a	b	a	a	a	b	a	a	b	a	a	b	a	a	a	a	a	b	a	b	a	b	b	b	b	a	a	a	b	b	b	a	b	a	b	b	a	b	a	b	b	a	a	a	a	b	a
Marker172846	b	a	a	b	a	a	a	b	a	a	b	a	a	b	a	a	a	a	a	b	a	b	a	b	b	b	b	a	a	a	b	b	b	a	b	a	b	b	a	b	a	b	b	a	a	a	a	b	a
Marker220032	b	a	a	b	a	a	a	b	a	a	b	a	a	b	a	a	a	a	a	b	a	b	a	b	b	b	b	a	a	a	b	b	b	a	b	a	b	b	a	b	a	b	b	a	a	a	a	b	a
Marker220231	b	a	a	b	a	a	a	b	a	a	b	a	a	b	a	a	a	a	a	b	a	b	a	b	b	b	b	a	a	a	b	b	b	a	b	a	b	b	a	b	a	b	b	a	a	a	a	b	a
Marker235339	b	a	a	b	a	a	a	b	a	a	b	a	a	b	a	a	a	a	a	b	a	b	a	b	b	b	b	a	a	a	b	b	b	a	b	a	b	b	a	b	a	b	b	a	a	a	a	b	a
Marker327006	b	a	a	b	a	a	a	b	a	a	b	a	a	b	a	a	a	a	a	b	a	b	a	b	b	b	b	a	a	a	b	b	b	a	b	a	b	b	a	b	a	b	b	a	a	a	a	b	a
Marker348298	b	a	a	b	a	a	a	b	a	a	b	a	a	b	a	a	a	a	a	b	a	b	a	b	b	b	b	a	a	a	b	b	b	a	b	a	b	b	a	b	a	b	b	a	a	a	a	b	a
Marker367384	b	a	a	b	a	a	a	b	a	a	b	a	a	b	a	a	a	a	a	b	a	b	a	b	b	b	b	a	a	a	b	b	b	a	b	a	b	b	a	b	a	b	b	a	a	a	a	b	a
Marker384619	b	a	a	b	a	a	a	b	a	a	b	a	a	b	a	a	a	a	a	b	a	b	a	b	b	b	b	a	a	a	b	b	b	a	b	a	b	b	a	b	a	b	b	a	a	a	a	b	a
Marker413544	b	a	a	b	a	a	a	b	a	a	b	a	a	b	a	a	a	a	a	b	a	b	a	b	b	b	b	a	a	a	b	b	b	a	b	a	b	b	a	b	a	b	b	a	a	a	a	b	a
Marker427109	b	a	a	b	a	a	a	b	a	a	b	a	a	b	a	a	a	a	a	b	a	b	a	b	b	b	b	a	a	a	b	b	b	a	b	a	b	b	a	b	a	b	b	a	a	a	a	b	a
Marker484557	b	a	a	b	a	a	a	b	a	a	b	a	a	b	a	a	a	a	a	b	a	b	a	b	b	b	b	a	a	a	b	b	b	a	b	a	b	b	a	b	a	b	b	a	a	a	a	b	a
Marker504911	b	a	a	b	a	a	a	b	a	a	b	a	a	b	a	a	a	a	a	b	a	b	a	b	b	b	b	a	a	a	b	b	b	a	b	a	b	b	a	b	a	b	b	a	a	a	a	b	a
Marker532548	b	a	a	b	a	a	a	b	a	a	b	a	a	b	a	a	a	a	a	b	a	b	a	b	b	b	b	a	a	a	b	b	b	a	b	a	b	b	a	b	a	b	b	a	a	a	a	b	a
Marker688230	b	a	a	b	a	a	a	b	a	a	b	a	a	b	a	a	a	a	a	b	a	b	a	b	b	b	b	a	a	a	b	b	b	a	b	a	b	b	a	b	a	b	b	a	a	a	a	b	a
Marker715912	b	a	a	b	a	a	a	b	a	a	b	a	a	b	a	a	a	a	a	b	a	b	a	b	b	b	b	a	a	a	b	b	b	a	b	a	b	b	a	b	a	b	b	a	a	a	a	b	a
Marker742136	b	a	a	b	a	a	a	b	a	a	b	a	a	b	a	a	a	a	a	b	a	b	a	b	b	b	b	a	a	a	b	b	b	a	b	a	b	b	a	b	a	b	b	a	a	a	a	b	a
Marker748228	b	a	a	b	a	a	a	b	a	a	b	a	a	b	a	a	a	a	a	b	a	b	a	b	b	b	b	a	a	a	b	b	b	a	b	a	b	b	a	b	a	b	b	a	a	a	a	b	a
Marker800652	b	a	a	b	a	a	a	b	a	a	b	a	a	b	a	a	a	a	a	b	a	b	a	b	b	b	b	a	a	a	b	b	b	a	b	a	b	b	a	b	a	b	b	a	a	a	a	b	a
Marker54515	b	a	a	b	a	a	a	b	a	a	b	a	a	b	a	a	a	a	a	b	a	b	a	b	b	b	b	a	a	a	b	b	b	a	b	a	b	b	a	b	a	b	b	a	a	a	a	b	a
Marker712803	b	a	a	b	a	a	a	b	a	a	b	a	a	b	a	a	a	a	a	b	a	b	a	b	b	b	b	a	a	a	b	b	b	a	b	a	b	b	a	b	a	b	b	a	a	a	a	b	a
Marker79111	b	a	a	b	a	a	a	b	a	a	b	a	a	b	a	a	a	a	a	b	a	b	a	b	b	b	b	a	a	a	b	b	b	a	b	a	b	b	a	b	a	b	b	a	a	a	a	b	a
Marker11131	b	a	a	b	a	a	a	b	a	a	b	a	a	b	a	a	a	a	a	b	a	b	a	b	b	b	b	a	a	a	b	b	b	a	b	a	b	b	a	b	a	b	b	a	a	a	a	b	a
Marker12505	b	a	a	b	a	a	a	b	a	a	b	a	a	b	a	a	a	a	a	b	a	b	a	b	b	b	b	a	a	a	b	b	b	a	b	a	b	b	a	b	a	b	b	a	a	a	a	b	a
Marker17637	b	a	a	b	a	a	a	b	a	a	b	a	a	b	a	a	a	a	a	b	a	b	a	b	b	b	b	a	a	a	b	b	b	a	b	a	b	b	a	b	a	b	b	a	a	a	a	b	a
Marker27250	b	a	a	b	a	a	a	b	a	a	b	a	a	b	a	a	a	a	a	b	a	b	a	b	b	b	b	a	a	a	b	b	b	a	b	a	b	b	a	b	a	b	b	a	a	a	a	b	a
Marker45088	b	a	a	b	a	a	a	b	a	a	b	a	a	b	a	a	a	a	a	b	a	b	a	b	b	b	b	a	a	a	b	b	b	a	b	a	b	b	a	b	a	b	b	a	a	a	a	b	a
Marker82451	b	a	a	b	a	a	a	b	a	a	b	a	a	b	a	a	a	a	a	b	a	b	a	b	b	b	b	a	a	a	b	b	b	a	b	a	b	b	a	b	a	b	b	a	a	a	a	b	a
Marker324562	b	a	a	b	a	a	a	b	a	a	b	a	a	b	a	a	a	a	a	b	a	b	a	b	b	b	b	a	a	a	b	b	b	a	b	a	b	b	a	b	a	b	b	a	a	a	a	b	a
Marker354714	b	a	a	b	a	a	a	b	a	a	b	a	a	b	a	a	a	a	a	b	a	b	a	b	b	b	b	a	a	a	b	b	b	a	b	a	b	b	a	b	a	b	b	a	a	a	a	b	a
Marker565670	b	a	a	b	a	a	a	b	a	a	b	a	a	b	a	a	a	a	a	b	a	b	a	b	b	b	b	a	a	a	b	b	b	a	b	a	b	b	a	b	a	b	b	a	a	a	a	b	a
Marker746827	b	a	a	b	a	a	a	b	a	a	b	a	a	b	a	a	a	a	a	b	a	b	a	b	b	b	b	a	a	a	b	b	b	a	b	a	b	b	a	b	a	b	b	a	a	a	a	b	a
Marker786319	b	a	a	b	a	a	a	b	a	a	b	a	a	b	a	a	a	a	a	b	a	b	a	b	b	b	b	a	a	a	b	b	b	a	b	a	b	b	a	b	a	b	b	a	a	a	a	b	a
Marker117002	b	a	a	b	a	a	a	b	a	a	b	a	a	b	a	a	a	a	a	b	a	b	a	b	b	b	b	a	a	a	b	b	b	a	b	a	b	b	a	b	a	b	b	a	a	a	a	b	a
Marker312352	b	a	a	b	a	a	a	b	a	a	b	a	a	b	a	a	a	a	a	b	a	b	a	b	b	b	b	a	a	a	b	b	b	a	b	a	b	b	a	b	a	b	b	a	a	a	a	b	a
Marker36528	b	a	a	b	a	a	a	b	a	a	b	a	a	b	a	a	a	a	a	b	a	b	a	b	b	b	b	a	a	a	b	b	b	a	b	a	b	b	a	b	a	b	b	a	a	a	a	b	a
Marker578442	b	a	a	b	a	a	a	b	a	a	b	a	a	b	a	a	a	a	a	b	a	b	a	b	b	b	b	a	a	a	b	b	b	a	b	a	b	b	a	b	b	b	b	a	a	a	a	b	a
Marker57833	b	a	a	b	a	a	a	b	a	a	b	a	a	b	a	a	a	a	a	b	a	b	a	b	b	b	b	a	a	a	b	b	b	a	b	a	b	b	a	b	b	b	b	a	b	a	a	b	a
Marker40693	b	a	a	b	a	a	a	b	a	a	b	a	a	b	a	a	a	a	a	b	a	b	a	b	b	b	b	a	a	a	b	b	b	a	b	a	b	b	a	b	b	b	b	a	b	a	a	b	a
Marker156171	b	a	a	b	a	a	a	b	a	a	b	a	a	b	a	a	a	a	a	b	a	b	a	b	b	b	b	a	a	a	b	b	b	a	b	a	b	b	a	b	b	b	b	a	b	a	a	b	a
Marker259948	b	a	a	b	a	a	a	b	a	a	b	a	a	b	a	a	a	a	a	b	a	b	a	b	b	b	b	a	a	a	b	b	b	a	b	a	b	b	a	b	b	b	b	a	b	a	a	b	a
Marker263756	b	a	a	b	a	a	a	b	a	a	b	a	a	b	a	a	a	a	a	b	a	b	a	b	b	b	b	a	a	a	b	b	b	a	b	a	b	b	a	b	b	b	b	a	b	a	a	b	a
Marker424503	b	a	a	b	a	a	a	b	a	a	b	a	a	b	a	a	a	a	a	b	a	b	a	b	b	b	b	a	a	a	b	b	b	a	b	a	b	b	a	b	b	b	b	a	b	a	a	b	a
Marker447450	b	a	a	b	a	a	a	b	a	a	b	a	a	b	a	a	a	a	a	b	a	b	a	b	b	b	b	a	a	a	b	b	b	a	b	a	b	b	a	b	b	b	b	a	b	a	a	b	a
Marker540261	b	a	a	b	a	a	a	b	a	a	b	a	a	b	a	a	a	a	a	b	a	b	a	b	b	b	b	a	a	a	b	b	b	a	b	a	b	b	a	b	b	b	b	a	b	a	a	b	a
Marker758870	b	a	a	b	a	a	a	b	a	a	b	a	a	b	a	a	a	a	a	b	a	b	a	b	b	b	b	a	a	a	b	b	b	a	b	a	b	b	a	b	b	b	b	a	b	a	a	b	a
Marker785846	b	a	a	b	a	a	a	b	a	a	b	a	a	b	a	a	a	a	a	b	a	b	a	b	b	b	b	a	a	a	b	b	b	a	b	a	b	b	a	b	b	b	b	a	b	a	a	b	a
Marker12414	b	a	a	b	a	a	a	b	a	a	b	a	a	b	a	a	a	a	a	b	a	b	a	b	b	b	b	a	a	a	b	b	b	a	b	a	b	b	a	b	b	b	b	a	b	a	a	b	a
Marker12898	b	a	a	b	a	a	a	b	a	a	b	a	a	b	a	a	a	a	a	b	a	b	a	b	b	b	b	a	a	a	b	b	b	a	b	a	b	b	a	b	b	b	b	a	b	a	a	b	a
Marker538959	b	a	a	b	a	a	a	b	a	a	b	a	a	b	a	a	a	a	a	b	a	b	a	b	b	b	b	a	a	a	b	b	b	a	b	a	b	b	a	b	b	b	b	a	b	a	a	b	a
Marker124121	b	a	a	b	a	a	a	b	a	a	b	a	a	b	a	a	a	a	a	b	a	b	a	b	b	b	b	a	a	a	b	b	b	a	b	a	b	b	a	b	b	b	b	a	b	a	a	b	a
Marker590094	b	a	a	b	a	a	a	b	a	a	b	a	a	b	a	a	a	a	a	b	a	b	a	b	b	b	b	a	a	a	b	b	b	a	b	a	b	b	a	b	b	b	b	a	b	a	a	b	a
Marker639589	b	a	a	b	a	a	a	b	a	a	b	a	a	b	a	a	a	a	a	b	a	b	a	b	b	b	b	a	a	a	b	b	b	a	b	a	b	b	a	b	b	b	b	a	b	a	a	b	a
Marker72089	b	a	a	b	a	a	a	b	a	a	b	a	a	b	a	a	a	a	a	b	a	b	a	b	b	b	b	a	a	a	b	b	b	a	b	a	b	b	a	b	b	b	b	a	b	a	a	b	a
Marker743499	b	a	a	b	a	a	a	b	a	a	b	a	a	b	a	a	a	a	a	b	a	b	a	b	b	b	b	a	a	a	b	b	b	a	b	a	b	b	a	b	b	b	b	a	b	a	a	b	a
Marker108432	b	a	a	b	a	a	a	b	a	a	b	a	a	b	a	a	a	a	a	b	a	b	a	b	b	b	b	a	a	a	b	b	b	a	b	a	b	b	a	b	b	b	b	a	b	a	a	b	a
Marker235279	b	a	a	b	a	a	a	b	a	a	b	a	a	b	a	a	a	a	a	b	a	b	a	b	b	b	b	a	a	a	b	b	b	a	b	a	b	b	a	b	b	b	b	a	b	a	a	b	a
Marker315109	b	a	a	b	a	a	a	b	a	a	b	a	a	b	a	a	a	a	a	b	a	b	a	b	b	b	b	a	a	a	b	b	b	a	b	a	b	b	a	b	b	b	b	a	b	a	a	b	a
Marker394724	b	a	a	b	a	a	a	b	a	a	b	a	a	b	a	a	a	a	a	b	a	b	a	b	b	b	b	a	a	a	b	b	b	a	b	a	b	b	a	b	b	b	b	a	b	a	a	b	a
Marker407341	b	a	a	b	a	a	a	b	a	a	b	a	a	b	a	a	a	a	a	b	a	b	a	b	b	b	b	a	a	a	b	b	b	a	b	a	b	b	a	b	b	b	b	a	b	a	a	b	a
Marker441063	b	a	a	b	a	a	a	b	a	a	b	a	a	b	a	a	a	a	a	b	a	b	a	b	b	b	b	a	a	a	b	b	b	a	b	a	b	b	a	b	b	b	b	a	b	a	a	b	a
Marker441175	b	a	a	b	a	a	a	b	a	a	b	a	a	b	a	a	a	a	a	b	a	b	a	b	b	b	b	a	a	a	b	b	b	a	b	a	b	b	a	b	b	b	b	a	b	a	a	b	a
Marker489769	b	a	a	b	a	a	a	b	a	a	b	a	a	b	a	a	a	a	a	b	a	b	a	b	b	b	b	a	a	a	b	b	b	a	b	a	b	b	a	b	b	b	b	a	b	a	a	b	a
Marker525405	b	a	a	b	a	a	a	b	a	a	b	a	a	b	a	a	a	a	a	b	a	b	a	b	b	b	b	a	a	a	b	b	b	a	b	a	b	b	a	b	b	b	b	a	b	a	a	b	a
Marker566584	b	a	a	b	a	a	a	b	a	a	b	a	a	b	a	a	a	a	a	b	a	b	a	b	b	b	b	a	a	a	b	b	b	a	b	a	b	b	a	b	b	b	b	a	b	a	a	b	a
Marker650823	b	a	a	b	a	a	a	b	a	a	b	a	a	b	a	a	a	a	a	b	a	b	a	b	b	b	b	a	a	a	b	b	b	a	b	a	b	b	a	b	b	b	b	a	b	a	a	b	a
Marker734099	b	a	a	b	a	a	a	b	a	a	b	a	a	b	a	a	a	a	a	b	a	b	a	b	b	b	b	a	a	a	b	b	b	a	b	a	b	b	a	b	b	b	b	a	b	a	a	b	a
Marker158118	b	a	a	b	a	a	a	b	a	a	b	a	a	b	a	a	a	a	a	b	a	b	a	b	b	b	b	a	a	a	b	b	b	a	b	a	b	b	a	b	b	b	b	a	b	a	a	b	a
Marker314423	b	a	a	b	a	a	a	b	a	a	b	a	a	b	a	a	a	a	a	b	a	b	a	b	b	b	b	a	b	a	b	b	b	a	b	a	b	b	a	b	b	b	b	a	b	a	a	b	a
Marker30130	b	a	a	b	a	a	a	b	a	a	b	a	a	b	a	a	a	a	a	b	a	b	a	b	b	b	b	a	b	a	b	b	b	a	b	a	b	b	a	b	b	b	b	a	b	a	a	b	a
Marker219836	b	a	a	b	a	a	a	b	a	a	b	a	a	b	a	a	a	a	a	b	a	b	a	b	b	b	b	a	b	a	b	b	b	a	b	a	b	b	a	b	b	b	b	a	b	a	a	b	a
Marker479467	b	a	a	b	a	a	a	b	a	a	b	a	a	b	a	a	a	a	a	b	a	b	a	b	b	b	b	a	b	a	b	b	b	a	b	a	b	b	a	b	b	b	b	a	b	a	a	b	a
Marker171655	b	a	a	b	a	a	a	b	a	a	b	a	a	b	a	a	a	a	a	b	a	b	a	b	b	b	b	a	b	a	b	b	b	a	b	a	b	b	a	b	b	b	b	a	b	a	a	b	a
Marker545626	b	a	a	b	a	a	a	b	a	a	b	a	a	b	a	a	a	a	a	b	a	b	a	b	b	b	b	a	b	a	b	b	b	a	b	a	b	b	a	b	b	b	b	a	b	a	a	b	a
Marker607883	b	a	a	b	a	a	a	b	a	a	b	a	a	b	a	a	a	a	a	b	a	b	a	b	b	b	b	a	b	a	b	b	b	a	b	a	b	b	a	b	b	b	b	a	b	a	a	b	a
Marker755121	b	a	a	b	a	a	a	b	a	a	b	a	a	b	a	a	a	a	a	b	a	b	a	b	b	b	b	a	b	a	b	b	b	a	b	a	b	b	a	b	b	b	b	a	b	a	a	b	a
Marker12938	b	a	a	b	a	a	a	b	a	a	b	a	a	b	a	a	a	a	a	b	a	b	a	b	b	b	b	a	b	a	b	b	b	a	b	a	b	b	a	b	b	b	b	a	b	a	a	b	a
Marker16956	b	a	a	b	a	a	a	b	a	a	b	a	a	b	a	a	a	a	a	b	a	b	a	b	b	b	b	a	b	a	b	b	b	a	b	a	b	b	a	b	b	b	b	a	b	a	a	b	a
Marker20579	b	a	a	b	a	a	a	b	a	a	b	a	a	b	a	a	a	a	a	b	a	b	a	b	b	b	b	a	b	a	b	b	b	a	b	a	b	b	a	b	b	b	b	a	b	a	a	b	a
Marker26425	b	a	a	b	a	a	a	b	a	a	b	a	a	b	a	a	a	a	a	b	a	b	a	b	b	b	b	a	b	a	b	b	b	a	b	a	b	b	a	b	b	b	b	a	b	a	a	b	a
Marker56971	b	a	a	b	a	a	a	b	a	a	b	a	a	b	a	a	a	a	a	b	a	b	a	b	b	b	b	a	b	a	b	b	b	a	b	a	b	b	a	b	b	b	b	a	b	a	a	b	a
Marker289652	b	a	a	b	a	a	a	b	a	a	b	a	a	b	a	a	a	a	a	b	a	b	a	b	b	b	b	a	b	a	b	b	b	a	b	a	b	b	a	b	b	b	b	a	b	a	a	b	a
Marker402529	b	a	a	b	a	a	a	b	a	a	b	a	a	b	a	a	a	a	a	b	a	b	a	b	b	b	b	a	b	a	b	b	b	a	b	a	b	b	a	b	b	b	b	a	b	a	a	b	a
Marker434923	b	a	a	b	a	a	a	b	a	a	b	a	a	b	a	a	a	a	a	b	a	b	a	b	b	b	b	a	b	a	b	b	b	a	b	a	b	b	a	b	b	b	b	a	b	a	a	b	a
Marker490770	b	a	a	b	a	a	a	b	a	a	b	a	a	b	a	a	a	a	a	b	a	b	a	b	b	b	b	a	b	a	b	b	b	a	b	a	b	b	a	b	b	b	b	a	b	a	a	b	a
Marker550960	b	a	a	b	a	a	a	b	a	a	b	a	a	b	a	a	a	a	a	b	a	b	a	b	b	b	b	a	b	a	b	b	b	a	b	a	b	b	a	b	b	b	b	a	b	a	a	b	a
Marker657378	b	a	a	b	a	a	a	b	a	a	b	a	a	b	a	a	a	a	a	b	a	b	a	b	b	b	b	a	b	a	b	b	b	a	b	a	b	b	a	b	b	b	b	a	b	a	a	b	a
Marker399311	b	a	a	b	a	a	a	b	a	a	b	a	a	b	a	a	a	a	a	b	a	b	a	b	b	b	b	a	b	a	b	b	b	a	b	a	b	b	a	b	b	b	b	a	b	a	a	b	a
Marker55723	b	a	a	b	a	a	a	b	a	a	b	a	a	b	a	a	a	a	a	b	a	b	a	b	b	b	b	a	b	a	b	b	b	a	b	a	b	b	a	b	b	b	b	a	b	a	b	b	a
Marker369419	b	a	a	b	a	a	a	b	a	a	b	a	a	b	a	a	a	a	a	b	a	b	a	b	b	b	b	a	b	a	b	b	b	a	b	a	b	b	a	b	b	b	b	a	b	a	b	b	a
Marker555152	b	a	a	b	a	a	a	b	a	a	b	a	a	b	a	a	a	a	a	b	a	b	a	b	b	b	b	a	b	a	b	b	b	a	b	a	b	b	a	b	b	b	b	a	b	a	b	b	a
Marker694619	b	a	a	b	a	a	a	b	a	a	b	a	a	b	a	a	a	a	a	b	a	b	a	b	b	b	b	a	b	a	b	b	b	a	b	a	b	b	a	b	b	b	b	a	b	a	b	b	a
Marker68219	b	a	a	b	a	a	a	b	a	a	b	a	a	b	a	a	a	a	a	b	a	b	a	b	b	b	b	a	b	a	b	b	b	a	b	a	b	b	a	b	b	b	b	b	b	a	b	b	a
Marker153721	b	a	a	b	a	a	a	b	a	a	b	a	a	b	a	a	a	a	a	b	a	b	a	b	b	b	b	a	b	a	b	b	b	a	b	a	b	b	a	b	b	b	b	b	b	a	b	b	a
Marker425015	b	a	a	b	a	a	a	b	a	a	b	a	a	b	a	a	a	a	a	b	a	b	a	b	b	b	b	a	b	a	b	b	b	a	b	a	b	b	a	b	b	b	b	b	b	a	b	b	a
Marker25534	b	a	a	b	a	a	a	b	a	a	b	a	a	b	a	a	a	a	a	b	a	b	a	b	b	b	b	a	b	a	b	b	b	a	b	a	b	b	a	b	b	b	b	b	b	a	b	b	a
Marker48852	b	a	a	b	a	a	a	b	a	a	b	a	a	b	a	a	a	a	a	b	a	b	a	b	b	b	b	a	b	a	b	b	b	a	b	a	b	b	a	b	b	b	b	b	b	a	b	b	a
Marker61011	b	a	a	b	a	a	a	b	a	a	b	a	a	b	a	a	a	a	a	b	a	b	a	b	b	b	b	a	b	a	b	b	b	a	b	a	b	b	a	b	b	b	b	b	b	a	b	b	a
Marker453526	b	a	a	b	a	a	a	b	a	a	b	a	a	b	a	a	a	a	a	b	a	b	a	b	b	b	b	a	b	a	b	b	b	a	b	a	b	b	a	b	b	b	b	b	b	a	b	b	a
Marker459445	b	a	a	b	a	a	a	b	a	a	b	a	a	b	a	a	a	a	a	b	a	b	a	b	b	b	b	a	b	a	b	b	b	a	b	a	b	b	a	b	b	b	b	b	b	a	b	b	a
Marker796914	b	a	a	b	a	a	a	b	a	a	b	a	a	b	a	a	a	a	a	b	a	b	a	b	b	b	b	a	b	a	b	b	b	a	b	a	b	b	a	b	b	b	b	b	b	a	b	b	a
Marker705267	b	a	a	b	a	a	a	b	a	a	b	a	a	b	a	a	a	a	a	b	a	b	a	b	b	b	b	a	b	a	b	b	b	a	b	a	b	b	a	b	b	b	b	b	b	a	b	b	a
Marker22176	b	a	a	b	a	a	a	b	a	a	b	a	a	b	a	a	a	a	a	b	a	b	a	b	b	b	b	a	a	a	b	b	b	a	b	a	b	b	a	b	b	b	b	b	b	a	b	b	a
Marker560936	b	a	a	b	a	a	a	b	a	a	b	a	a	b	a	a	a	a	a	b	a	b	a	b	b	b	b	a	a	a	b	b	b	a	b	a	b	b	a	b	b	b	b	b	b	a	b	b	a
Marker25027	b	a	a	b	a	a	a	b	a	a	b	a	a	b	a	a	a	a	a	b	a	b	a	b	b	b	b	a	a	a	b	b	b	a	b	a	b	b	a	b	b	b	b	b	b	a	b	b	a
Marker276373	b	a	a	b	a	a	a	b	a	a	b	a	a	b	a	a	a	a	a	b	a	b	a	b	b	b	b	a	a	a	b	b	b	a	b	a	b	b	a	b	b	b	b	b	b	a	b	b	a
Marker277151	b	a	a	b	a	a	a	b	a	a	b	a	a	b	a	a	a	a	a	b	a	b	a	b	b	b	b	a	a	a	b	b	b	a	b	a	b	b	a	b	b	b	b	b	b	a	b	b	a
Marker367770	b	a	a	b	a	a	a	b	a	a	b	a	a	b	a	a	a	a	a	b	a	b	a	b	b	b	b	a	a	a	b	b	b	a	b	a	b	b	a	b	b	b	b	b	b	a	b	b	a
Marker380036	b	a	a	b	a	a	a	b	a	a	b	a	a	b	a	a	a	a	a	b	a	b	a	b	b	b	b	a	a	a	b	b	b	a	b	a	b	b	a	b	b	b	b	b	b	a	b	b	a
Marker599266	b	a	a	b	a	a	a	b	a	a	b	a	a	b	a	a	a	a	a	b	a	b	a	b	b	b	b	a	a	a	b	b	b	a	b	a	b	b	a	b	b	b	b	b	b	a	b	b	a
Marker635901	b	a	a	b	a	a	a	b	a	a	b	a	a	b	a	a	a	a	a	b	a	b	a	b	b	b	b	a	a	a	b	b	b	a	b	a	b	b	a	b	b	b	b	b	b	a	b	b	a
Marker10754	b	a	a	b	a	a	a	b	a	a	b	a	a	b	a	a	a	a	a	b	a	b	a	b	b	b	b	a	a	a	b	b	b	a	b	a	b	b	a	b	b	b	b	b	b	a	b	b	a
Marker216313	b	a	a	b	a	a	a	b	a	a	b	a	a	b	a	a	a	a	a	b	a	b	a	b	b	b	b	a	a	a	b	b	b	a	b	a	b	b	a	b	b	b	b	b	b	a	b	b	a
Marker486500	b	a	a	b	a	a	a	b	a	a	b	a	a	b	a	a	a	a	a	b	a	b	a	b	b	b	b	a	a	a	b	b	b	a	b	a	b	b	a	b	b	b	b	b	b	a	b	b	a
Marker594054	b	a	a	b	a	a	a	b	a	a	b	a	a	b	a	a	a	a	a	b	a	b	a	b	b	b	b	a	a	a	b	b	b	a	b	a	b	b	a	b	b	b	b	b	b	a	b	b	a
Marker679541	b	a	a	b	a	a	a	b	a	a	b	a	a	b	a	a	a	a	a	b	a	b	a	b	b	b	b	a	a	a	b	b	b	a	b	a	b	b	a	b	b	b	b	b	b	a	b	b	a
Marker762879	b	a	a	b	a	a	a	b	a	a	b	a	a	b	a	a	a	a	a	b	a	b	a	b	b	b	b	a	a	a	b	b	b	a	b	a	b	b	a	b	b	b	b	b	b	a	b	b	a
Marker211238	b	a	a	b	a	a	a	b	a	a	b	a	a	b	a	a	a	a	a	b	a	b	a	b	b	b	b	a	a	a	b	b	b	a	b	a	b	b	a	b	b	b	b	b	b	a	b	b	a
Marker255356	b	a	a	b	a	a	a	b	a	a	b	a	a	b	a	a	a	a	a	b	a	b	a	b	b	b	b	a	a	a	b	b	b	a	b	a	b	b	a	b	b	b	b	b	b	a	b	b	a
Marker302754	b	a	a	b	a	a	a	b	a	a	b	a	a	b	a	a	a	a	a	b	a	b	a	b	b	b	b	a	a	a	b	b	b	a	b	a	b	b	a	b	b	b	b	b	b	a	b	b	a
Marker22251	b	a	a	b	a	a	a	b	a	a	b	a	a	b	a	a	a	a	a	b	a	b	a	b	b	b	b	a	a	a	b	b	b	a	b	a	b	b	a	b	b	b	b	b	b	a	b	b	a
Marker279356	b	a	a	b	a	a	a	b	a	a	b	a	a	b	a	a	a	a	a	b	a	b	a	b	b	b	b	a	a	a	b	b	b	a	b	a	b	b	a	b	b	b	b	b	b	a	b	b	a
Marker14350	b	a	a	b	a	a	a	b	a	a	b	a	a	b	a	a	a	a	a	b	a	b	a	b	b	b	b	a	a	a	b	b	b	a	b	a	b	b	a	b	b	b	b	b	b	a	b	b	a
Marker12235	b	a	a	b	a	a	a	b	a	a	b	a	a	b	a	a	a	a	a	b	a	b	a	b	b	b	b	a	a	a	b	b	b	a	b	a	b	b	a	b	b	b	b	b	b	a	b	b	a
Marker18183	b	a	a	b	a	a	a	b	a	a	b	a	a	b	a	a	a	a	a	b	a	b	a	b	b	b	b	a	a	a	b	b	b	a	b	a	b	b	a	b	b	b	b	b	b	a	b	b	a
Marker22283	b	a	a	b	a	a	a	b	a	a	b	a	a	b	a	a	a	a	a	b	a	b	a	b	b	b	b	a	a	a	b	b	b	a	b	a	b	b	a	b	b	b	b	b	b	a	b	b	a
Marker24656	b	a	a	b	a	a	a	b	a	a	b	a	a	b	a	a	a	a	a	b	a	b	a	b	b	b	b	a	a	a	b	b	b	a	b	a	b	b	a	b	b	b	b	b	b	a	b	b	a
Marker46510	b	a	a	b	a	a	a	b	a	a	b	a	a	b	a	a	a	a	a	b	a	b	a	b	b	b	b	a	a	a	b	b	b	a	b	a	b	b	a	b	b	b	b	b	b	a	b	b	a
Marker64656	b	a	a	b	a	a	a	b	a	a	b	a	a	b	a	a	a	a	a	b	a	b	a	b	b	b	b	a	a	a	b	b	b	a	b	a	b	b	a	b	b	b	b	b	b	a	b	b	a
Marker125879	b	a	a	b	a	a	a	b	a	a	b	a	a	b	a	a	a	a	a	b	a	b	a	b	b	b	b	a	a	a	b	b	b	a	b	a	b	b	a	b	b	b	b	b	b	a	b	b	a
Marker207009	b	a	a	b	a	a	a	b	a	a	b	a	a	b	a	a	a	a	a	b	a	b	a	b	b	b	b	a	a	a	b	b	b	a	b	a	b	b	a	b	b	b	b	b	b	a	b	b	a
Marker246322	b	a	a	b	a	a	a	b	a	a	b	a	a	b	a	a	a	a	a	b	a	b	a	b	b	b	b	a	a	a	b	b	b	a	b	a	b	b	a	b	b	b	b	b	b	a	b	b	a
Marker475300	b	a	a	b	a	a	a	b	a	a	b	a	a	b	a	a	a	a	a	b	a	b	a	b	b	b	b	a	a	a	b	b	b	a	b	a	b	b	a	b	b	b	b	b	b	a	b	b	a
Marker486301	b	a	a	b	a	a	a	b	a	a	b	a	a	b	a	a	a	a	a	b	a	b	a	b	b	b	b	a	a	a	b	b	b	a	b	a	b	b	a	b	b	b	b	b	b	a	b	b	a
Marker500518	b	a	a	b	a	a	a	b	a	a	b	a	a	b	a	a	a	a	a	b	a	b	a	b	b	b	b	a	a	a	b	b	b	a	b	a	b	b	a	b	b	b	b	b	b	a	b	b	a
Marker541133	b	a	a	b	a	a	a	b	a	a	b	a	a	b	a	a	a	a	a	b	a	b	a	b	b	b	b	a	a	a	b	b	b	a	b	a	b	b	a	b	b	b	b	b	b	a	b	b	a
Marker637754	b	a	a	b	a	a	a	b	a	a	b	a	a	b	a	a	a	a	a	b	a	b	a	b	b	b	b	a	a	a	b	b	b	a	b	a	b	b	a	b	b	b	b	b	b	a	b	b	a
Marker677132	b	a	a	b	a	a	a	b	a	a	b	a	a	b	a	a	a	a	a	b	a	b	a	b	b	b	b	a	a	a	b	b	b	a	b	a	b	b	a	b	b	b	b	b	b	a	b	b	a
Marker691269	b	a	a	b	a	a	a	b	a	a	b	a	a	b	a	a	a	a	a	b	a	b	a	b	b	b	b	a	a	a	b	b	b	a	b	a	b	b	a	b	b	b	b	b	b	a	b	b	a
Marker806134	b	a	a	b	a	a	a	b	a	a	b	a	a	b	a	a	a	a	a	b	a	b	a	b	b	b	b	a	a	a	b	b	b	a	b	a	b	b	a	b	b	b	b	b	b	a	b	b	a
Marker16969	b	a	a	b	a	a	a	b	a	a	b	a	a	b	a	a	a	a	a	b	a	b	a	b	b	b	b	a	a	a	b	b	b	a	b	a	b	b	a	b	b	b	b	b	b	a	b	b	a
Marker28345	b	a	a	b	a	a	a	b	a	a	b	a	a	b	a	a	a	a	a	b	a	b	a	b	b	b	b	a	a	a	b	b	b	a	b	a	b	b	a	b	b	b	b	b	b	a	b	b	a
Marker54108	b	a	a	b	a	a	a	b	a	a	b	a	a	b	a	a	a	a	a	b	a	b	a	b	b	b	b	a	a	a	b	b	b	a	b	a	b	b	a	b	b	b	b	b	b	a	b	b	a
Marker227457	b	a	a	b	a	a	a	b	a	a	b	a	a	b	a	a	a	a	a	b	a	b	a	b	b	b	b	a	a	a	b	b	b	a	b	a	b	b	a	b	b	b	b	b	b	a	b	b	a
Marker301236	b	a	a	b	a	a	a	b	a	a	b	a	a	b	a	a	a	a	a	b	a	b	a	b	b	b	b	a	a	a	b	b	b	a	b	a	b	b	a	b	b	b	b	b	b	a	b	b	a
Marker304589	b	a	a	b	a	a	a	b	a	a	b	a	a	b	a	a	a	a	a	b	a	b	a	b	b	b	b	a	a	a	b	b	b	a	b	a	b	b	a	b	b	b	b	b	b	a	b	b	a
Marker350366	b	a	a	b	a	a	a	b	a	a	b	a	a	b	a	a	a	a	a	b	a	b	a	b	b	b	b	a	a	a	b	b	b	a	b	a	b	b	a	b	b	b	b	b	b	a	b	b	a
Marker564043	b	a	a	b	a	a	a	b	a	a	b	a	a	b	a	a	a	a	a	b	a	b	a	b	b	b	b	a	a	a	b	b	b	a	b	a	b	b	a	b	b	b	b	b	b	a	b	b	a
Marker9649	b	a	a	b	a	a	a	b	a	a	b	a	a	b	a	a	a	a	a	b	a	b	a	b	b	b	b	a	a	a	b	b	b	a	b	a	b	b	a	b	b	b	b	b	b	a	b	b	a
Marker16224	b	a	a	b	a	a	a	b	a	a	b	a	a	b	a	a	a	a	a	b	a	b	a	b	b	b	b	a	a	a	b	b	b	a	b	a	b	b	a	b	b	b	b	b	b	a	b	b	a
Marker19869	b	a	a	b	a	a	a	b	a	a	b	a	a	b	a	a	a	a	a	b	a	b	a	b	b	b	b	a	a	a	b	b	b	a	b	a	b	b	a	b	b	b	b	b	b	a	b	b	a
Marker20169	b	a	a	b	a	a	a	b	a	a	b	a	a	b	a	a	a	a	a	b	a	b	a	b	b	b	b	a	a	a	b	b	b	a	b	a	b	b	a	b	b	b	b	b	b	a	b	b	a
Marker24509	b	a	a	b	a	a	a	b	a	a	b	a	a	b	a	a	a	a	a	b	a	b	a	b	b	b	b	a	a	a	b	b	b	a	b	a	b	b	a	b	b	b	b	b	b	a	b	b	a
Marker32953	b	a	a	b	a	a	a	b	a	a	b	a	a	b	a	a	a	a	a	b	a	b	a	b	b	b	b	a	a	a	b	b	b	a	b	a	b	b	a	b	b	b	b	b	b	a	b	b	a
Marker43071	b	a	a	b	a	a	a	b	a	a	b	a	a	b	a	a	a	a	a	b	a	b	a	b	b	b	b	a	a	a	b	b	b	a	b	a	b	b	a	b	b	b	b	b	b	a	b	b	a
Marker61985	b	a	a	b	a	a	a	b	a	a	b	a	a	b	a	a	a	a	a	b	a	b	a	b	b	b	b	a	a	a	b	b	b	a	b	a	b	b	a	b	b	b	b	b	b	a	b	b	a
Marker175834	b	a	a	b	a	a	a	b	a	a	b	a	a	b	a	a	a	a	a	b	a	b	a	b	b	b	b	a	a	a	b	b	b	a	b	a	b	b	a	b	b	b	b	b	b	a	b	b	a
Marker240416	b	a	a	b	a	a	a	b	a	a	b	a	a	b	a	a	a	a	a	b	a	b	a	b	b	b	b	a	a	a	b	b	b	a	b	a	b	b	a	b	b	b	b	b	b	a	b	b	a
Marker242722	b	a	a	b	a	a	a	b	a	a	b	a	a	b	a	a	a	a	a	b	a	b	a	b	b	b	b	a	a	a	b	b	b	a	b	a	b	b	a	b	b	b	b	b	b	a	b	b	a
Marker390423	b	a	a	b	a	a	a	b	a	a	b	a	a	b	a	a	a	a	a	b	a	b	a	b	b	b	b	a	a	a	b	b	b	a	b	a	b	b	a	b	b	b	b	b	b	a	b	b	a
Marker399485	b	a	a	b	a	a	a	b	a	a	b	a	a	b	a	a	a	a	a	b	a	b	a	b	b	b	b	a	a	a	b	b	b	a	b	a	b	b	a	b	b	b	b	b	b	a	b	b	a
Marker440067	b	a	a	b	a	a	a	b	a	a	b	a	a	b	a	a	a	a	a	b	a	b	a	b	b	b	b	a	a	a	b	b	b	a	b	a	b	b	a	b	b	b	b	b	b	a	b	b	a
Marker574828	b	a	a	b	a	a	a	b	a	a	b	a	a	b	a	a	a	a	a	b	a	b	a	b	b	b	b	a	a	a	b	b	b	a	b	a	b	b	a	b	b	b	b	b	b	a	b	b	a
Marker580465	b	a	a	b	a	a	a	b	a	a	b	a	a	b	a	a	a	a	a	b	a	b	a	b	b	b	b	a	a	a	b	b	b	a	b	a	b	b	a	b	b	b	b	b	b	a	b	b	a
Marker636007	b	a	a	b	a	a	a	b	a	a	b	a	a	b	a	a	a	a	a	b	a	b	a	b	b	b	b	a	a	a	b	b	b	a	b	a	b	b	a	b	b	b	b	b	b	a	b	b	a
Marker784924	b	a	a	b	a	a	a	b	a	a	b	a	a	b	a	a	a	a	a	b	a	b	a	b	b	b	b	a	a	a	b	b	b	a	b	a	b	b	a	b	b	b	b	b	b	a	b	b	a
Marker15708	b	a	a	b	a	a	a	b	a	a	b	a	a	b	a	a	a	a	a	b	a	b	a	b	b	b	b	a	a	a	b	b	b	a	b	a	b	b	a	b	b	b	b	b	b	a	b	b	a
Marker449348	b	a	a	b	a	a	a	b	a	a	b	a	a	b	a	a	a	a	a	b	a	b	a	b	b	b	b	a	a	a	b	b	b	a	b	a	b	b	a	b	b	b	b	b	b	a	b	b	a
Marker545090	b	a	a	b	a	a	a	b	a	a	b	a	a	b	a	a	a	a	a	b	a	b	a	b	b	b	b	a	a	a	b	b	b	a	b	a	b	b	a	b	b	b	b	b	b	a	b	b	a
Marker275948	b	a	a	b	a	a	a	b	a	a	b	a	a	b	a	a	a	a	a	b	a	b	a	b	b	b	b	a	a	a	b	b	b	a	b	a	b	b	a	b	b	b	b	b	a	a	b	b	a
Marker320274	b	a	a	b	a	a	a	b	a	a	b	a	a	b	a	a	a	a	a	b	a	b	a	b	b	b	b	a	a	a	b	b	b	a	b	a	b	b	a	b	b	b	b	b	a	a	b	b	a
Marker750818	b	a	a	b	a	a	a	b	a	a	b	a	a	b	a	a	a	a	a	b	a	b	a	b	b	b	b	a	a	a	b	b	b	a	b	a	b	b	a	b	b	b	b	b	a	a	b	b	a
Marker756675	b	a	a	b	a	a	a	b	a	a	b	a	a	b	a	a	a	a	a	b	a	b	a	b	b	b	b	a	a	a	b	b	b	a	b	a	b	b	a	b	b	b	b	b	a	a	b	b	a
Marker801135	b	a	a	b	a	a	a	b	a	a	b	a	a	b	a	a	a	a	a	b	a	b	a	b	b	b	b	a	a	a	b	b	b	a	b	a	b	b	a	b	b	b	b	b	a	a	b	b	a
Marker315015	b	a	a	b	a	a	a	b	a	a	b	a	a	b	a	a	a	a	a	b	a	b	a	b	b	b	b	a	a	a	b	b	b	a	b	a	b	b	a	b	b	b	b	b	a	a	b	b	a
Marker614898	b	a	a	b	a	a	a	b	a	a	b	a	a	b	a	a	a	a	a	b	a	b	a	b	b	b	b	a	a	a	b	b	b	a	b	a	b	b	a	b	b	b	b	b	a	a	b	b	a
Marker745315	b	a	a	b	a	a	a	b	a	a	b	a	a	b	a	a	a	a	a	b	a	b	a	b	b	b	b	a	a	a	b	b	b	a	b	a	b	b	a	b	b	b	b	b	a	a	b	b	a
Marker815090	b	a	a	b	a	a	a	b	a	a	b	a	a	b	a	a	a	a	a	b	a	b	a	b	b	b	b	a	a	a	b	b	b	a	b	a	b	b	a	b	b	b	b	b	a	a	b	b	a
Marker12239	b	a	a	b	a	a	a	b	a	a	b	a	a	b	a	a	a	a	a	b	a	b	a	b	b	b	b	a	a	a	b	b	b	a	b	a	b	b	a	b	b	b	b	b	a	a	b	b	a
Marker47388	b	a	a	b	a	a	a	b	a	a	b	a	a	b	a	a	a	a	a	b	a	b	a	b	b	b	b	a	a	a	b	b	b	a	b	a	b	b	a	b	b	b	b	b	a	a	b	b	a
Marker61933	b	a	a	b	a	a	a	b	a	a	b	a	a	b	a	a	a	a	a	b	a	b	a	b	b	b	b	a	a	a	b	b	b	a	b	a	b	b	a	b	b	b	b	b	a	a	b	b	a
Marker119730	b	a	a	b	a	a	a	b	a	a	b	a	a	b	a	a	a	a	a	b	a	b	a	b	b	b	b	a	a	a	b	b	b	a	b	a	b	b	a	b	b	b	b	b	a	a	b	b	a
Marker166355	b	a	a	b	a	a	a	b	a	a	b	a	a	b	a	a	a	a	a	b	a	b	a	b	b	b	b	a	a	a	b	b	b	a	b	a	b	b	a	b	b	b	b	b	a	a	b	b	a
Marker270616	b	a	a	b	a	a	a	b	a	a	b	a	a	b	a	a	a	a	a	b	a	b	a	b	b	b	b	a	a	a	b	b	b	a	b	a	b	b	a	b	b	b	b	b	a	a	b	b	a
Marker293585	b	a	a	b	a	a	a	b	a	a	b	a	a	b	a	a	a	a	a	b	a	b	a	b	b	b	b	a	a	a	b	b	b	a	b	a	b	b	a	b	b	b	b	b	a	a	b	b	a
Marker569329	b	a	a	b	a	a	a	b	a	a	b	a	a	b	a	a	a	a	a	b	a	b	a	b	b	b	b	a	a	a	b	b	b	a	b	a	b	b	a	b	b	b	b	b	a	a	b	b	a
Marker693592	b	a	a	b	a	a	a	b	a	a	b	a	a	b	a	a	a	a	a	b	a	b	a	b	b	b	b	a	a	a	b	b	b	a	b	a	b	b	a	b	b	b	b	b	a	a	b	b	a
Marker779727	b	a	a	b	a	a	a	b	a	a	b	a	a	b	a	a	a	a	a	b	a	b	a	b	b	b	b	a	a	a	b	b	b	a	b	a	b	b	a	b	b	b	b	b	a	a	b	b	a
Marker14618	b	a	a	b	a	a	a	b	a	a	b	a	a	b	a	a	a	a	a	b	a	b	a	b	b	b	b	a	a	a	b	b	b	a	b	a	b	b	a	b	b	b	b	b	a	a	b	b	a
Marker15921	b	a	a	b	a	a	a	b	a	a	b	a	a	b	a	a	a	a	a	b	a	b	a	b	b	b	b	a	a	a	b	b	b	a	b	a	b	b	a	b	b	b	b	b	a	a	b	b	a
Marker26743	b	a	a	b	a	a	a	b	a	a	b	a	a	b	a	a	a	a	a	b	a	b	a	b	b	b	b	a	a	a	b	b	b	a	b	a	b	b	a	b	b	b	b	b	a	a	b	b	a
Marker84271	b	a	a	b	a	a	a	b	a	a	b	a	a	b	a	a	a	a	a	b	a	b	a	b	b	b	b	a	a	a	b	b	b	a	b	a	b	b	a	b	b	b	b	b	a	a	b	b	a
Marker189353	b	a	a	b	a	a	a	b	a	a	b	a	a	b	a	a	a	a	a	b	a	b	a	b	b	b	b	a	a	a	b	b	b	a	b	a	b	b	a	b	b	b	b	b	a	a	b	b	a
Marker402361	b	a	a	b	a	a	a	b	a	a	b	a	a	b	a	a	a	a	a	b	a	b	a	b	b	b	b	a	a	a	b	b	b	a	b	a	b	b	a	b	b	b	b	b	a	a	b	b	a
Marker719916	b	a	a	b	a	a	a	b	a	a	b	a	a	b	a	a	a	a	a	b	a	b	a	b	b	b	b	a	a	a	b	b	b	a	b	a	b	b	a	b	b	b	b	b	a	a	b	b	a
Marker11108	b	a	a	b	a	a	a	b	a	a	b	a	a	b	a	a	a	a	a	b	a	b	a	b	b	b	b	a	a	a	b	b	b	a	b	a	b	b	a	b	b	b	b	b	a	a	b	b	a
Marker13044	b	a	a	b	a	a	a	b	a	a	b	a	a	b	a	a	a	a	a	b	a	b	a	b	b	b	b	a	a	a	b	b	b	a	b	a	b	b	a	b	b	b	b	b	a	a	b	b	a
Marker128445	b	a	a	b	a	a	a	b	a	a	b	a	a	b	a	a	a	a	a	b	a	b	a	b	b	b	b	a	a	a	b	b	b	a	b	a	b	b	a	b	b	b	b	b	a	a	b	b	a
Marker162710	b	a	a	b	a	a	a	b	a	a	b	a	a	b	a	a	a	a	a	b	a	b	a	b	b	b	b	a	a	a	b	b	b	a	b	a	b	b	a	b	b	b	b	b	a	a	b	b	a
Marker249860	b	a	a	b	a	a	a	b	a	a	b	a	a	b	a	a	a	a	a	b	a	b	a	b	b	b	b	a	a	a	b	b	b	a	b	a	b	b	a	b	b	b	b	b	a	a	b	b	a
Marker346575	b	a	a	b	a	a	a	b	a	a	b	a	a	b	a	a	a	a	a	b	a	b	a	b	b	b	b	a	a	a	b	b	b	a	b	a	b	b	a	b	b	b	b	b	a	a	b	b	a
Marker606355	b	a	a	b	a	a	a	b	a	a	b	a	a	b	a	a	a	a	a	b	a	b	a	b	b	b	b	a	a	a	b	b	b	a	b	a	b	b	a	b	b	b	b	b	a	a	b	b	a
Marker16275	b	a	a	b	a	a	a	b	a	a	b	a	a	b	a	a	a	a	a	b	a	b	a	b	b	b	b	a	a	a	a	b	b	a	b	a	b	b	a	b	b	b	b	b	a	a	b	b	a
Marker32178	b	a	a	b	a	a	a	b	a	a	b	a	a	b	a	a	a	a	a	b	a	b	a	b	b	b	b	a	a	a	a	b	b	a	b	a	b	b	a	b	b	b	b	b	a	a	b	b	a
Marker65838	b	a	a	b	a	a	a	b	a	a	b	a	a	b	a	a	a	a	a	b	a	b	a	b	b	b	b	a	a	a	a	b	b	a	b	a	b	b	a	b	b	b	b	b	a	a	b	b	a
Marker150350	b	a	a	b	a	a	a	b	a	a	b	a	a	b	a	a	a	a	a	b	a	b	a	b	b	b	b	a	a	a	a	b	b	a	b	a	b	b	a	b	b	b	b	b	a	a	b	b	a
Marker336161	b	a	a	b	a	a	a	b	a	a	b	a	a	b	a	a	a	a	a	b	a	b	a	b	b	b	b	a	a	a	a	b	b	a	b	a	b	b	a	b	b	b	b	b	a	a	b	b	a
Marker368790	b	a	a	b	a	a	a	b	a	a	b	a	a	b	a	a	a	a	a	b	a	b	a	b	b	b	b	a	a	a	a	b	b	a	b	a	b	b	a	b	b	b	b	b	a	a	b	b	a
Marker416357	b	a	a	b	a	a	a	b	a	a	b	a	a	b	a	a	a	a	a	b	a	b	a	b	b	b	b	a	a	a	a	b	b	a	b	a	b	b	a	b	b	b	b	b	a	a	b	b	a
Marker549358	b	a	a	b	a	a	a	b	a	a	b	a	a	b	a	a	a	a	a	b	a	b	a	b	b	b	b	a	a	a	a	b	b	a	b	a	b	b	a	b	b	b	b	b	a	a	b	b	a
Marker590578	b	a	a	b	a	a	a	b	a	a	b	a	a	b	a	a	a	a	a	b	a	b	a	b	b	b	b	a	a	a	a	b	b	a	b	a	b	b	a	b	b	b	b	b	a	a	b	b	a
Marker618846	b	a	a	b	a	a	a	b	a	a	b	a	a	b	a	a	a	a	a	b	a	b	a	b	b	b	b	a	a	a	a	b	b	a	b	a	b	b	a	b	b	b	b	b	a	a	b	b	a
Marker677699	b	a	a	b	a	a	a	b	a	a	b	a	a	b	a	a	a	a	a	b	a	b	a	b	b	b	b	a	a	a	a	b	b	a	b	a	b	b	a	b	b	b	b	b	a	a	b	b	a
Marker702465	b	a	a	b	a	a	a	b	a	a	b	a	a	b	a	a	a	a	a	b	a	b	a	b	b	b	b	a	a	a	a	b	b	a	b	a	b	b	a	b	b	b	b	b	a	a	b	b	a
Marker800046	b	a	a	b	a	a	a	b	a	a	b	a	a	b	a	a	a	a	a	b	a	b	a	b	b	b	b	a	a	a	a	b	b	a	b	a	b	b	a	b	b	b	b	b	a	a	b	b	a
Marker12099	b	a	a	a	a	a	a	b	a	a	b	a	a	b	a	a	a	a	a	b	a	b	a	b	b	b	b	a	a	a	a	b	b	a	b	a	b	b	a	b	b	b	b	b	a	a	b	b	a
Marker42044	b	a	a	a	a	a	a	b	a	a	b	a	a	b	a	a	a	a	a	b	a	b	a	b	b	b	b	a	a	a	a	b	b	a	b	a	b	b	a	b	b	b	b	b	a	a	b	b	a
Marker153940	b	a	a	a	a	a	a	b	a	a	b	a	a	b	a	a	a	a	a	b	a	b	a	b	b	b	b	a	a	a	a	b	b	a	b	a	b	b	a	b	b	b	b	b	a	a	b	b	a
Marker180131	b	a	a	a	a	a	a	b	a	a	b	a	a	b	a	a	a	a	a	b	a	b	a	b	b	b	b	a	a	a	a	b	b	a	b	a	b	b	a	b	b	b	b	b	a	a	b	b	a
Marker368035	b	a	a	a	a	a	a	b	a	a	b	a	a	b	a	a	a	a	a	b	a	b	a	b	b	b	b	a	a	a	a	b	b	a	b	a	b	b	a	b	b	b	b	b	a	a	b	b	a
Marker384700	b	a	a	a	a	a	a	b	a	a	b	a	a	b	a	a	a	a	a	b	a	b	a	b	b	b	b	a	a	a	a	b	b	a	b	a	b	b	a	b	b	b	b	b	a	a	b	b	a
Marker392175	b	a	a	a	a	a	a	b	a	a	b	a	a	b	a	a	a	a	a	b	a	b	a	b	b	b	b	a	a	a	a	b	b	a	b	a	b	b	a	b	b	b	b	b	a	a	b	b	a
Marker600346	b	a	a	a	a	a	a	b	a	a	b	a	a	b	a	a	a	a	a	b	a	b	a	b	b	b	b	a	a	a	a	b	b	a	b	a	b	b	a	b	b	b	b	b	a	a	b	b	a
Marker618955	b	a	a	a	a	a	a	b	a	a	b	a	a	b	a	a	a	a	a	b	a	b	a	b	b	b	b	a	a	a	a	b	b	a	b	a	b	b	a	b	b	b	b	b	a	a	b	b	a
Marker9909	b	a	a	a	a	a	a	b	a	a	b	a	a	b	a	a	a	a	a	b	a	b	a	b	b	b	b	a	a	a	a	b	b	a	b	a	b	b	a	b	b	b	b	b	a	a	b	b	a
Marker26333	b	a	a	a	a	a	a	b	a	a	b	a	a	b	a	a	a	a	a	b	a	b	a	b	b	b	b	a	a	a	a	b	b	a	b	a	b	b	a	b	b	b	b	b	a	a	b	b	a
Marker405890	b	a	a	a	a	a	a	b	a	a	b	a	a	b	a	a	a	a	a	b	a	b	a	b	b	b	b	a	a	a	a	b	b	a	b	a	b	b	a	b	b	b	b	b	a	a	b	b	a
Marker451515	b	a	a	a	a	a	a	b	a	a	b	a	a	b	a	a	a	a	a	b	a	b	a	b	b	b	b	a	a	a	a	b	b	a	b	a	b	b	a	b	b	b	b	b	a	a	b	b	a
Marker558004	b	a	a	a	a	a	a	b	a	a	b	a	a	b	a	a	a	a	a	b	a	b	a	b	b	b	b	a	a	a	a	b	b	a	b	a	b	b	a	b	b	b	b	b	a	a	b	b	a
Marker560399	b	a	a	a	a	a	a	b	a	a	b	a	a	b	a	a	a	a	a	b	a	b	a	b	b	b	b	a	a	a	a	b	b	a	b	a	b	b	a	b	b	b	b	b	a	a	b	b	a
Marker668969	b	a	a	a	a	a	a	b	a	a	b	a	a	b	a	a	a	a	a	b	a	b	a	b	b	b	b	a	a	a	a	b	b	a	b	a	b	b	a	b	b	b	b	b	a	a	b	b	a
Marker486585	b	a	a	a	a	a	a	b	a	a	b	a	a	b	a	a	a	a	a	b	a	b	a	b	b	b	b	a	a	a	a	b	b	a	b	a	b	b	a	b	b	b	b	b	a	a	b	b	a
Marker509910	b	a	a	a	a	a	a	b	a	a	b	a	a	b	a	a	a	a	a	b	a	b	a	b	b	b	b	a	a	a	a	b	b	a	b	a	b	b	a	b	b	b	b	b	a	a	b	b	a
Marker11879	b	a	a	a	a	a	a	b	a	a	b	a	a	b	a	a	a	a	a	b	a	b	a	b	b	b	b	a	a	a	a	b	b	a	b	a	b	b	a	b	b	b	b	b	a	a	b	b	a
Marker16483	b	a	a	a	a	a	a	b	a	a	b	a	a	b	a	a	a	a	a	b	a	b	a	b	b	b	b	a	a	a	a	b	b	a	b	a	b	b	a	b	b	b	b	b	a	a	b	b	a
Marker50906	b	a	a	a	a	a	a	b	a	a	b	a	a	b	a	a	a	a	a	b	a	b	a	b	b	b	b	a	a	a	a	b	b	a	b	a	b	b	a	b	b	b	b	b	a	a	b	b	a
Marker15869	b	a	a	a	a	a	a	b	a	a	b	a	a	b	a	a	a	a	a	b	a	b	a	b	b	b	b	a	a	a	a	b	b	a	b	a	b	b	a	b	b	b	b	b	a	a	b	b	a
Marker24637	b	a	a	a	a	a	a	b	a	a	b	a	a	b	a	a	a	a	a	b	a	b	a	b	b	b	b	a	a	a	a	b	b	a	b	a	b	b	a	b	b	b	b	b	a	a	b	b	a
Marker143060	b	a	a	a	a	a	a	b	a	a	b	a	a	b	a	a	a	a	a	b	a	b	a	b	b	b	b	a	a	a	a	b	b	a	b	a	b	b	a	b	b	b	b	b	a	a	b	b	a
Marker12064	b	a	a	a	a	a	a	b	a	a	b	a	a	b	a	a	a	a	a	b	a	b	a	b	b	b	b	a	a	a	a	b	b	a	b	a	b	b	a	b	b	b	b	b	a	a	b	b	a
Marker18146	b	a	a	a	a	a	a	b	a	a	b	a	a	b	a	a	a	a	a	b	a	b	a	b	b	b	b	a	a	a	a	b	b	a	b	a	b	b	a	b	b	b	b	b	a	a	b	b	a
Marker132081	b	a	a	a	a	a	a	b	a	a	b	a	a	b	a	a	a	a	a	b	a	b	a	b	b	b	b	a	a	a	a	b	b	a	b	a	b	b	a	b	b	b	b	b	a	a	b	b	a
Marker403339	b	a	a	a	a	a	a	b	a	a	b	a	a	b	a	a	a	a	a	b	a	b	a	b	b	b	b	a	a	a	a	b	b	a	b	a	b	b	a	b	b	b	b	b	a	a	b	b	a
Marker760227	b	a	a	a	a	a	a	b	a	a	b	a	a	b	a	a	a	a	a	b	a	b	a	b	b	b	b	a	a	a	a	b	b	a	b	a	b	b	a	b	b	b	b	b	a	a	b	b	a
Marker186075	b	a	a	a	a	a	a	b	a	a	b	a	a	b	a	a	a	a	a	b	a	b	a	b	b	b	b	a	a	a	a	b	b	a	b	a	b	b	a	b	b	b	b	b	a	a	a	b	a
Marker86910	b	a	a	a	a	a	a	b	a	a	b	a	a	b	a	a	a	a	a	b	a	b	a	b	b	b	b	a	a	a	a	b	b	a	b	a	b	b	a	b	b	b	b	b	a	a	a	b	a
Marker221838	b	a	a	a	a	a	a	b	a	a	b	a	a	b	a	a	a	a	a	b	a	b	a	b	b	b	b	a	a	a	a	b	b	a	b	a	b	b	a	b	b	b	b	b	a	a	a	b	a
Marker287835	b	a	a	a	a	a	a	b	a	a	b	a	a	b	a	a	a	a	a	b	a	b	a	b	b	b	b	a	a	a	a	b	b	a	b	a	b	b	a	b	b	b	b	b	a	a	a	b	a
Marker303293	b	a	a	a	a	a	a	b	a	a	b	a	a	b	a	a	a	a	a	b	a	b	a	b	b	b	b	a	a	a	a	b	b	a	b	a	b	b	a	b	b	b	b	b	a	a	a	b	a
Marker732397	b	a	a	a	a	a	a	b	a	a	b	a	a	b	a	a	a	a	a	b	a	b	a	b	b	b	b	a	a	a	a	b	b	a	b	a	b	b	a	b	b	b	b	b	a	a	a	b	a
Marker314297	b	a	a	a	a	a	a	b	a	a	b	a	a	b	a	a	a	a	a	b	a	b	a	b	b	b	b	a	a	a	a	b	b	a	b	a	b	b	a	b	b	b	b	b	a	a	a	b	a
Marker668914	b	a	a	a	a	a	a	b	a	a	b	a	a	b	a	a	a	a	a	b	a	b	a	b	b	b	b	a	a	a	a	b	b	a	b	a	b	b	a	b	b	b	b	b	a	a	a	b	a
Marker735101	b	a	a	a	a	a	a	b	a	a	b	a	a	b	a	a	a	a	a	b	a	b	a	b	b	b	b	a	a	a	a	b	b	a	b	a	b	b	a	b	b	b	b	b	a	a	a	b	a
Marker761043	b	a	a	a	a	a	a	b	a	a	b	a	a	b	a	a	a	a	a	b	a	b	a	b	b	b	b	a	a	a	a	b	b	a	b	a	b	b	a	b	b	b	b	b	a	a	a	b	a
Marker232223	b	a	a	a	a	a	a	b	a	a	b	a	a	b	a	a	a	a	a	b	a	b	a	b	b	b	b	a	a	a	a	b	b	a	b	a	b	b	a	b	b	b	b	b	a	a	a	b	a
Marker446603	b	a	a	a	a	a	a	b	a	a	b	a	a	b	a	a	a	a	a	b	a	b	a	b	b	b	b	a	a	a	a	b	b	a	b	a	b	b	a	b	b	b	b	b	a	a	a	b	a
Marker481960	b	a	a	a	a	a	a	b	a	a	b	a	a	b	a	a	a	a	a	b	a	b	a	b	b	b	b	a	a	a	a	b	b	a	b	a	b	b	a	b	b	b	b	b	a	a	a	b	a
Marker509654	b	a	a	a	a	a	a	b	a	a	b	a	a	b	a	a	a	a	a	b	a	b	a	b	b	b	b	a	a	a	a	b	b	a	b	a	b	b	a	b	b	b	b	b	a	a	a	b	a
Marker517863	b	a	a	a	a	a	a	b	a	a	b	a	a	b	a	a	a	a	a	b	a	b	a	b	b	b	b	a	a	a	a	b	b	a	b	a	b	b	a	b	b	b	b	b	a	a	a	b	a
Marker726029	b	a	a	a	a	a	a	b	a	a	b	a	a	b	a	a	a	a	a	b	a	b	a	b	b	b	b	a	a	a	a	b	b	a	b	a	b	b	a	b	b	b	b	b	a	a	a	b	a
Marker28372	b	a	a	a	a	a	a	b	a	a	b	a	a	b	a	a	a	a	a	b	a	b	a	b	b	b	b	a	a	a	b	b	b	a	b	a	b	b	a	b	b	b	b	b	a	a	a	b	a
Marker32617	b	a	a	a	a	a	a	b	a	a	b	a	a	b	a	a	a	a	a	b	a	b	a	b	b	b	b	a	a	a	b	b	b	a	b	a	b	b	a	b	b	b	b	b	a	a	a	b	a
Marker38185	b	a	a	a	a	a	a	b	a	a	b	a	a	b	a	a	a	a	a	b	a	b	a	b	b	b	b	a	a	a	b	b	b	a	b	a	b	b	a	b	b	b	b	b	a	a	a	b	a
Marker218332	b	a	a	a	a	a	a	b	a	a	b	a	a	b	a	a	a	a	a	b	a	b	a	b	b	b	b	a	a	a	b	b	b	a	b	a	b	b	a	b	b	b	b	b	a	a	a	b	a
Marker242215	b	a	a	a	a	a	a	b	a	a	b	a	a	b	a	a	a	a	a	b	a	b	a	b	b	b	b	a	a	a	b	b	b	a	b	a	b	b	a	b	b	b	b	b	a	a	a	b	a
Marker272497	b	a	a	a	a	a	a	b	a	a	b	a	a	b	a	a	a	a	a	b	a	b	a	b	b	b	b	a	a	a	b	b	b	a	b	a	b	b	a	b	b	b	b	b	a	a	a	b	a
Marker290569	b	a	a	a	a	a	a	b	a	a	b	a	a	b	a	a	a	a	a	b	a	b	a	b	b	b	b	a	a	a	b	b	b	a	b	a	b	b	a	b	b	b	b	b	a	a	a	b	a
Marker452391	b	a	a	a	a	a	a	b	a	a	b	a	a	b	a	a	a	a	a	b	a	b	a	b	b	b	b	a	a	a	b	b	b	a	b	a	b	b	a	b	b	b	b	b	a	a	a	b	a
Marker514466	b	a	a	a	a	a	a	b	a	a	b	a	a	b	a	a	a	a	a	b	a	b	a	b	b	b	b	a	a	a	b	b	b	a	b	a	b	b	a	b	b	b	b	b	a	a	a	b	a
Marker580017	b	a	a	a	a	a	a	b	a	a	b	a	a	b	a	a	a	a	a	b	a	b	a	b	b	b	b	a	a	a	b	b	b	a	b	a	b	b	a	b	b	b	b	b	a	a	a	b	a
Marker76537	b	a	a	a	a	a	a	b	a	a	b	a	a	b	a	a	a	a	a	b	a	b	a	b	b	b	b	a	a	a	b	b	b	a	b	a	b	b	a	b	a	b	b	b	a	a	a	b	a
Marker109954	b	a	a	a	a	a	a	b	a	a	b	a	a	b	a	a	a	a	a	b	a	b	a	b	b	b	b	a	a	a	b	b	b	a	b	a	b	b	a	b	a	b	b	b	a	a	a	b	a
Marker254743	b	a	a	a	a	a	a	b	a	a	b	a	a	b	a	a	a	a	a	b	a	b	a	b	b	b	b	a	a	a	b	b	b	a	b	a	b	b	a	b	a	b	b	b	a	a	a	b	a
Marker401120	b	a	a	a	a	a	a	b	a	a	b	a	a	b	a	a	a	a	a	b	a	b	a	b	b	b	b	a	a	a	b	b	b	a	b	a	b	b	a	b	a	b	b	b	a	a	a	b	a
Marker517265	b	a	a	a	a	a	a	b	a	a	b	a	a	b	a	a	a	a	a	b	a	b	a	b	b	b	b	a	a	a	b	b	b	a	b	a	b	b	a	b	a	b	b	b	a	a	a	b	a
Marker524453	b	a	a	a	a	a	a	b	a	a	b	a	a	b	a	a	a	a	a	b	a	b	a	b	b	b	b	a	a	a	b	b	b	a	b	a	b	b	a	b	a	b	b	b	a	a	a	b	a
Marker25595	b	a	a	a	a	a	a	b	a	a	b	a	a	b	a	a	a	a	a	b	a	b	a	b	b	b	b	a	a	a	b	b	b	a	b	a	b	b	a	b	a	b	b	b	a	a	a	b	a
Marker75019	b	a	a	a	a	a	a	b	a	a	b	a	a	b	a	a	a	a	a	b	a	b	a	b	b	b	b	a	a	a	b	b	b	a	b	a	b	b	a	b	a	b	b	b	a	a	a	b	a
Marker174560	b	a	a	a	a	a	a	b	a	a	b	a	a	b	a	a	a	a	a	b	a	b	a	b	b	b	b	a	a	a	b	b	b	a	b	a	b	b	a	b	a	b	b	b	a	a	a	b	a
Marker201379	b	a	a	a	a	a	a	b	a	a	b	a	a	b	a	a	a	a	a	b	a	b	a	b	b	b	b	a	a	a	b	b	b	a	b	a	b	b	a	b	a	b	b	b	a	a	a	b	a
Marker355107	b	a	a	a	a	a	a	b	a	a	b	a	a	b	a	a	a	a	a	b	a	b	a	b	b	b	b	a	a	a	b	b	b	a	b	a	b	b	a	b	a	b	b	b	a	a	a	b	a
Marker464111	b	a	a	a	a	a	a	b	a	a	b	a	a	b	a	a	a	a	a	b	a	b	a	b	b	b	b	a	a	a	b	b	b	a	b	a	b	b	a	b	a	b	b	b	a	a	a	b	a
Marker527813	b	a	a	a	a	a	a	b	a	a	b	a	a	b	a	a	a	a	a	b	a	b	a	b	b	b	b	a	a	a	b	b	b	a	b	a	b	b	a	b	a	b	b	b	a	a	a	b	a
Marker700505	b	a	a	a	a	a	a	b	a	a	b	a	a	b	a	a	a	a	a	b	a	b	a	b	b	b	b	a	a	a	b	b	b	a	b	a	b	b	a	b	a	b	b	b	a	a	a	b	a
Marker799405	b	a	a	a	a	a	a	b	a	a	b	a	a	b	a	a	a	a	a	b	a	b	a	b	b	b	b	a	a	a	b	b	b	a	b	a	b	b	a	b	a	b	b	b	a	a	a	b	a
Marker13290	b	a	a	a	a	a	a	b	a	a	b	a	a	b	a	a	a	a	a	b	a	b	a	b	a	b	b	a	a	a	b	b	b	a	b	a	b	b	a	b	a	b	b	b	a	a	a	b	a
Marker48200	b	a	a	a	a	a	a	b	a	a	b	a	a	b	a	a	a	a	a	b	a	b	a	b	a	b	b	a	a	a	b	b	b	a	b	a	b	b	a	b	a	b	b	b	a	a	a	b	a
Marker57478	b	a	a	a	a	a	a	b	a	a	b	a	a	b	a	a	a	a	a	b	a	b	a	b	a	b	b	a	a	a	b	b	b	a	b	a	b	b	a	b	a	b	b	b	a	a	a	b	a
Marker17761	b	a	a	a	a	a	a	b	a	a	b	a	a	b	a	a	a	a	a	b	a	b	a	b	a	b	b	a	a	a	b	b	b	a	b	a	a	b	a	b	a	b	b	b	a	a	a	b	a
Marker20493	b	a	a	a	a	a	a	b	a	a	b	a	a	b	a	a	a	a	a	b	a	b	a	b	a	b	b	a	a	a	b	b	b	a	b	a	a	b	a	b	a	b	b	b	a	a	a	b	a
Marker134133	b	a	a	a	a	a	a	b	a	a	b	a	a	b	a	a	a	a	a	b	a	b	a	b	a	b	b	a	a	a	b	b	b	a	b	a	a	b	a	b	a	b	b	b	a	a	a	b	a
Marker154348	b	a	a	a	a	a	a	b	a	a	b	a	a	b	a	a	a	a	a	b	a	b	a	b	a	b	b	a	a	a	b	b	b	a	b	a	a	b	a	b	a	b	b	b	a	a	a	b	a
Marker338324	b	a	a	a	a	a	a	b	a	a	b	a	a	b	a	a	a	a	a	b	a	b	a	b	a	b	b	a	a	a	b	b	b	a	b	a	a	b	a	b	a	b	b	b	a	a	a	b	a
Marker339788	b	a	a	a	a	a	a	b	a	a	b	a	a	b	a	a	a	a	a	b	a	b	a	b	a	b	b	a	a	a	b	b	b	a	b	a	a	b	a	b	a	b	b	b	a	a	a	b	a
Marker426425	b	a	a	a	a	a	a	b	a	a	b	a	a	b	a	a	a	a	a	b	a	b	a	b	a	b	b	a	a	a	b	b	b	a	b	a	a	b	a	b	a	b	b	b	a	a	a	b	a
Marker482729	b	a	a	a	a	a	a	b	a	a	b	a	a	b	a	a	a	a	a	b	a	b	a	b	a	b	b	a	a	a	b	b	b	a	b	a	a	b	a	b	a	b	b	b	a	a	a	b	a
Marker513115	b	a	a	a	a	a	a	b	a	a	b	a	a	b	a	a	a	a	a	b	a	b	a	b	a	b	b	a	a	a	b	b	b	a	b	a	a	b	a	b	a	b	b	b	a	a	a	b	a
Marker645879	b	a	a	a	a	a	a	b	a	a	b	a	a	b	a	a	a	a	a	b	a	b	a	b	a	b	b	a	a	a	b	b	b	a	b	a	a	b	a	b	a	b	b	b	a	a	a	b	a
Marker802495	b	a	a	a	a	a	a	b	a	a	b	a	a	b	a	a	a	a	a	b	a	b	a	b	a	b	b	a	a	a	b	b	b	a	b	a	a	b	a	b	a	b	b	b	a	a	a	b	a
Marker807018	b	a	a	a	a	a	a	b	a	a	b	a	a	b	a	a	a	a	a	b	a	b	a	b	a	b	b	a	a	a	b	b	b	a	b	a	a	b	a	b	a	b	b	b	a	a	a	b	a
Marker13092	b	a	a	a	a	a	a	b	a	a	b	a	a	b	a	a	b	a	a	b	a	b	a	b	a	b	b	a	a	a	b	b	b	a	b	a	a	b	a	b	a	b	b	b	a	a	a	b	a
Marker306154	b	a	a	a	a	a	a	b	a	a	b	a	a	b	a	a	b	a	a	b	a	b	a	b	b	b	b	a	a	a	b	b	b	a	b	a	a	b	a	b	a	b	b	b	a	a	a	b	a
Marker26987	b	a	a	a	a	a	a	b	a	a	b	a	a	b	a	a	b	a	a	b	a	b	a	b	b	b	b	a	a	a	b	b	b	a	b	a	a	b	a	b	a	b	b	b	a	a	a	b	a
Marker197386	b	a	a	a	a	a	a	b	a	a	b	a	a	b	a	a	b	a	a	b	a	b	a	b	b	b	b	a	a	a	b	b	b	a	b	a	a	b	a	b	a	b	b	b	a	a	a	b	a
Marker287146	b	a	a	a	a	a	a	b	a	a	b	a	a	b	a	a	b	a	a	b	a	b	a	b	b	b	b	a	a	a	b	b	b	a	b	a	a	b	a	b	a	b	b	b	a	a	a	b	a
Marker643697	b	a	a	a	a	a	a	b	a	a	b	a	a	b	a	a	b	a	a	b	a	b	a	b	b	b	b	a	a	a	b	b	b	a	b	a	a	b	a	b	a	b	b	b	a	a	a	b	a
Marker701355	b	a	a	a	a	a	a	b	a	a	b	a	a	b	a	a	b	a	a	b	a	b	a	b	b	b	b	a	a	a	b	b	b	a	b	a	a	b	a	b	a	b	b	b	a	a	a	b	a
Marker787796	b	a	a	a	a	a	a	b	a	a	b	a	a	b	a	a	b	a	a	b	a	b	a	b	b	b	b	a	a	a	b	b	b	a	b	a	a	b	a	b	a	b	b	b	a	a	a	b	a
Marker17420	b	a	a	a	a	a	a	b	a	a	b	a	a	b	a	a	b	a	a	b	a	b	a	b	b	b	b	a	a	a	b	b	b	a	b	a	a	b	a	b	b	b	b	b	a	a	a	b	a
Marker139896	b	a	a	a	a	a	a	b	a	a	b	a	a	b	a	a	b	a	a	b	a	b	a	b	b	b	b	a	a	a	b	b	b	a	b	a	a	b	a	b	b	b	b	b	a	a	a	b	a
Marker191608	b	a	a	a	a	a	a	b	a	a	b	a	a	b	a	a	b	a	a	b	a	b	a	b	b	b	b	a	a	a	b	b	b	a	b	a	a	b	a	b	b	b	b	b	a	a	a	b	a
Marker508128	b	a	a	a	a	a	a	b	a	a	b	a	a	b	a	a	b	a	a	b	a	b	a	b	b	b	b	a	a	a	b	b	b	a	b	a	a	b	a	b	b	b	b	b	a	a	a	b	a
Marker752646	b	a	a	a	a	a	a	b	a	a	b	a	a	b	a	a	b	a	a	b	a	b	a	b	b	b	b	a	a	a	b	b	b	a	b	a	a	b	a	b	b	b	b	b	a	a	a	b	a
Marker795056	b	a	a	a	a	a	a	b	a	a	b	a	a	b	a	a	b	a	a	b	a	b	a	b	b	b	b	a	a	a	b	b	b	a	b	a	a	b	a	b	b	b	b	b	a	a	a	b	a
Marker59553	b	a	a	a	a	a	a	b	b	a	b	a	a	b	a	a	a	a	a	b	a	b	a	b	b	b	b	a	a	a	b	b	b	a	b	a	a	b	a	b	b	b	b	b	a	a	a	b	a
Marker483418	b	a	a	a	a	a	a	b	b	a	b	a	a	b	a	a	a	a	a	b	a	b	a	b	b	b	b	a	a	a	b	b	b	a	b	a	a	b	a	b	b	b	b	b	a	a	a	b	a
Marker665361	b	a	a	a	a	a	a	b	b	a	b	a	a	b	a	a	a	a	a	b	a	b	a	b	b	b	b	a	a	a	b	b	b	a	b	a	a	b	a	b	b	b	b	b	a	a	a	b	a
Marker13863	b	a	a	a	a	a	a	b	b	a	b	a	a	b	a	a	a	a	a	b	a	b	a	b	b	b	b	a	a	a	b	b	b	a	b	a	a	b	a	b	b	b	b	b	a	a	a	b	a
Marker124282	b	a	a	a	a	a	a	b	b	a	b	a	a	b	a	a	a	a	a	b	a	b	a	b	b	b	b	a	a	a	b	b	b	a	b	a	a	b	a	b	b	b	b	b	a	a	a	b	a
Marker145965	b	a	a	a	a	a	a	b	b	a	b	a	a	b	a	a	a	a	a	b	a	b	a	b	b	b	b	a	a	a	b	b	b	a	b	a	a	b	a	b	b	b	b	b	a	a	a	b	a
Marker267442	b	a	a	a	a	a	a	b	b	a	b	a	a	b	a	a	a	a	a	b	a	b	a	b	b	b	b	a	a	a	b	b	b	a	b	a	a	b	a	b	b	b	b	b	a	a	a	b	a
Marker373488	b	a	a	a	a	a	a	b	b	a	b	a	a	b	a	a	a	a	a	b	a	b	a	b	b	b	b	a	a	a	b	b	b	a	b	a	a	b	a	b	b	b	b	b	a	a	a	b	a
Marker397319	b	a	a	a	a	a	a	b	b	a	b	a	a	b	a	a	a	a	a	b	a	b	a	b	b	b	b	a	a	a	b	b	b	a	b	a	a	b	a	b	b	b	b	b	a	a	a	b	a
Marker416858	b	a	a	a	a	a	a	b	b	a	b	a	a	b	a	a	a	a	a	b	a	b	a	b	b	b	b	a	a	a	b	b	b	a	b	a	a	b	a	b	b	b	b	b	a	a	a	b	a
Marker640108	b	a	a	a	a	a	a	b	b	a	b	a	a	b	a	a	a	a	a	b	a	b	a	b	b	b	b	a	a	a	b	b	b	a	b	a	a	b	a	b	b	b	b	b	a	a	a	b	a
Marker706357	b	a	a	a	a	a	a	b	b	a	b	a	a	b	a	a	a	a	a	b	a	b	a	b	b	b	b	a	a	a	b	b	b	a	b	a	a	b	a	b	b	b	b	b	a	a	a	b	a
Marker62808	b	a	a	a	a	a	a	b	a	a	b	a	a	b	a	a	a	a	a	b	a	b	a	b	b	b	b	a	a	a	b	b	b	a	b	a	a	b	a	b	b	b	b	b	a	a	a	b	a
Marker274542	b	a	a	a	a	a	a	b	a	a	b	a	a	b	a	a	a	a	a	b	a	b	a	b	b	b	b	a	a	a	b	b	b	a	b	a	a	b	a	b	b	b	b	b	a	a	a	b	a
Marker445880	b	a	a	a	a	a	a	b	a	a	b	a	a	b	a	a	a	a	a	b	a	b	a	b	b	b	b	a	a	a	b	b	b	a	b	a	a	b	a	b	b	b	b	b	a	a	a	b	a
Marker541555	b	a	a	a	a	a	a	b	a	a	b	a	a	b	a	a	a	a	a	b	a	b	a	b	b	b	b	a	a	a	b	b	b	a	b	a	a	b	a	b	b	b	b	b	a	a	a	b	a
Marker556268	b	a	a	a	a	a	a	b	a	a	b	a	a	b	a	a	a	a	a	b	a	b	a	b	b	b	b	a	a	a	b	b	b	a	b	a	a	b	a	b	b	b	b	b	a	a	a	b	a
Marker565880	b	a	a	a	a	a	a	b	a	a	b	a	a	b	a	a	a	a	a	b	a	b	a	b	b	b	b	a	a	a	b	b	b	a	b	a	a	b	a	b	b	b	b	b	a	a	a	b	a
Marker668285	b	a	a	a	a	a	a	b	a	a	b	a	a	b	a	a	a	a	a	b	a	b	a	b	b	b	b	a	a	a	b	b	b	a	b	a	a	b	a	b	b	b	b	b	a	a	a	b	a
Marker22030	b	a	a	a	a	a	a	b	a	a	b	a	a	b	a	a	a	a	a	b	a	b	a	b	b	b	b	a	a	a	b	b	b	a	b	a	a	b	a	b	b	b	b	b	a	a	a	b	a
Marker60546	b	a	a	a	a	a	a	b	a	a	b	a	a	b	a	a	a	a	a	b	a	b	a	b	b	b	b	a	a	a	b	b	b	a	b	a	a	b	a	b	b	b	b	b	a	a	a	b	a
Marker550321	b	a	a	a	a	a	a	b	a	a	b	a	a	b	a	a	a	a	a	b	a	b	a	b	b	b	b	a	a	a	b	b	b	a	b	a	a	b	a	b	b	b	b	b	a	a	a	b	a
Marker710554	b	a	a	a	a	a	a	b	a	a	b	a	a	b	a	a	a	a	a	b	a	b	a	b	b	b	b	a	a	a	b	b	b	a	b	a	a	b	a	b	b	b	b	b	a	a	a	b	a
Marker10186	b	a	a	b	a	a	a	b	a	a	b	a	a	b	a	a	a	a	a	b	a	b	a	b	b	b	b	a	a	a	b	b	b	a	b	a	a	b	a	b	b	b	b	b	a	a	a	b	a
Marker20768	b	a	a	b	a	a	a	b	a	a	b	a	a	b	a	a	a	a	a	b	a	b	a	b	b	b	b	a	a	a	b	b	b	a	b	a	a	b	a	b	b	b	b	b	a	a	a	b	a
Marker27204	b	a	a	b	a	a	a	b	a	a	b	a	a	b	a	a	a	a	a	b	a	b	a	b	b	b	b	a	a	a	b	b	b	a	b	a	a	b	a	b	b	b	b	b	a	a	a	b	a
Marker34271	b	a	a	b	a	a	a	b	a	a	b	a	a	b	a	a	a	a	a	b	a	b	a	b	b	b	b	a	a	a	b	b	b	a	b	a	a	b	a	b	b	b	b	b	a	a	a	b	a
Marker39203	b	a	a	b	a	a	a	b	a	a	b	a	a	b	a	a	a	a	a	b	a	b	a	b	b	b	b	a	a	a	b	b	b	a	b	a	a	b	a	b	b	b	b	b	a	a	a	b	a
Marker44515	b	a	a	b	a	a	a	b	a	a	b	a	a	b	a	a	a	a	a	b	a	b	a	b	b	b	b	a	a	a	b	b	b	a	b	a	a	b	a	b	b	b	b	b	a	a	a	b	a
Marker90719	b	a	a	b	a	a	a	b	a	a	b	a	a	b	a	a	a	a	a	b	a	b	a	b	b	b	b	a	a	a	b	b	b	a	b	a	a	b	a	b	b	b	b	b	a	a	a	b	a
Marker134334	b	a	a	b	a	a	a	b	a	a	b	a	a	b	a	a	a	a	a	b	a	b	a	b	b	b	b	a	a	a	b	b	b	a	b	a	a	b	a	b	b	b	b	b	a	a	a	b	a
Marker221437	b	a	a	b	a	a	a	b	a	a	b	a	a	b	a	a	a	a	a	b	a	b	a	b	b	b	b	a	a	a	b	b	b	a	b	a	a	b	a	b	b	b	b	b	a	a	a	b	a
Marker233288	b	a	a	b	a	a	a	b	a	a	b	a	a	b	a	a	a	a	a	b	a	b	a	b	b	b	b	a	a	a	b	b	b	a	b	a	a	b	a	b	b	b	b	b	a	a	a	b	a
Marker395928	b	a	a	b	a	a	a	b	a	a	b	a	a	b	a	a	a	a	a	b	a	b	a	b	b	b	b	a	a	a	b	b	b	a	b	a	a	b	a	b	b	b	b	b	a	a	a	b	a
Marker400808	b	a	a	b	a	a	a	b	a	a	b	a	a	b	a	a	a	a	a	b	a	b	a	b	b	b	b	a	a	a	b	b	b	a	b	a	a	b	a	b	b	b	b	b	a	a	a	b	a
Marker491495	b	a	a	b	a	a	a	b	a	a	b	a	a	b	a	a	a	a	a	b	a	b	a	b	b	b	b	a	a	a	b	b	b	a	b	a	a	b	a	b	b	b	b	b	a	a	a	b	a
Marker594819	b	a	a	b	a	a	a	b	a	a	b	a	a	b	a	a	a	a	a	b	a	b	a	b	b	b	b	a	a	a	b	b	b	a	b	a	a	b	a	b	b	b	b	b	a	a	a	b	a
Marker766844	b	a	a	b	a	a	a	b	a	a	b	a	a	b	a	a	a	a	a	b	a	b	a	b	b	b	b	a	a	a	b	b	b	a	b	a	a	b	a	b	b	b	b	b	a	a	a	b	a
Marker275230	b	a	a	b	a	a	a	b	a	a	b	a	a	b	a	a	a	a	a	b	a	b	a	b	b	b	b	a	a	a	b	b	b	a	b	a	a	b	a	b	b	b	b	b	a	a	b	b	a
Marker394408	b	a	a	b	a	a	a	b	a	a	b	a	a	b	a	a	a	a	a	b	a	b	a	b	b	b	b	a	a	a	b	b	b	a	b	a	a	b	a	b	b	b	b	b	a	a	b	b	a
Marker31362	b	a	a	b	a	a	a	b	a	a	b	a	a	b	a	a	a	a	a	b	a	b	a	b	b	b	b	a	a	a	b	b	b	a	b	a	a	b	a	b	b	b	b	b	a	a	b	b	a
Marker437146	b	a	a	b	a	a	a	b	a	a	b	a	a	b	a	a	a	a	a	b	a	b	a	b	b	b	b	a	a	a	b	b	b	a	b	a	a	b	a	b	b	b	b	b	a	a	b	b	a
Marker438166	b	a	a	b	a	a	a	b	a	a	b	a	a	b	a	a	a	a	a	b	a	b	a	b	b	b	b	a	a	a	b	b	b	a	b	a	a	b	a	b	b	b	b	b	a	a	b	b	a
Marker443530	b	a	a	b	a	a	a	b	a	a	b	a	a	b	a	a	a	a	a	b	a	b	a	b	b	b	b	a	a	a	b	b	b	a	b	a	a	b	a	b	b	b	b	b	a	a	b	b	a
Marker529995	b	a	a	b	a	a	a	b	a	a	b	a	a	b	a	a	a	a	a	b	a	b	a	b	b	b	b	a	a	a	b	b	b	a	b	a	a	b	a	b	b	b	b	b	a	a	b	b	a
Marker600490	b	a	a	b	a	a	a	b	a	a	b	a	a	b	a	a	a	a	a	b	a	b	a	b	b	b	b	a	a	a	b	b	b	a	b	a	a	b	a	b	b	b	b	b	a	a	b	b	a
Marker601145	b	a	a	b	a	a	a	b	a	a	b	a	a	b	a	a	a	a	a	b	a	b	a	b	b	b	b	a	a	a	b	b	b	a	b	a	a	b	a	b	b	b	b	b	a	a	b	b	a
Marker615856	b	a	a	b	a	a	a	b	a	a	b	a	a	b	a	a	a	a	a	b	a	b	a	b	b	b	b	a	a	a	b	b	b	a	b	a	a	b	a	b	b	b	b	b	a	a	b	b	a
Marker634452	b	a	a	b	a	a	a	b	a	a	b	a	a	b	a	a	a	a	a	b	a	b	a	b	b	b	b	a	a	a	b	b	b	a	b	a	a	b	a	b	b	b	b	b	a	a	b	b	a
Marker701651	b	a	a	b	a	a	a	b	a	a	b	a	a	b	a	a	a	a	a	b	a	b	a	b	b	b	b	a	a	a	b	b	b	a	b	a	a	b	a	b	b	b	b	b	a	a	b	b	a
Marker717800	b	a	a	b	a	a	a	b	a	a	b	a	a	b	a	a	a	a	a	b	a	b	a	b	b	b	b	a	a	a	b	b	b	a	b	a	a	b	a	b	b	b	b	b	a	a	b	b	a
Marker771779	b	a	a	b	a	a	a	b	a	a	b	a	a	b	a	a	a	a	a	b	a	b	a	b	b	b	b	a	a	a	b	b	b	a	b	a	a	b	a	b	b	b	b	b	a	a	b	b	a
Marker777591	b	a	a	b	a	a	a	b	a	a	b	a	a	b	a	a	a	a	a	b	a	b	a	b	b	b	b	a	a	a	b	b	b	a	b	a	a	b	a	b	b	b	b	b	a	a	b	b	a
Marker39728	b	a	a	b	a	a	a	b	a	a	b	a	a	b	a	a	a	a	a	b	a	b	a	b	b	b	b	a	a	a	b	b	b	a	b	a	a	b	a	b	b	b	b	b	a	a	b	b	a
Marker532989	b	a	a	b	a	a	a	b	a	a	b	a	a	b	a	a	a	a	a	b	a	b	a	b	b	b	b	a	a	a	b	b	b	a	b	a	a	b	a	b	b	b	b	b	a	a	b	b	a
Marker593036	b	a	a	b	a	a	a	b	a	a	b	a	a	b	a	a	a	a	a	b	a	b	a	b	b	b	b	a	a	a	b	b	b	a	b	a	a	b	a	b	b	b	b	b	a	a	b	b	a
Marker686305	b	a	a	b	a	a	a	b	a	a	b	a	a	b	a	a	a	a	a	b	a	b	a	b	b	b	b	a	a	a	b	b	b	a	b	a	a	b	a	b	b	b	b	b	a	a	b	b	a
Marker11554	b	a	a	b	a	a	a	b	a	a	b	a	a	b	a	a	a	a	a	b	a	b	a	b	b	b	b	a	a	a	b	b	b	a	b	a	a	b	a	b	b	b	b	b	a	a	b	b	a
Marker23779	b	a	a	b	a	a	a	b	a	a	b	a	a	b	a	a	a	a	a	b	a	b	a	b	b	b	b	a	a	a	b	b	b	a	b	a	a	b	a	b	b	b	b	b	a	a	b	b	a
Marker47533	b	a	a	b	a	a	a	b	a	a	b	a	a	b	a	a	a	a	a	b	a	b	a	b	b	b	b	a	a	a	b	b	b	a	b	a	a	b	a	b	b	b	b	b	a	a	b	b	a
Marker230591	b	a	a	b	a	a	a	b	a	a	b	a	a	b	a	a	a	a	a	b	a	b	a	b	b	b	b	a	a	a	b	b	b	a	b	a	a	b	a	b	b	b	b	b	a	a	b	b	a
Marker520824	b	a	a	b	a	a	a	b	a	a	b	a	a	b	a	a	a	a	a	b	a	b	a	b	b	b	b	a	a	a	b	b	b	a	b	a	a	b	a	b	b	b	b	b	a	a	b	b	a
Marker590664	b	a	a	b	a	a	a	b	a	a	b	a	a	b	a	a	a	a	a	b	a	b	a	b	b	b	b	a	a	a	b	b	b	a	b	a	a	b	a	b	b	b	b	b	a	a	b	b	a
Marker664862	b	a	a	b	a	a	a	b	a	a	b	a	a	b	a	a	a	a	a	b	a	b	a	b	b	b	b	a	a	a	b	b	b	a	b	a	a	b	a	b	b	b	b	b	a	a	b	b	a
Marker687982	b	a	a	b	a	a	a	b	a	a	b	a	a	b	a	a	a	a	a	b	a	b	a	b	b	b	b	a	a	a	b	b	b	a	b	a	a	b	a	b	b	b	b	b	a	a	b	b	a
Marker705576	b	a	a	b	a	a	a	b	a	a	b	a	a	b	a	a	a	a	a	b	a	b	a	b	b	b	b	a	a	a	b	b	b	a	b	a	a	b	a	b	b	b	b	b	a	a	b	b	a
Marker12877	b	a	a	b	a	a	a	b	a	a	b	a	a	b	a	a	a	a	a	b	a	b	a	b	b	b	b	a	a	a	b	b	b	a	b	a	a	b	a	b	b	b	b	b	a	a	b	b	a
Marker19139	b	a	a	b	a	a	a	b	a	a	b	a	a	b	a	a	a	a	a	b	a	b	a	b	b	b	b	a	a	a	b	b	b	a	b	a	a	b	a	b	b	b	b	b	a	a	b	b	a
Marker60965	b	a	a	b	a	a	a	b	a	a	b	a	a	b	a	a	a	a	a	b	a	b	a	b	b	b	b	a	a	a	b	b	b	a	b	a	a	b	a	b	b	b	b	b	a	a	b	b	a
Marker97464	b	a	a	b	a	a	a	b	a	a	b	a	a	b	a	a	a	a	a	b	a	b	a	b	b	b	b	a	a	a	b	b	b	a	b	a	a	b	a	b	b	b	b	b	a	a	b	b	a
Marker117469	b	a	a	b	a	a	a	b	a	a	b	a	a	b	a	a	a	a	a	b	a	b	a	b	b	b	b	a	a	a	b	b	b	a	b	a	a	b	a	b	b	b	b	b	a	a	b	b	a
Marker347506	b	a	a	b	a	a	a	b	a	a	b	a	a	b	a	a	a	a	a	b	a	b	a	b	b	b	b	a	a	a	b	b	b	a	b	a	a	b	a	b	b	b	b	b	a	a	b	b	a
Marker30161	b	a	a	b	a	a	a	b	a	a	b	a	a	b	a	a	a	a	a	b	a	b	a	b	b	b	b	a	a	a	b	b	b	a	b	a	a	b	a	b	b	b	b	b	a	a	b	b	a
Marker51555	b	a	a	b	a	a	a	b	a	a	b	a	a	b	a	a	a	a	a	b	a	b	a	b	b	b	b	a	a	a	b	b	b	a	b	a	a	b	a	b	b	b	b	b	a	a	b	b	a
Marker96660	b	a	a	b	a	a	a	b	a	a	b	a	a	b	a	a	a	a	a	b	a	b	a	b	b	b	b	a	a	a	b	b	b	a	b	a	a	b	a	b	b	b	b	b	a	a	b	b	a
Marker210866	b	a	a	b	a	a	a	b	a	a	b	a	a	b	a	a	a	a	a	b	a	b	a	b	b	b	b	a	a	a	b	b	b	a	b	a	a	b	a	b	b	b	b	b	a	a	b	b	a
Marker454894	b	a	a	b	a	a	a	b	a	a	b	a	a	b	a	a	a	a	a	b	a	b	a	b	b	b	b	a	a	a	b	b	b	a	b	a	a	b	a	b	b	b	b	b	a	a	b	b	a
Marker661791	b	a	a	b	a	a	a	b	a	a	b	a	a	b	a	a	a	a	a	b	a	b	a	b	b	b	b	a	a	a	b	b	b	a	b	a	a	b	a	b	b	b	b	b	a	a	b	b	a
Marker676679	b	a	a	b	a	a	a	b	a	a	b	a	a	b	a	a	a	a	a	b	a	b	a	b	b	b	b	a	a	a	b	b	b	a	b	a	a	b	a	b	b	b	b	b	a	a	b	b	a
Marker38268	b	a	a	b	a	a	a	b	a	a	b	a	a	b	a	a	a	a	a	b	a	b	a	b	b	b	b	a	a	a	b	b	b	a	b	a	a	b	a	b	b	b	b	b	a	a	b	b	a
Marker41424	b	a	a	b	a	a	a	b	a	a	b	a	a	b	a	a	a	a	a	b	a	b	a	b	b	b	b	a	a	a	b	b	b	a	b	a	a	b	a	b	b	b	b	b	a	a	b	b	a
Marker50361	b	a	a	b	a	a	a	b	a	a	b	a	a	b	a	a	a	a	a	b	a	b	a	b	b	b	b	a	a	a	b	b	b	a	b	a	a	b	a	b	b	b	b	b	a	a	b	b	a
Marker93081	b	a	a	b	a	a	a	b	a	a	b	a	a	b	a	a	a	a	a	b	a	b	a	b	b	b	b	a	a	a	b	b	b	a	b	a	a	b	a	b	b	b	b	b	a	a	b	b	a
Marker94241	b	a	a	b	a	a	a	b	a	a	b	a	a	b	a	a	a	a	a	b	a	b	a	b	b	b	b	a	a	a	b	b	b	a	b	a	a	b	a	b	b	b	b	b	a	a	b	b	a
Marker146967	b	a	a	b	a	a	a	b	a	a	b	a	a	b	a	a	a	a	a	b	a	b	a	b	b	b	b	a	a	a	b	b	b	a	b	a	a	b	a	b	b	b	b	b	a	a	b	b	a
Marker170828	b	a	a	b	a	a	a	b	a	a	b	a	a	b	a	a	a	a	a	b	a	b	a	b	b	b	b	a	a	a	b	b	b	a	b	a	a	b	a	b	b	b	b	b	a	a	b	b	a
Marker219166	b	a	a	b	a	a	a	b	a	a	b	a	a	b	a	a	a	a	a	b	a	b	a	b	b	b	b	a	a	a	b	b	b	a	b	a	a	b	a	b	b	b	b	b	a	a	b	b	a
Marker230603	b	a	a	b	a	a	a	b	a	a	b	a	a	b	a	a	a	a	a	b	a	b	a	b	b	b	b	a	a	a	b	b	b	a	b	a	a	b	a	b	b	b	b	b	a	a	b	b	a
Marker298187	b	a	a	b	a	a	a	b	a	a	b	a	a	b	a	a	a	a	a	b	a	b	a	b	b	b	b	a	a	a	b	b	b	a	b	a	a	b	a	b	b	b	b	b	a	a	b	b	a
Marker325697	b	a	a	b	a	a	a	b	a	a	b	a	a	b	a	a	a	a	a	b	a	b	a	b	b	b	b	a	a	a	b	b	b	a	b	a	a	b	a	b	b	b	b	b	a	a	b	b	a
Marker351454	b	a	a	b	a	a	a	b	a	a	b	a	a	b	a	a	a	a	a	b	a	b	a	b	b	b	b	a	a	a	b	b	b	a	b	a	a	b	a	b	b	b	b	b	a	a	b	b	a
Marker375799	b	a	a	b	a	a	a	b	a	a	b	a	a	b	a	a	a	a	a	b	a	b	a	b	b	b	b	a	a	a	b	b	b	a	b	a	a	b	a	b	b	b	b	b	a	a	b	b	a
Marker411993	b	a	a	b	a	a	a	b	a	a	b	a	a	b	a	a	a	a	a	b	a	b	a	b	b	b	b	a	a	a	b	b	b	a	b	a	a	b	a	b	b	b	b	b	a	a	b	b	a
Marker414671	b	a	a	b	a	a	a	b	a	a	b	a	a	b	a	a	a	a	a	b	a	b	a	b	b	b	b	a	a	a	b	b	b	a	b	a	a	b	a	b	b	b	b	b	a	a	b	b	a
Marker527721	b	a	a	b	a	a	a	b	a	a	b	a	a	b	a	a	a	a	a	b	a	b	a	b	b	b	b	a	a	a	b	b	b	a	b	a	a	b	a	b	b	b	b	b	a	a	b	b	a
Marker613127	b	a	a	b	a	a	a	b	a	a	b	a	a	b	a	a	a	a	a	b	a	b	a	b	b	b	b	a	a	a	b	b	b	a	b	a	a	b	a	b	b	b	b	b	a	a	b	b	a
Marker671605	b	a	a	b	a	a	a	b	a	a	b	a	a	b	a	a	a	a	a	b	a	b	a	b	b	b	b	a	a	a	b	b	b	a	b	a	a	b	a	b	b	b	b	b	a	a	b	b	a
Marker738114	b	a	a	b	a	a	a	b	a	a	b	a	a	b	a	a	a	a	a	b	a	b	a	b	b	b	b	a	a	a	b	b	b	a	b	a	a	b	a	b	b	b	b	b	a	a	b	b	a
Marker766697	b	a	a	b	a	a	a	b	a	a	b	a	a	b	a	a	a	a	a	b	a	b	a	b	b	b	b	a	a	a	b	b	b	a	b	a	a	b	a	b	b	b	b	b	a	a	b	b	a
Marker791989	b	a	a	b	a	a	a	b	a	a	b	a	a	b	a	a	a	a	a	b	a	b	a	b	b	b	b	a	a	a	b	b	b	a	b	a	a	b	a	b	b	b	b	b	a	a	b	b	a
Marker807720	b	a	a	b	a	a	a	b	a	a	b	a	a	b	a	a	a	a	a	b	a	b	a	b	b	b	b	a	a	a	b	b	b	a	b	a	a	b	a	b	b	b	b	b	a	a	b	b	a
Marker808693	b	a	a	b	a	a	a	b	a	a	b	a	a	b	a	a	a	a	a	b	a	b	a	b	b	b	b	a	a	a	b	b	b	a	b	a	a	b	a	b	b	b	b	b	a	a	b	b	a
Marker814469	b	a	a	b	a	a	a	b	a	a	b	a	a	b	a	a	a	a	a	b	a	b	a	b	b	b	b	a	a	a	b	b	b	a	b	a	a	b	a	b	b	b	b	b	a	a	b	b	a
Marker9516	b	a	a	b	a	a	a	b	a	a	b	a	a	b	a	a	a	a	a	b	a	b	a	b	b	b	b	a	a	a	b	b	b	a	b	a	a	b	a	b	b	b	b	b	a	a	b	b	a
Marker12911	b	a	a	b	a	a	a	b	a	a	b	a	a	b	a	a	a	a	a	b	a	b	a	b	b	b	b	a	a	a	b	b	b	a	b	a	a	b	a	b	b	b	b	b	a	a	b	b	a
Marker17793	b	a	a	b	a	a	a	b	a	a	b	a	a	b	a	a	a	a	a	b	a	b	a	b	b	b	b	a	a	a	b	b	b	a	b	a	a	b	a	b	b	b	b	b	a	a	b	b	a
Marker50827	b	a	a	b	a	a	a	b	a	a	b	a	a	b	a	a	a	a	a	b	a	b	a	b	b	b	b	a	a	a	b	b	b	a	b	a	a	b	a	b	b	b	b	b	a	a	b	b	a
Marker53951	b	a	a	b	a	a	a	b	a	a	b	a	a	b	a	a	a	a	a	b	a	b	a	b	b	b	b	a	a	a	b	b	b	a	b	a	a	b	a	b	b	b	b	b	a	a	b	b	a
Marker127748	b	a	a	b	a	a	a	b	a	a	b	a	a	b	a	a	a	a	a	b	a	b	a	b	b	b	b	a	a	a	b	b	b	a	b	a	a	b	a	b	b	b	b	b	a	a	b	b	a
Marker190386	b	a	a	b	a	a	a	b	a	a	b	a	a	b	a	a	a	a	a	b	a	b	a	b	b	b	b	a	a	a	b	b	b	a	b	a	a	b	a	b	b	b	b	b	a	a	b	b	a
Marker199817	b	a	a	b	a	a	a	b	a	a	b	a	a	b	a	a	a	a	a	b	a	b	a	b	b	b	b	a	a	a	b	b	b	a	b	a	a	b	a	b	b	b	b	b	a	a	b	b	a
Marker325887	b	a	a	b	a	a	a	b	a	a	b	a	a	b	a	a	a	a	a	b	a	b	a	b	b	b	b	a	a	a	b	b	b	a	b	a	a	b	a	b	b	b	b	b	a	a	b	b	a
Marker329390	b	a	a	b	a	a	a	b	a	a	b	a	a	b	a	a	a	a	a	b	a	b	a	b	b	b	b	a	a	a	b	b	b	a	b	a	a	b	a	b	b	b	b	b	a	a	b	b	a
Marker480153	b	a	a	b	a	a	a	b	a	a	b	a	a	b	a	a	a	a	a	b	a	b	a	b	b	b	b	a	a	a	b	b	b	a	b	a	a	b	a	b	b	b	b	b	a	a	b	b	a
Marker708494	b	a	a	b	a	a	a	b	a	a	b	a	a	b	a	a	a	a	a	b	a	b	a	b	b	b	b	a	a	a	b	b	b	a	b	a	a	b	a	b	b	b	b	b	a	a	b	b	a
Marker715805	b	a	a	b	a	a	a	b	a	a	b	a	a	b	a	a	a	a	a	b	a	b	a	b	b	b	b	a	a	a	b	b	b	a	b	a	a	b	a	b	b	b	b	b	a	a	b	b	a
Marker769634	b	a	a	b	a	a	a	b	a	a	b	a	a	b	a	a	a	a	a	b	a	b	a	b	b	b	b	a	a	a	b	b	b	a	b	a	a	b	a	b	b	b	b	b	a	a	b	b	a
Marker780744	b	a	a	b	a	a	a	b	a	a	b	a	a	b	a	a	a	a	a	b	a	b	a	b	b	b	b	a	a	a	b	b	b	a	b	a	a	b	a	b	b	b	b	b	a	a	b	b	a
Marker781924	b	a	a	b	a	a	a	b	a	a	b	a	a	b	a	a	a	a	a	b	a	b	a	b	b	b	b	a	a	a	b	b	b	a	b	a	a	b	a	b	b	b	b	b	a	a	b	b	a
Marker15730	b	a	a	b	a	a	a	b	a	a	b	a	a	b	a	a	a	a	a	b	a	b	a	b	b	b	b	a	a	a	b	b	b	a	b	b	a	b	a	b	b	b	b	b	a	a	b	b	a
Marker470651	b	a	a	b	a	a	a	b	a	a	b	a	a	b	a	a	a	a	a	b	a	b	a	b	b	b	b	a	a	a	b	b	b	a	b	b	a	b	a	b	b	b	b	b	a	a	b	b	a
Marker22585	b	a	a	b	a	a	a	b	a	a	b	a	a	b	a	a	a	a	a	b	a	b	a	b	b	b	b	a	a	a	b	b	b	a	b	b	a	b	a	b	b	b	b	b	a	a	b	b	a
Marker237133	b	a	a	b	a	a	a	b	a	a	b	a	a	b	a	a	a	a	a	b	a	b	a	b	b	b	b	a	a	a	b	b	b	a	b	b	a	b	a	b	b	b	b	b	a	a	b	b	a
Marker257150	b	a	a	b	a	a	a	b	a	a	b	a	a	b	a	a	a	a	a	b	a	b	a	b	b	b	b	a	a	a	b	b	b	a	b	b	a	b	a	b	b	b	b	b	a	a	b	b	a
Marker259643	b	a	a	b	a	a	a	b	a	a	b	a	a	b	a	a	a	a	a	b	a	b	a	b	b	b	b	a	a	a	b	b	b	a	b	b	a	b	a	b	b	b	b	b	a	a	b	b	a
Marker293480	b	a	a	b	a	a	a	b	a	a	b	a	a	b	a	a	a	a	a	b	a	b	a	b	b	b	b	a	a	a	b	b	b	a	b	b	a	b	a	b	b	b	b	b	a	a	b	b	a
Marker425676	b	a	a	b	a	a	a	b	a	a	b	a	a	b	a	a	a	a	a	b	a	b	a	b	b	b	b	a	a	a	b	b	b	a	b	b	a	b	a	b	b	b	b	b	a	a	b	b	a
Marker749893	b	a	a	b	a	a	a	b	a	a	b	a	a	b	a	a	a	a	a	b	a	b	a	b	b	b	b	a	a	a	b	b	b	a	b	b	a	b	a	b	b	b	b	b	a	a	b	b	a
Marker34940	b	a	a	b	a	a	a	b	a	a	b	a	a	b	a	a	a	a	a	b	a	b	a	b	b	b	b	a	a	a	b	b	b	a	b	b	a	b	a	b	b	b	b	b	a	a	b	b	a
Marker267017	b	a	a	b	a	a	a	b	a	a	b	a	a	b	a	a	a	a	a	b	a	b	a	b	b	b	b	a	a	a	b	b	b	a	b	b	a	b	a	b	b	b	b	b	a	a	b	b	a
Marker671236	b	a	a	b	a	a	a	b	a	a	b	a	a	b	a	a	a	a	a	b	a	b	a	b	b	b	b	a	a	a	b	b	b	a	b	b	a	b	a	b	b	b	b	b	a	a	b	b	a
Marker117794	b	a	a	b	a	a	a	b	a	a	b	a	a	b	a	a	a	a	a	b	a	b	a	b	b	b	b	a	a	a	b	b	b	a	b	b	a	b	a	b	b	b	b	b	a	a	b	b	a
Marker214940	b	a	a	b	a	a	a	b	a	a	b	a	a	b	a	a	a	a	a	b	a	b	a	b	b	b	b	a	a	a	b	b	b	a	b	b	a	b	a	b	b	b	b	b	a	a	b	b	a
Marker227973	b	a	a	b	a	a	a	b	a	a	b	a	a	b	a	a	a	a	a	b	a	b	a	b	b	b	b	a	a	a	b	b	b	a	b	b	a	b	a	b	b	b	b	b	a	a	b	b	a
Marker653229	b	a	a	b	a	a	a	b	a	a	b	a	a	b	a	a	a	a	a	b	a	b	a	b	b	b	b	a	a	a	b	b	b	a	b	b	a	b	a	b	b	b	b	b	a	a	b	b	a
Marker757165	b	a	a	b	a	a	a	b	a	a	b	a	a	b	a	a	a	a	a	b	a	b	a	b	b	b	b	a	a	a	b	b	b	a	b	b	a	b	a	b	b	b	b	b	a	a	b	b	a
Marker40435	b	a	a	b	a	a	a	b	a	a	b	a	a	b	a	a	a	a	a	b	a	b	a	b	b	b	b	a	a	a	b	b	b	a	b	a	a	b	a	b	b	b	b	b	a	a	b	b	a
Marker273804	b	a	a	b	a	a	a	b	a	a	b	a	a	b	a	a	a	a	a	b	a	b	a	b	b	b	b	a	a	a	b	b	b	a	b	a	a	b	a	b	b	b	b	b	a	a	b	b	a
Marker39949	b	a	a	b	a	a	a	b	a	a	b	a	a	b	a	a	a	a	a	b	a	b	a	b	b	b	b	a	a	a	b	b	b	a	b	a	a	b	a	b	b	b	b	b	a	a	b	b	a
Marker277578	b	a	a	b	a	a	a	b	a	a	b	a	a	b	a	a	a	a	a	b	a	b	a	b	b	b	b	a	a	a	b	b	b	a	b	a	a	b	a	b	b	b	b	b	a	a	b	b	a
Marker574397	b	a	a	b	a	a	a	b	a	a	b	a	a	b	a	a	a	a	a	b	a	b	a	b	b	b	b	a	a	a	b	b	b	a	b	a	a	b	a	b	b	b	b	b	a	a	b	b	a
Marker66552	b	a	a	a	a	a	a	b	a	a	b	a	a	b	a	a	a	a	a	b	a	b	a	b	b	b	b	a	a	a	b	b	b	a	b	a	a	b	a	b	b	b	b	b	a	a	b	b	a
Marker307927	b	a	a	a	a	a	a	b	a	a	b	a	a	b	a	a	a	a	a	b	a	b	a	b	b	b	b	a	a	a	b	b	b	a	b	a	a	b	a	b	b	b	b	b	a	a	b	b	a
Marker522824	b	a	a	a	a	a	a	b	a	a	b	a	a	b	a	a	a	a	a	b	a	b	a	b	b	b	b	a	a	a	b	b	b	a	b	a	a	b	a	b	b	b	b	b	a	a	b	b	a
Marker549584	b	a	a	a	a	a	a	b	a	a	b	a	a	b	a	a	a	a	a	b	a	b	a	b	b	b	b	a	a	a	b	b	b	a	b	a	a	b	a	b	b	b	b	b	a	a	b	b	a
Marker791316	b	a	a	a	a	a	a	b	a	a	b	a	a	b	a	a	a	a	a	b	a	b	a	b	b	b	b	a	a	a	b	b	b	a	b	a	a	b	a	b	b	b	b	b	a	a	b	b	a
Marker48261	b	a	b	a	a	a	a	b	a	a	b	a	a	b	a	a	a	a	a	b	a	b	a	b	b	b	b	a	a	a	b	b	b	a	b	a	a	b	a	b	b	b	b	b	a	a	b	b	a
Marker55241	b	a	b	a	a	a	a	b	a	a	b	a	a	b	a	a	a	a	a	b	a	b	a	b	b	b	b	a	a	a	b	b	b	a	b	a	a	b	a	b	b	b	b	b	a	a	b	b	a
Marker571043	b	a	b	a	a	a	a	b	a	a	b	a	a	b	a	a	a	a	a	b	a	b	a	b	b	b	b	a	a	a	b	b	b	a	b	a	a	b	a	b	b	b	b	b	a	a	b	b	a
Marker629130	b	a	b	a	a	a	a	b	a	a	b	a	a	b	a	a	a	a	a	b	a	b	a	b	b	b	b	a	a	a	b	b	b	a	b	a	a	b	a	b	b	b	b	b	a	a	b	b	a
Marker146886	b	a	b	a	a	a	a	b	a	a	b	a	a	b	a	a	a	a	a	b	a	b	a	b	b	b	b	a	a	a	b	b	b	a	b	a	a	b	a	b	b	b	b	b	a	a	b	b	a
Marker252149	b	a	b	a	a	a	a	b	a	a	b	a	a	b	a	a	a	a	a	b	a	b	a	b	b	b	b	a	a	a	b	b	b	a	b	a	a	b	a	b	b	b	b	b	a	a	b	b	a
Marker262995	b	a	b	a	a	a	a	b	a	a	b	a	a	b	a	a	a	a	a	b	a	b	a	b	b	b	b	a	a	a	b	b	b	a	b	a	a	b	a	b	b	b	b	b	a	a	b	b	a
Marker319783	b	a	b	a	a	a	a	b	a	a	b	a	a	b	a	a	a	a	a	b	a	b	a	b	b	b	b	a	a	a	b	b	b	a	b	a	a	b	a	b	b	b	b	b	a	a	b	b	a
Marker553240	b	a	b	a	a	a	a	b	a	a	b	a	a	b	a	a	a	a	a	b	a	b	a	b	b	b	b	a	a	a	b	b	b	a	b	a	a	b	a	b	b	b	b	b	a	a	b	b	a
Marker470313	b	a	b	a	a	a	a	b	a	a	b	a	a	b	a	a	a	a	a	b	a	b	a	b	a	b	b	a	a	a	b	b	b	a	b	a	a	b	a	b	b	b	b	b	a	a	b	b	a
Marker474720	b	a	b	a	a	a	a	b	a	a	b	a	a	b	a	a	a	a	a	b	a	b	a	b	a	b	b	a	a	a	b	b	b	a	b	a	a	b	a	b	b	b	b	b	a	a	b	b	a
Marker491363	b	a	b	a	a	a	a	b	a	a	b	a	a	b	a	a	a	a	a	b	a	b	a	b	a	b	b	a	a	a	b	b	b	a	b	a	a	b	a	b	b	b	b	b	a	a	b	b	a
Marker499665	b	a	b	a	a	a	a	b	a	a	b	a	a	b	a	a	a	a	a	b	a	b	a	b	a	b	b	a	a	a	b	b	b	a	b	a	a	b	a	b	b	b	b	b	a	a	b	b	a
Marker590323	b	a	b	a	a	a	a	b	a	a	b	a	a	b	a	a	a	a	a	b	a	b	a	b	a	b	b	a	a	a	b	b	b	a	b	a	a	b	a	b	b	b	b	b	a	a	b	b	a
Marker740550	b	a	b	a	a	a	a	b	a	a	b	a	a	b	a	a	a	a	a	b	a	b	a	b	a	b	b	a	a	a	b	b	b	a	b	a	a	b	a	b	b	b	b	b	a	a	b	b	a
Marker13796	b	a	a	a	a	a	a	b	a	a	b	a	a	b	a	a	a	a	a	b	a	b	a	b	a	b	b	a	a	a	b	b	b	a	b	a	a	b	a	b	b	b	b	b	a	a	b	b	a
Marker17941	b	a	a	a	a	a	a	b	a	a	b	a	a	b	a	a	a	a	a	b	a	b	a	b	a	b	b	a	a	a	b	b	b	a	b	a	a	b	a	b	b	b	b	b	a	a	b	b	a
Marker19179	b	a	a	a	a	a	a	b	a	a	b	a	a	b	a	a	a	a	a	b	a	b	a	b	a	b	b	a	a	a	b	b	b	a	b	a	a	b	a	b	b	b	b	b	a	a	b	b	a
Marker20251	b	a	a	a	a	a	a	b	a	a	b	a	a	b	a	a	a	a	a	b	a	b	a	b	a	b	b	a	a	a	b	b	b	a	b	a	a	b	a	b	b	b	b	b	a	a	b	b	a
Marker37231	b	a	a	a	a	a	a	b	a	a	b	a	a	b	a	a	a	a	a	b	a	b	a	b	a	b	b	a	a	a	b	b	b	a	b	a	a	b	a	b	b	b	b	b	a	a	b	b	a
Marker109882	b	a	a	a	a	a	a	b	a	a	b	a	a	b	a	a	a	a	a	b	a	b	a	b	a	b	b	a	a	a	b	b	b	a	b	a	a	b	a	b	b	b	b	b	a	a	b	b	a
Marker114647	b	a	a	a	a	a	a	b	a	a	b	a	a	b	a	a	a	a	a	b	a	b	a	b	a	b	b	a	a	a	b	b	b	a	b	a	a	b	a	b	b	b	b	b	a	a	b	b	a
Marker306053	b	a	a	a	a	a	a	b	a	a	b	a	a	b	a	a	a	a	a	b	a	b	a	b	a	b	b	a	a	a	b	b	b	a	b	a	a	b	a	b	b	b	b	b	a	a	b	b	a
Marker400554	b	a	a	a	a	a	a	b	a	a	b	a	a	b	a	a	a	a	a	b	a	b	a	b	a	b	b	a	a	a	b	b	b	a	b	a	a	b	a	b	b	b	b	b	a	a	b	b	a
Marker401007	b	a	a	a	a	a	a	b	a	a	b	a	a	b	a	a	a	a	a	b	a	b	a	b	a	b	b	a	a	a	b	b	b	a	b	a	a	b	a	b	b	b	b	b	a	a	b	b	a
Marker496671	b	a	a	a	a	a	a	b	a	a	b	a	a	b	a	a	a	a	a	b	a	b	a	b	a	b	b	a	a	a	b	b	b	a	b	a	a	b	a	b	b	b	b	b	a	a	b	b	a
Marker511198	b	a	a	a	a	a	a	b	a	a	b	a	a	b	a	a	a	a	a	b	a	b	a	b	a	b	b	a	a	a	b	b	b	a	b	a	a	b	a	b	b	b	b	b	a	a	b	b	a
Marker628115	b	a	a	a	a	a	a	b	a	a	b	a	a	b	a	a	a	a	a	b	a	b	a	b	a	b	b	a	a	a	b	b	b	a	b	a	a	b	a	b	b	b	b	b	a	a	b	b	a
Marker641989	b	a	a	a	a	a	a	b	a	a	b	a	a	b	a	a	a	a	a	b	a	b	a	b	a	b	b	a	a	a	b	b	b	a	b	a	a	b	a	b	b	b	b	b	a	a	b	b	a
Marker674100	b	a	a	a	a	a	a	b	a	a	b	a	a	b	a	a	a	a	a	b	a	b	a	b	a	b	b	a	a	a	b	b	b	a	b	a	a	b	a	b	b	b	b	b	a	a	b	b	a
Marker60645	b	a	a	a	a	a	a	b	a	a	b	a	a	b	a	a	a	a	a	b	a	b	a	b	a	b	b	a	a	a	b	b	b	a	b	a	a	b	a	b	b	b	b	b	a	a	b	b	a
Marker470059	b	a	a	a	a	a	a	b	a	a	b	a	a	b	a	a	a	a	a	b	a	b	a	b	a	b	b	a	a	a	b	b	b	a	b	a	a	b	a	b	b	b	b	b	a	a	b	b	a
Marker640927	b	a	a	a	a	a	a	b	a	a	b	a	a	b	a	a	a	a	a	b	a	b	a	b	a	b	b	a	a	a	b	b	b	a	b	a	a	b	a	b	b	b	b	b	a	a	b	b	a
Marker10509	b	a	a	a	a	a	a	b	a	a	b	a	a	b	a	a	a	a	a	b	a	b	a	b	b	b	b	a	a	a	b	b	b	a	b	a	a	b	a	b	b	b	b	b	a	a	b	b	a
Marker18644	b	a	a	a	a	a	a	b	a	a	b	a	a	b	a	a	a	a	a	b	a	b	a	b	b	b	b	a	a	a	b	b	b	a	b	a	a	b	a	b	b	b	b	b	a	a	b	b	a
Marker131459	b	a	a	a	a	a	a	b	a	a	b	a	a	b	a	a	a	a	a	b	a	b	a	b	b	b	b	a	a	a	b	b	b	a	b	a	a	b	a	b	b	b	b	b	a	a	b	b	a
Marker274233	b	a	a	a	a	a	a	b	a	a	b	a	a	b	a	a	a	a	a	b	a	b	a	b	b	b	b	a	a	a	b	b	b	a	b	a	a	b	a	b	b	b	b	b	a	a	b	b	a
Marker586812	b	a	a	a	a	a	a	b	a	a	b	a	a	b	a	a	a	a	a	b	a	b	a	b	b	b	b	a	a	a	b	b	b	a	b	a	a	b	a	b	b	b	b	b	a	a	b	b	a
Marker612918	b	a	a	a	a	a	a	b	a	a	b	a	a	b	a	a	a	a	a	b	a	b	a	b	b	b	b	a	a	a	b	b	b	a	b	a	a	b	a	b	b	b	b	b	a	a	b	b	a
Marker790507	b	a	a	a	a	a	a	b	a	a	b	a	a	b	a	a	a	a	a	b	a	b	a	b	b	b	b	a	a	a	b	b	b	a	b	a	a	b	a	b	b	b	b	b	a	a	b	b	a
Marker34652	b	a	a	a	a	a	a	b	a	a	b	a	a	b	a	a	a	a	a	b	a	b	a	b	b	b	b	a	a	a	b	b	b	a	b	a	a	b	a	b	b	b	b	b	a	a	b	b	a
Marker530219	b	a	a	a	a	a	a	b	a	a	b	a	a	b	a	a	a	a	a	b	a	b	a	b	b	b	b	a	a	a	b	b	b	a	b	a	a	b	a	b	b	b	b	b	a	a	b	b	a
Marker17090	b	a	a	a	a	a	a	b	a	a	b	a	a	b	a	a	a	a	a	b	a	b	a	b	b	b	b	a	a	a	b	b	b	a	b	a	a	b	a	b	b	b	b	b	a	a	b	b	a
Marker18994	b	a	a	a	a	a	a	b	a	a	b	a	a	b	a	a	a	a	a	b	a	b	a	b	b	b	b	a	a	a	b	b	b	a	b	a	a	b	a	b	b	b	b	b	a	a	b	b	a
Marker29460	b	a	a	a	a	a	a	b	a	a	b	a	a	b	a	a	a	a	a	b	a	b	a	b	b	b	b	a	a	a	b	b	b	a	b	a	a	b	a	b	b	b	b	b	a	a	b	b	a
Marker181472	b	a	a	a	a	a	a	b	a	a	b	a	a	b	a	a	a	a	a	b	a	b	a	b	b	b	b	a	a	a	b	b	b	a	b	a	a	b	a	b	b	b	b	b	a	a	b	b	a
Marker398561	b	a	a	a	a	a	a	b	a	a	b	a	a	b	a	a	a	a	a	b	a	b	a	b	b	b	b	a	a	a	b	b	b	a	b	a	a	b	a	b	b	b	b	b	a	a	b	b	a
Marker544931	b	a	a	a	a	a	a	b	a	a	b	a	a	b	a	a	a	a	a	b	a	b	a	b	b	b	b	a	a	a	b	b	b	a	b	a	a	b	a	b	b	b	b	b	a	a	b	b	a
Marker590676	b	a	a	a	a	a	a	b	a	a	b	a	a	b	a	a	a	a	a	b	a	b	a	b	b	b	b	a	a	a	b	b	b	a	b	a	a	b	a	b	b	b	b	b	a	a	b	b	a
Marker678116	b	a	a	a	a	a	a	b	a	a	b	a	a	b	a	a	a	a	a	b	a	b	a	b	b	b	b	a	a	a	b	b	b	a	b	a	a	b	a	b	b	b	b	b	a	a	b	b	a
Marker752126	b	a	a	a	a	a	a	b	a	a	b	a	a	b	a	a	a	a	a	b	a	b	a	b	b	b	b	a	a	a	b	b	b	a	b	a	a	b	a	b	b	b	b	b	a	a	b	b	a
Marker25314	b	a	a	a	a	a	a	b	a	a	b	a	a	b	a	a	a	a	a	b	a	b	a	b	b	b	b	a	a	a	b	b	b	a	b	a	a	b	a	b	b	b	b	b	a	a	b	b	a
Marker47446	b	a	a	a	a	a	a	b	a	a	b	a	a	b	a	a	a	a	a	b	a	b	a	b	b	b	b	a	a	a	b	b	b	a	b	a	a	b	a	b	b	b	b	b	a	a	b	b	a
Marker210289	b	a	a	a	a	a	a	b	a	a	b	a	a	b	a	a	a	a	a	b	a	b	a	b	b	b	b	a	a	a	b	b	b	a	b	a	a	b	a	b	b	b	b	b	a	a	b	b	a
Marker300344	b	a	a	a	a	a	a	b	a	a	b	a	a	b	a	a	a	a	a	b	a	b	a	b	b	b	b	a	a	a	b	b	b	a	b	a	a	b	a	b	b	b	b	b	a	a	b	b	a
Marker406219	b	a	a	a	a	a	a	b	a	a	b	a	a	b	a	a	a	a	a	b	a	b	a	b	b	b	b	a	a	a	b	b	b	a	b	a	a	b	a	b	b	b	b	b	a	a	b	b	a
Marker12634	b	a	a	a	a	a	a	b	a	a	b	a	a	b	a	a	a	a	a	b	a	b	a	b	b	b	b	a	a	a	b	b	b	a	b	a	a	b	a	b	b	b	b	b	a	a	b	b	a
Marker45338	b	a	a	a	a	a	a	b	a	a	b	a	a	b	a	a	a	a	a	b	a	b	a	b	b	b	b	a	a	a	b	b	b	a	b	a	a	b	a	b	b	b	b	b	a	a	b	b	a
Marker186223	b	a	a	a	a	a	a	b	a	a	b	a	a	b	a	a	a	a	a	b	a	b	a	b	b	b	b	a	a	a	b	b	b	a	b	a	a	b	a	b	b	b	b	b	a	a	b	b	a
Marker254907	b	a	a	a	a	a	a	b	a	a	b	a	a	b	a	a	a	a	a	b	a	b	a	b	b	b	b	a	a	a	b	b	b	a	b	a	a	b	a	b	b	b	b	b	a	a	b	b	a
Marker307911	b	a	a	a	a	a	a	b	a	a	b	a	a	b	a	a	a	a	a	b	a	b	a	b	b	b	b	a	a	a	b	b	b	a	b	a	a	b	a	b	b	b	b	b	a	a	b	b	a
Marker322556	b	a	a	a	a	a	a	b	a	a	b	a	a	b	a	a	a	a	a	b	a	b	a	b	b	b	b	a	a	a	b	b	b	a	b	a	a	b	a	b	b	b	b	b	a	a	b	b	a
Marker480885	b	a	a	a	a	a	a	b	a	a	b	a	a	b	a	a	a	a	a	b	a	b	a	b	b	b	b	a	a	a	b	b	b	a	b	a	a	b	a	b	b	b	b	b	a	a	b	b	a
Marker560925	b	a	a	a	a	a	a	b	a	a	b	a	a	b	a	a	a	a	a	b	a	b	a	b	b	b	b	a	a	a	b	b	b	a	b	a	a	b	a	b	b	b	b	b	a	a	b	b	a
Marker614018	b	a	a	a	a	a	a	b	a	a	b	a	a	b	a	a	a	a	a	b	a	b	a	b	b	b	b	a	a	a	b	b	b	a	b	a	a	b	a	b	b	b	b	b	a	a	b	b	a
Marker615545	b	a	a	a	a	a	a	b	a	a	b	a	a	b	a	a	a	a	a	b	a	b	a	b	b	b	b	a	a	a	b	b	b	a	b	a	a	b	a	b	b	b	b	b	a	a	b	b	a
Marker758497	b	a	a	a	a	a	a	b	a	a	b	a	a	b	a	a	a	a	a	b	a	b	a	b	b	b	b	a	a	a	b	b	b	a	b	a	a	b	a	b	b	b	b	b	a	a	b	b	a
Marker812940	b	a	a	a	a	a	a	b	a	a	b	a	a	b	a	a	a	a	a	b	a	b	a	b	b	b	b	a	a	a	b	b	b	a	b	a	a	b	a	b	b	b	b	b	a	a	b	b	a
Marker250776	b	a	a	a	a	a	a	b	a	a	b	a	a	b	a	a	a	a	a	b	a	b	a	b	b	b	b	a	a	a	b	b	b	a	b	a	a	b	a	b	b	b	b	b	a	a	b	b	a
Marker295623	b	a	a	a	a	a	a	b	a	a	b	a	a	b	a	a	a	a	a	b	a	b	a	b	b	b	b	a	a	a	b	b	b	a	b	a	a	b	a	b	b	b	b	b	a	a	b	b	a
Marker557133	b	a	a	a	a	a	a	b	a	a	b	a	a	b	a	a	a	a	a	b	a	b	a	b	b	b	b	a	a	a	b	b	b	a	b	a	a	b	a	b	b	b	b	b	a	a	b	b	a
Marker27074	b	a	a	a	a	a	a	b	a	a	b	a	a	b	a	a	a	a	a	b	a	b	a	b	b	b	b	a	a	a	b	b	b	a	b	a	a	b	a	b	b	b	b	b	a	a	a	b	a
Marker42235	b	a	a	a	a	a	a	b	a	a	b	a	a	b	a	a	a	a	a	b	a	b	a	b	b	b	b	a	a	a	b	b	b	a	b	a	a	b	a	b	b	b	b	b	a	a	a	b	a
Marker48213	b	a	a	a	a	a	a	b	a	a	b	a	a	b	a	a	a	a	a	b	a	b	a	b	b	b	b	a	a	a	b	b	b	a	b	a	a	b	a	b	b	b	b	b	a	a	a	b	a
Marker51602	b	a	a	a	a	a	a	b	a	a	b	a	a	b	a	a	a	a	a	b	a	b	a	b	b	b	b	a	a	a	b	b	b	a	b	a	a	b	a	b	b	b	b	b	a	a	a	b	a
Marker54463	b	a	a	a	a	a	a	b	a	a	b	a	a	b	a	a	a	a	a	b	a	b	a	b	b	b	b	a	a	a	b	b	b	a	b	a	a	b	a	b	b	b	b	b	a	a	a	b	a
Marker482907	b	a	a	a	a	a	a	b	a	a	b	a	a	b	a	a	a	a	a	b	a	b	a	b	b	b	b	a	a	a	b	b	b	a	b	a	a	b	a	b	b	b	b	b	a	a	a	b	a
Marker530635	b	a	a	a	a	a	a	b	a	a	b	a	a	b	a	a	a	a	a	b	a	b	a	b	b	b	b	a	a	a	b	b	b	a	b	a	a	b	a	b	b	b	b	b	a	a	a	b	a
Marker681491	b	a	a	a	a	a	a	b	a	a	b	a	a	b	a	a	a	a	a	b	a	b	a	b	b	b	b	a	a	a	b	b	b	a	b	a	a	b	a	b	b	b	b	b	a	a	a	b	a
Marker738270	b	a	a	a	a	a	a	b	a	a	b	a	a	b	a	a	a	a	a	b	a	b	a	b	b	b	b	a	a	a	b	b	b	a	b	a	a	b	a	b	b	b	b	b	a	a	a	b	a
Marker774298	b	a	a	a	a	a	a	b	a	a	b	a	a	b	a	a	a	a	a	b	a	b	a	b	b	b	b	a	a	a	b	b	b	a	b	a	a	b	a	b	b	b	b	b	a	a	a	b	a
Marker785754	b	a	a	a	a	a	a	b	a	a	b	a	a	b	a	a	a	a	a	b	a	b	a	b	b	b	b	a	a	a	b	b	b	a	b	a	a	b	a	b	b	b	b	b	a	a	a	b	a
Marker18514	b	a	a	a	a	a	a	b	a	a	b	a	a	b	a	a	a	a	a	b	a	b	a	b	b	b	b	a	a	a	b	b	b	a	b	a	a	b	a	b	b	b	b	b	a	a	a	b	a
Marker20756	b	a	a	a	a	a	a	b	a	a	b	a	a	b	a	a	a	a	a	b	a	b	a	b	b	b	b	a	a	a	b	b	b	a	b	a	a	b	a	b	b	b	b	b	a	a	a	b	a
Marker103785	b	a	a	a	a	a	a	b	a	a	b	a	a	b	a	a	a	a	a	b	a	b	a	b	b	b	b	a	a	a	b	b	b	a	b	a	a	b	a	b	b	b	b	b	a	a	a	b	a
Marker263761	b	a	a	a	a	a	a	b	a	a	b	a	a	b	a	a	a	a	a	b	a	b	a	b	b	b	b	a	a	a	b	b	b	a	b	a	a	b	a	b	b	b	b	b	a	a	a	b	a
Marker581896	b	a	a	a	a	a	a	b	a	a	b	a	a	b	a	a	a	a	a	b	a	b	a	b	b	b	b	a	a	a	b	b	b	a	b	a	a	b	a	b	b	b	b	b	a	a	a	b	a
Marker594577	b	a	a	a	a	a	a	b	a	a	b	a	a	b	a	a	a	a	a	b	a	b	a	b	b	b	b	a	a	a	b	b	b	a	b	a	a	b	a	b	b	b	b	b	a	a	a	b	a
Marker595546	b	a	a	a	a	a	a	b	a	a	b	a	a	b	a	a	a	a	a	b	a	b	a	b	b	b	b	a	a	a	b	b	b	a	b	a	a	b	a	b	b	b	b	b	a	a	a	b	a
Marker712047	b	a	a	a	a	a	a	b	a	a	b	a	a	b	a	a	a	a	a	b	a	b	a	b	b	b	b	a	a	a	b	b	b	a	b	a	a	b	a	b	b	b	b	b	a	a	a	b	a
Marker24170	b	a	a	a	a	a	a	b	a	a	b	a	a	b	a	a	a	a	a	b	a	b	a	b	b	b	b	a	a	a	b	b	b	a	b	a	a	b	a	b	b	b	b	b	a	a	a	b	a
Marker49720	b	a	a	a	a	a	a	b	a	a	b	a	a	b	a	a	a	a	a	b	a	b	a	b	b	b	b	a	a	a	b	b	b	a	b	a	a	b	a	b	b	b	b	b	a	a	a	b	a
Marker80360	b	a	a	a	a	a	a	b	a	a	b	a	a	b	a	a	a	a	a	b	a	b	a	b	b	b	b	a	a	a	b	b	b	a	b	a	a	b	a	b	b	b	b	b	a	a	a	b	a
Marker93668	b	a	a	a	a	a	a	b	a	a	b	a	a	b	a	a	a	a	a	b	a	b	a	b	b	b	b	a	a	a	b	b	b	a	b	a	a	b	a	b	b	b	b	b	a	a	a	b	a
Marker133291	b	a	a	a	a	a	a	b	a	a	b	a	a	b	a	a	a	a	a	b	a	b	a	b	b	b	b	a	a	a	b	b	b	a	b	a	a	b	a	b	b	b	b	b	a	a	a	b	a
Marker133925	b	a	a	a	a	a	a	b	a	a	b	a	a	b	a	a	a	a	a	b	a	b	a	b	b	b	b	a	a	a	b	b	b	a	b	a	a	b	a	b	b	b	b	b	a	a	a	b	a
Marker154514	b	a	a	a	a	a	a	b	a	a	b	a	a	b	a	a	a	a	a	b	a	b	a	b	b	b	b	a	a	a	b	b	b	a	b	a	a	b	a	b	b	b	b	b	a	a	a	b	a
Marker250779	b	a	a	a	a	a	a	b	a	a	b	a	a	b	a	a	a	a	a	b	a	b	a	b	b	b	b	a	a	a	b	b	b	a	b	a	a	b	a	b	b	b	b	b	a	a	a	b	a
Marker277169	b	a	a	a	a	a	a	b	a	a	b	a	a	b	a	a	a	a	a	b	a	b	a	b	b	b	b	a	a	a	b	b	b	a	b	a	a	b	a	b	b	b	b	b	a	a	a	b	a
Marker319575	b	a	a	a	a	a	a	b	a	a	b	a	a	b	a	a	a	a	a	b	a	b	a	b	b	b	b	a	a	a	b	b	b	a	b	a	a	b	a	b	b	b	b	b	a	a	a	b	a
Marker366293	b	a	a	a	a	a	a	b	a	a	b	a	a	b	a	a	a	a	a	b	a	b	a	b	b	b	b	a	a	a	b	b	b	a	b	a	a	b	a	b	b	b	b	b	a	a	a	b	a
Marker438686	b	a	a	a	a	a	a	b	a	a	b	a	a	b	a	a	a	a	a	b	a	b	a	b	b	b	b	a	a	a	b	b	b	a	b	a	a	b	a	b	b	b	b	b	a	a	a	b	a
Marker695200	b	a	a	a	a	a	a	b	a	a	b	a	a	b	a	a	a	a	a	b	a	b	a	b	b	b	b	a	a	a	b	b	b	a	b	a	a	b	a	b	b	b	b	b	a	a	a	b	a
Marker697373	b	a	a	a	a	a	a	b	a	a	b	a	a	b	a	a	a	a	a	b	a	b	a	b	b	b	b	a	a	a	b	b	b	a	b	a	a	b	a	b	b	b	b	b	a	a	a	b	a
Marker753739	b	a	a	a	a	a	a	b	a	a	b	a	a	b	a	a	a	a	a	b	a	b	a	b	b	b	b	a	a	a	b	b	b	a	b	a	a	b	a	b	b	b	b	b	a	a	a	b	a
Marker779398	b	a	a	a	a	a	a	b	a	a	b	a	a	b	a	a	a	a	a	b	a	b	a	b	b	b	b	a	a	a	b	b	b	a	b	a	a	b	a	b	b	b	b	b	a	a	a	b	a
Marker815168	b	a	a	a	a	a	a	b	a	a	b	a	a	b	a	a	a	a	a	b	a	b	a	b	b	b	b	a	a	a	b	b	b	a	b	a	a	b	a	b	b	b	b	b	a	a	a	b	a
Marker68407	b	a	a	a	a	a	a	b	a	a	b	a	a	b	a	a	a	a	a	b	a	b	a	b	b	b	b	a	a	a	a	b	b	a	b	a	a	b	a	b	b	b	b	b	a	a	a	b	a
Marker21666	b	a	a	a	a	a	a	b	a	a	b	a	a	b	a	a	a	a	a	b	a	b	a	b	b	b	b	a	b	a	a	b	b	a	b	a	a	b	a	b	b	b	b	b	a	a	a	b	a
Marker60665	b	a	a	a	a	a	a	b	a	a	b	a	a	b	a	a	a	a	a	b	a	b	a	b	b	b	b	a	b	a	a	b	b	a	b	a	a	b	a	b	b	b	b	b	a	a	a	b	a
Marker452526	b	a	a	a	a	a	a	b	a	a	b	a	a	b	a	a	a	a	a	b	a	b	a	b	b	b	b	a	b	a	a	b	b	a	b	a	a	b	a	b	b	b	b	b	a	a	a	b	a
Marker752917	b	a	a	a	a	a	a	b	a	a	b	a	a	b	a	a	a	a	a	b	a	b	a	b	b	b	b	a	b	a	a	b	b	a	b	a	a	b	a	b	b	b	b	b	a	a	a	b	a
Marker577264	b	a	a	a	a	a	a	b	a	a	b	a	a	b	a	a	a	a	a	b	a	b	a	b	b	b	b	a	b	a	a	b	b	a	b	a	a	b	a	b	b	b	b	b	a	a	a	a	a
Marker647411	b	a	a	a	a	a	a	b	a	a	b	a	a	b	a	a	a	a	a	b	a	b	a	b	b	b	b	a	b	a	a	b	b	a	b	a	a	b	a	b	b	b	b	b	a	a	a	a	a
Marker34864	b	a	a	a	a	a	a	b	a	a	b	a	a	b	a	a	a	a	a	b	a	b	a	b	b	b	b	a	b	a	a	b	b	a	b	a	a	b	a	b	b	b	b	b	a	a	a	a	a
Marker41028	b	a	a	a	a	a	a	b	a	a	b	a	a	b	a	a	a	a	a	b	a	b	a	b	b	b	b	a	b	a	a	b	b	a	b	a	a	b	a	b	b	b	b	b	a	a	a	a	a
Marker42565	b	a	a	a	a	a	a	b	a	a	b	a	a	b	a	a	a	a	a	b	a	b	a	b	b	b	b	a	b	a	a	b	b	a	b	a	a	b	a	b	b	b	b	b	a	a	a	a	a
Marker56743	b	a	a	a	a	a	a	b	a	a	b	a	a	b	a	a	a	a	a	b	a	b	a	b	b	b	b	a	b	a	a	b	b	a	b	a	a	b	a	b	b	b	b	b	a	a	a	a	a
Marker91434	b	a	a	a	a	a	a	b	a	a	b	a	a	b	a	a	a	a	a	b	a	b	a	b	b	b	b	a	b	a	a	b	b	a	b	a	a	b	a	b	b	b	b	b	a	a	a	a	a
Marker101843	b	a	a	a	a	a	a	b	a	a	b	a	a	b	a	a	a	a	a	b	a	b	a	b	b	b	b	a	b	a	a	b	b	a	b	a	a	b	a	b	b	b	b	b	a	a	a	a	a
Marker143206	b	a	a	a	a	a	a	b	a	a	b	a	a	b	a	a	a	a	a	b	a	b	a	b	b	b	b	a	b	a	a	b	b	a	b	a	a	b	a	b	b	b	b	b	a	a	a	a	a
Marker143973	b	a	a	a	a	a	a	b	a	a	b	a	a	b	a	a	a	a	a	b	a	b	a	b	b	b	b	a	b	a	a	b	b	a	b	a	a	b	a	b	b	b	b	b	a	a	a	a	a
Marker282204	b	a	a	a	a	a	a	b	a	a	b	a	a	b	a	a	a	a	a	b	a	b	a	b	b	b	b	a	b	a	a	b	b	a	b	a	a	b	a	b	b	b	b	b	a	a	a	a	a
Marker283769	b	a	a	a	a	a	a	b	a	a	b	a	a	b	a	a	a	a	a	b	a	b	a	b	b	b	b	a	b	a	a	b	b	a	b	a	a	b	a	b	b	b	b	b	a	a	a	a	a
Marker287286	b	a	a	a	a	a	a	b	a	a	b	a	a	b	a	a	a	a	a	b	a	b	a	b	b	b	b	a	b	a	a	b	b	a	b	a	a	b	a	b	b	b	b	b	a	a	a	a	a
Marker314873	b	a	a	a	a	a	a	b	a	a	b	a	a	b	a	a	a	a	a	b	a	b	a	b	b	b	b	a	b	a	a	b	b	a	b	a	a	b	a	b	b	b	b	b	a	a	a	a	a
Marker335307	b	a	a	a	a	a	a	b	a	a	b	a	a	b	a	a	a	a	a	b	a	b	a	b	b	b	b	a	b	a	a	b	b	a	b	a	a	b	a	b	b	b	b	b	a	a	a	a	a
Marker452372	b	a	a	a	a	a	a	b	a	a	b	a	a	b	a	a	a	a	a	b	a	b	a	b	b	b	b	a	b	a	a	b	b	a	b	a	a	b	a	b	b	b	b	b	a	a	a	a	a
Marker502435	b	a	a	a	a	a	a	b	a	a	b	a	a	b	a	a	a	a	a	b	a	b	a	b	b	b	b	a	b	a	a	b	b	a	b	a	a	b	a	b	b	b	b	b	a	a	a	a	a
Marker626420	b	a	a	a	a	a	a	b	a	a	b	a	a	b	a	a	a	a	a	b	a	b	a	b	b	b	b	a	b	a	a	b	b	a	b	a	a	b	a	b	b	b	b	b	a	a	a	a	a
Marker817231	b	a	a	a	a	a	a	b	a	a	b	a	a	b	a	a	a	a	a	b	a	b	a	b	b	b	b	a	b	a	a	b	b	a	b	a	a	b	a	b	b	b	b	b	a	a	a	a	a
Marker28102	b	a	a	a	a	a	a	b	a	a	b	a	a	b	a	a	a	a	a	b	a	b	a	b	b	b	b	a	b	a	a	b	b	a	b	a	a	b	a	b	b	b	b	b	a	a	a	a	a
Marker316532	b	a	a	a	a	a	a	b	a	a	b	a	a	b	a	a	a	a	a	b	a	b	a	b	b	b	b	a	b	a	a	b	b	a	b	a	a	b	a	b	b	b	b	b	a	a	a	a	a
Marker321921	b	a	a	a	a	a	a	b	a	a	b	a	a	b	a	a	a	a	a	b	a	b	a	b	b	b	b	a	b	a	a	b	b	a	b	a	a	b	a	b	b	b	b	b	a	a	a	a	a
Marker364718	b	a	a	a	a	a	a	b	a	a	b	a	a	b	a	a	a	a	a	b	a	b	a	b	b	b	b	a	b	a	a	b	b	a	b	a	a	b	a	b	b	b	b	b	a	a	a	a	a
Marker371859	b	a	a	a	a	a	a	b	a	a	b	a	a	b	a	a	a	a	a	b	a	b	a	b	b	b	b	a	b	a	a	b	b	a	b	a	a	b	a	b	b	b	b	b	a	a	a	a	a
Marker396145	b	a	a	a	a	a	a	b	a	a	b	a	a	b	a	a	a	a	a	b	a	b	a	b	b	b	b	a	b	a	a	b	b	a	b	a	a	b	a	b	b	b	b	b	a	a	a	a	a
Marker410605	b	a	a	a	a	a	a	b	a	a	b	a	a	b	a	a	a	a	a	b	a	b	a	b	b	b	b	a	b	a	a	b	b	a	b	a	a	b	a	b	b	b	b	b	a	a	a	a	a
Marker441953	b	a	a	a	a	a	a	b	a	a	b	a	a	b	a	a	a	a	a	b	a	b	a	b	b	b	b	a	b	a	a	b	b	a	b	a	a	b	a	b	b	b	b	b	a	a	a	a	a
Marker510678	b	a	a	a	a	a	a	b	a	a	b	a	a	b	a	a	a	a	a	b	a	b	a	b	b	b	b	a	b	a	a	b	b	a	b	a	a	b	a	b	b	b	b	b	a	a	a	a	a
Marker555460	b	a	a	a	a	a	a	b	a	a	b	a	a	b	a	a	a	a	a	b	a	b	a	b	b	b	b	a	b	a	a	b	b	a	b	a	a	b	a	b	b	b	b	b	a	a	a	a	a
Marker588789	b	a	a	a	a	a	a	b	a	a	b	a	a	b	a	a	a	a	a	b	a	b	a	b	b	b	b	a	b	a	a	b	b	a	b	a	a	b	a	b	b	b	b	b	a	a	a	a	a
Marker725827	b	a	a	a	a	a	a	b	a	a	b	a	a	b	a	a	a	a	a	b	a	b	a	b	b	b	b	a	b	a	a	b	b	a	b	a	a	b	a	b	b	b	b	b	a	a	a	a	a
Marker17874	b	a	a	a	a	a	a	b	a	a	b	a	a	b	a	a	a	a	a	b	a	b	a	b	b	b	b	a	b	a	a	b	b	a	b	a	a	b	a	b	b	b	b	b	a	a	a	a	a
Marker18040	b	a	a	a	a	a	a	b	a	a	b	a	a	b	a	a	a	a	a	b	a	b	a	b	b	b	b	a	b	a	a	b	b	a	b	a	a	b	a	b	b	b	b	b	a	a	a	a	a
Marker19562	b	a	a	a	a	a	a	b	a	a	b	a	a	b	a	a	a	a	a	b	a	b	a	b	b	b	b	a	b	a	a	b	b	a	b	a	a	b	a	b	b	b	b	b	a	a	a	a	a
Marker41326	b	a	a	a	a	a	a	b	a	a	b	a	a	b	a	a	a	a	a	b	a	b	a	b	b	b	b	a	b	a	a	b	b	a	b	a	a	b	a	b	b	b	b	b	a	a	a	a	a
Marker52176	b	a	a	a	a	a	a	b	a	a	b	a	a	b	a	a	a	a	a	b	a	b	a	b	b	b	b	a	b	a	a	b	b	a	b	a	a	b	a	b	b	b	b	b	a	a	a	a	a
Marker153168	b	a	a	a	a	a	a	b	a	a	b	a	a	b	a	a	a	a	a	b	a	b	a	b	b	b	b	a	b	a	a	b	b	a	b	a	a	b	a	b	b	b	b	b	a	a	a	a	a
Marker168524	b	a	a	a	a	a	a	b	a	a	b	a	a	b	a	a	a	a	a	b	a	b	a	b	b	b	b	a	b	a	a	b	b	a	b	a	a	b	a	b	b	b	b	b	a	a	a	a	a
Marker305748	b	a	a	a	a	a	a	b	a	a	b	a	a	b	a	a	a	a	a	b	a	b	a	b	b	b	b	a	b	a	a	b	b	a	b	a	a	b	a	b	b	b	b	b	a	a	a	a	a
Marker353947	b	a	a	a	a	a	a	b	a	a	b	a	a	b	a	a	a	a	a	b	a	b	a	b	b	b	b	a	b	a	a	b	b	a	b	a	a	b	a	b	b	b	b	b	a	a	a	a	a
Marker375326	b	a	a	a	a	a	a	b	a	a	b	a	a	b	a	a	a	a	a	b	a	b	a	b	b	b	b	a	b	a	a	b	b	a	b	a	a	b	a	b	b	b	b	b	a	a	a	a	a
Marker583362	b	a	a	a	a	a	a	b	a	a	b	a	a	b	a	a	a	a	a	b	a	b	a	b	b	b	b	a	b	a	a	b	b	a	b	a	a	b	a	b	b	b	b	b	a	a	a	a	a
Marker643805	b	a	a	a	a	a	a	b	a	a	b	a	a	b	a	a	a	a	a	b	a	b	a	b	b	b	b	a	b	a	a	b	b	a	b	a	a	b	a	b	b	b	b	b	a	a	a	a	a
Marker8948	a	a	b	a	b	a	b	b	a	a	b	b	b	a	b	a	b	b	a	b	b	b	b	b	a	a	b	a	b	a	a	b	b	a	b	a	b	a	a	a	a	b	b	a	b	a	a	b	b
Marker32424	a	a	b	a	b	a	b	b	a	a	b	b	b	a	b	a	b	b	a	b	b	b	b	b	a	a	b	a	b	a	a	b	b	a	b	a	b	a	a	a	a	b	b	a	b	a	a	b	b
Marker108145	a	a	b	a	b	a	b	b	a	a	b	b	b	a	b	a	b	b	a	b	b	b	b	b	a	a	b	a	b	a	a	b	b	a	b	a	b	a	a	a	a	b	b	a	b	a	a	b	b
Marker129342	a	a	b	a	b	a	b	b	a	a	b	b	b	a	b	a	b	b	a	b	b	b	b	b	a	a	b	a	b	a	a	b	b	a	b	a	b	a	a	a	a	b	b	a	b	a	a	b	b
Marker200240	a	a	b	a	b	a	b	b	a	a	b	b	b	a	b	a	b	b	a	b	b	b	b	b	a	a	b	a	b	a	a	b	b	a	b	a	b	a	a	a	a	b	b	a	b	a	a	b	b
Marker201105	a	a	b	a	b	a	b	b	a	a	b	b	b	a	b	a	b	b	a	b	b	b	b	b	a	a	b	a	b	a	a	b	b	a	b	a	b	a	a	a	a	b	b	a	b	a	a	b	b
Marker276982	a	a	b	a	b	a	b	b	a	a	b	b	b	a	b	a	b	b	a	b	b	b	b	b	a	a	b	a	b	a	a	b	b	a	b	a	b	a	a	a	a	b	b	a	b	a	a	b	b
Marker308876	a	a	b	a	b	a	b	b	a	a	b	b	b	a	b	a	b	b	a	b	b	b	b	b	a	a	b	a	b	a	a	b	b	a	b	a	b	a	a	a	a	b	b	a	b	a	a	b	b
Marker343217	a	a	b	a	b	a	b	b	a	a	b	b	b	a	b	a	b	b	a	b	b	b	b	b	a	a	b	a	b	a	a	b	b	a	b	a	b	a	a	a	a	b	b	a	b	a	a	b	b
Marker418626	a	a	b	a	b	a	b	b	a	a	b	b	b	a	b	a	b	b	a	b	b	b	b	b	a	a	b	a	b	a	a	b	b	a	b	a	b	a	a	a	a	b	b	a	b	a	a	b	b
Marker448180	a	a	b	a	b	a	b	b	a	a	b	b	b	a	b	a	b	b	a	b	b	b	b	b	a	a	b	a	b	a	a	b	b	a	b	a	b	a	a	a	a	b	b	a	b	a	a	b	b
Marker521002	a	a	b	a	b	a	b	b	a	a	b	b	b	a	b	a	b	b	a	b	b	b	b	b	a	a	b	a	b	a	a	b	b	a	b	a	b	a	a	a	a	b	b	a	b	a	a	b	b
Marker557946	a	a	b	a	b	a	b	b	a	a	b	b	b	a	b	a	b	b	a	b	b	b	b	b	a	a	b	a	b	a	a	b	b	a	b	a	b	a	a	a	a	b	b	a	b	a	a	b	b
Marker669978	a	a	b	a	b	a	b	b	a	a	b	b	b	a	b	a	b	b	a	b	b	b	b	b	a	a	b	a	b	a	a	b	b	a	b	a	b	a	a	a	a	b	b	a	b	a	a	b	b
Marker696600	a	a	b	a	b	a	b	b	a	a	b	b	b	a	b	a	b	b	a	b	b	b	b	b	a	a	b	a	b	a	a	b	b	a	b	a	b	a	a	a	a	b	b	a	b	a	a	b	b
Marker11733	a	a	b	a	b	a	b	b	a	a	b	b	b	a	b	a	b	b	a	b	b	b	b	b	a	a	b	a	b	a	a	b	b	a	b	a	b	a	a	b	a	b	b	a	b	a	a	b	b
Marker16030	a	a	b	a	b	a	b	b	a	a	b	b	b	a	b	a	b	b	a	b	b	b	b	b	a	a	b	a	b	a	a	b	b	a	b	a	b	a	a	b	a	b	b	a	b	a	a	b	b
Marker651956	a	a	b	a	b	a	b	b	a	a	b	b	b	a	b	a	b	b	a	b	b	b	b	b	a	a	b	a	b	a	a	b	b	a	b	a	b	a	a	b	a	b	b	a	b	a	a	b	b
Marker7119	a	a	b	a	b	a	b	b	a	a	b	b	b	a	b	a	b	b	a	b	b	b	b	b	a	a	b	a	b	a	a	b	b	a	b	a	b	a	a	b	a	b	b	a	b	a	a	b	b
Marker8228	a	a	b	a	b	a	b	b	a	a	b	b	b	a	b	a	b	b	a	b	b	b	b	b	a	a	b	a	b	a	a	b	b	a	b	a	b	a	a	b	a	b	b	a	b	a	a	b	b
Marker10750	a	a	b	a	b	a	b	b	a	a	b	b	b	a	b	a	b	b	a	b	b	b	b	b	a	a	b	a	b	a	a	b	b	a	b	a	b	a	a	b	a	b	b	a	b	a	a	b	b
Marker16302	a	a	b	a	b	a	b	b	a	a	b	b	b	a	b	a	b	b	a	b	b	b	b	b	a	a	b	a	b	a	a	b	b	a	b	a	b	a	a	b	a	b	b	a	b	a	a	b	b
Marker32855	a	a	b	a	b	a	b	b	a	a	b	b	b	a	b	a	b	b	a	b	b	b	b	b	a	a	b	a	b	a	a	b	b	a	b	a	b	a	a	b	a	b	b	a	b	a	a	b	b
Marker33592	a	a	b	a	b	a	b	b	a	a	b	b	b	a	b	a	b	b	a	b	b	b	b	b	a	a	b	a	b	a	a	b	b	a	b	a	b	a	a	b	a	b	b	a	b	a	a	b	b
Marker35911	a	a	b	a	b	a	b	b	a	a	b	b	b	a	b	a	b	b	a	b	b	b	b	b	a	a	b	a	b	a	a	b	b	a	b	a	b	a	a	b	a	b	b	a	b	a	a	b	b
Marker40266	a	a	b	a	b	a	b	b	a	a	b	b	b	a	b	a	b	b	a	b	b	b	b	b	a	a	b	a	b	a	a	b	b	a	b	a	b	a	a	b	a	b	b	a	b	a	a	b	b
Marker108647	a	a	b	a	b	a	b	b	a	a	b	b	b	a	b	a	b	b	a	b	b	b	b	b	a	a	b	a	b	a	a	b	b	a	b	a	b	a	a	b	a	b	b	a	b	a	a	b	b
Marker322607	a	a	b	a	b	a	b	b	a	a	b	b	b	a	b	a	b	b	a	b	b	b	b	b	a	a	b	a	b	a	a	b	b	a	b	a	b	a	a	b	a	b	b	a	b	a	a	b	b
Marker417010	a	a	b	a	b	a	b	b	a	a	b	b	b	a	b	a	b	b	a	b	b	b	b	b	a	a	b	a	b	a	a	b	b	a	b	a	b	a	a	b	a	b	b	a	b	a	a	b	b
Marker431097	a	a	b	a	b	a	b	b	a	a	b	b	b	a	b	a	b	b	a	b	b	b	b	b	a	a	b	a	b	a	a	b	b	a	b	a	b	a	a	b	a	b	b	a	b	a	a	b	b
Marker556933	a	a	b	a	b	a	b	b	a	a	b	b	b	a	b	a	b	b	a	b	b	b	b	b	a	a	b	a	b	a	a	b	b	a	b	a	b	a	a	b	a	b	b	a	b	a	a	b	b
Marker625613	a	a	b	a	b	a	b	b	a	a	b	b	b	a	b	a	b	b	a	b	b	b	b	b	a	a	b	a	b	a	a	b	b	a	b	a	b	a	a	b	a	b	b	a	b	a	a	b	b
Marker652485	a	a	b	a	b	a	b	b	a	a	b	b	b	a	b	a	b	b	a	b	b	b	b	b	a	a	b	a	b	a	a	b	b	a	b	a	b	a	a	b	a	b	b	a	b	a	a	b	b
Marker658905	a	a	b	a	b	a	b	b	a	a	b	b	b	a	b	a	b	b	a	b	b	b	b	b	a	a	b	a	b	a	a	b	b	a	b	a	b	a	a	b	a	b	b	a	b	a	a	b	b
Marker785200	a	a	b	a	b	a	b	b	a	a	b	b	b	a	b	a	b	b	a	b	b	b	b	b	a	a	b	a	b	a	a	b	b	a	b	a	b	a	a	b	a	b	b	a	b	a	a	b	b
Marker805929	a	a	b	a	b	a	b	b	a	a	b	b	b	a	b	a	b	b	a	b	b	b	b	b	a	a	b	a	b	a	a	b	b	a	b	a	b	a	a	b	a	b	b	a	b	a	a	b	b
Marker8585	a	a	b	a	b	a	b	b	a	a	b	b	b	a	b	a	b	b	a	b	b	b	b	b	a	a	b	a	b	a	a	b	b	a	b	a	b	a	a	b	a	b	b	a	b	a	a	b	b
Marker62312	a	a	a	a	b	a	b	b	a	a	b	b	b	a	b	a	b	b	a	b	b	b	b	b	a	a	b	a	b	a	a	b	b	a	b	a	b	a	a	b	a	b	b	a	b	a	a	b	b
Marker7950	a	a	a	a	b	a	b	b	b	a	b	b	b	a	b	a	b	b	a	b	b	b	b	b	a	a	b	a	b	a	a	b	b	a	b	a	b	a	a	b	a	b	b	a	b	a	a	b	b
Marker26365	a	a	a	a	b	a	b	b	b	a	b	b	b	a	b	a	b	b	a	b	b	b	b	b	a	a	b	a	b	a	a	b	b	a	b	a	b	a	a	b	a	b	b	a	b	a	a	b	b
Marker600797	a	a	a	a	b	a	b	b	b	a	b	b	b	a	b	a	b	b	a	b	b	b	b	b	a	a	b	a	b	a	a	b	b	a	b	a	b	a	a	b	a	b	b	a	b	a	a	b	b
Marker609050	a	a	a	a	b	a	b	b	b	a	b	b	b	a	b	a	b	b	a	b	b	b	b	b	a	a	b	a	b	a	a	b	b	a	b	a	b	a	a	b	a	b	b	a	b	a	a	b	b
Marker46569	a	a	a	a	b	a	b	b	b	a	b	b	b	a	b	a	b	b	a	b	b	b	b	b	a	a	b	a	b	a	a	b	b	a	b	a	b	a	a	b	a	b	b	a	b	a	a	b	b
Marker59363	a	a	a	a	b	a	b	b	b	a	b	b	b	a	b	a	b	b	a	b	b	b	b	b	a	a	b	a	b	a	a	b	b	a	b	a	b	a	a	b	a	b	b	a	b	a	a	b	b
Marker81334	a	a	a	a	b	a	b	b	b	a	b	b	b	a	b	a	b	b	a	b	b	b	b	b	a	a	b	a	b	a	a	b	b	a	b	a	b	a	a	b	a	b	b	a	b	a	a	b	b
Marker94446	a	a	a	a	b	a	b	b	b	a	b	b	b	a	b	a	b	b	a	b	b	b	b	b	a	a	b	a	b	a	a	b	b	a	b	a	b	a	a	b	a	b	b	a	b	a	a	b	b
Marker122138	a	a	a	a	b	a	b	b	b	a	b	b	b	a	b	a	b	b	a	b	b	b	b	b	a	a	b	a	b	a	a	b	b	a	b	a	b	a	a	b	a	b	b	a	b	a	a	b	b
Marker255340	a	a	a	a	b	a	b	b	b	a	b	b	b	a	b	a	b	b	a	b	b	b	b	b	a	a	b	a	b	a	a	b	b	a	b	a	b	a	a	b	a	b	b	a	b	a	a	b	b
Marker411124	a	a	a	a	b	a	b	b	b	a	b	b	b	a	b	a	b	b	a	b	b	b	b	b	a	a	b	a	b	a	a	b	b	a	b	a	b	a	a	b	a	b	b	a	b	a	a	b	b
Marker672930	a	a	a	a	b	a	b	b	b	a	b	b	b	a	b	a	b	b	a	b	b	b	b	b	a	a	b	a	b	a	a	b	b	a	b	a	b	a	a	b	a	b	b	a	b	a	a	b	b
Marker816856	a	a	a	a	b	a	b	b	b	a	b	b	b	a	b	a	b	b	a	b	b	b	b	b	a	a	b	a	b	a	a	b	b	a	b	a	b	a	a	b	a	b	b	a	b	a	a	b	b
Marker39059	a	a	a	a	b	a	b	b	b	a	b	b	b	a	b	a	b	b	a	b	b	b	b	b	a	a	b	a	b	a	a	b	b	a	b	a	b	a	a	b	a	b	b	a	a	a	a	b	b
Marker62971	a	a	a	a	b	a	b	b	b	a	b	b	b	a	b	a	b	b	a	b	b	b	b	b	a	a	b	a	b	a	a	b	b	a	b	a	b	a	a	b	a	b	b	a	a	a	a	b	b
Marker224040	a	a	a	a	b	a	b	b	b	a	b	b	b	a	b	a	b	b	a	b	b	b	b	b	a	a	b	a	b	a	a	b	b	a	b	a	b	a	a	b	a	b	b	a	a	a	a	b	b
Marker608828	a	a	a	a	b	a	b	b	b	a	b	b	b	a	b	a	b	b	a	b	b	b	b	b	a	a	b	a	b	a	a	b	b	a	b	a	b	a	a	b	a	b	b	a	a	a	a	b	b
Marker789951	a	a	a	a	b	a	b	b	b	a	b	b	b	a	b	a	b	b	a	b	b	b	b	b	a	a	b	a	b	a	a	b	b	a	b	a	b	a	a	b	a	b	b	a	a	a	a	b	b
Marker11538	a	a	a	a	b	a	b	b	b	a	b	b	b	a	b	a	b	b	a	b	b	b	b	b	a	a	b	a	b	a	a	b	b	a	b	a	b	a	a	b	a	b	b	a	a	a	a	b	b
Marker39330	a	a	a	a	b	a	b	b	b	a	b	b	b	a	b	a	b	b	a	b	b	b	b	b	a	a	b	a	b	a	a	b	b	a	b	a	b	a	a	b	a	b	b	a	a	a	a	b	b
Marker248923	a	a	a	a	b	a	b	b	b	a	b	b	b	a	b	a	b	b	a	b	b	b	b	b	a	a	b	a	b	a	a	b	b	a	b	a	b	a	a	b	a	b	b	a	a	a	a	b	b
Marker690600	a	a	a	a	b	a	b	b	b	a	b	b	b	a	b	a	b	b	a	b	b	b	b	b	a	a	b	a	b	a	a	b	b	a	b	a	b	a	a	b	a	b	b	a	a	a	a	b	b
Marker20889	a	a	a	a	b	a	b	b	b	a	b	b	b	a	b	a	b	b	a	b	b	b	b	b	a	a	b	a	b	a	a	b	b	a	b	a	b	b	a	b	a	b	b	a	a	a	a	b	b
Marker44275	a	a	a	a	b	a	b	b	b	a	b	b	b	a	b	a	b	b	a	b	b	b	b	b	a	a	b	a	b	a	a	b	b	a	b	a	b	b	a	b	a	b	b	a	a	a	a	b	b
Marker50464	a	a	a	a	b	a	b	b	b	a	b	b	b	a	b	a	b	b	a	b	b	b	b	b	a	a	b	a	b	a	a	b	b	a	b	a	b	b	a	b	a	b	b	a	a	a	a	b	b
Marker52124	a	a	a	a	b	a	b	b	b	a	b	b	b	a	b	a	b	b	a	b	b	b	b	b	a	a	b	a	b	a	a	b	b	a	b	a	b	b	a	b	a	b	b	a	a	a	a	b	b
Marker308301	a	a	a	a	b	a	b	b	b	a	b	b	b	a	b	a	b	b	a	b	b	b	b	b	a	a	b	a	b	a	a	b	b	a	b	a	b	b	a	b	a	b	b	a	a	a	a	b	b
Marker487131	a	a	a	a	b	a	b	b	b	a	b	b	b	a	b	a	b	b	a	b	b	b	b	b	a	a	b	a	b	a	a	b	b	a	b	a	b	b	a	b	a	b	b	a	a	a	a	b	b
Marker521205	a	a	a	a	b	a	b	b	b	a	b	b	b	a	b	a	b	b	a	b	b	b	b	b	a	a	b	a	b	a	a	b	b	a	b	a	b	b	a	b	a	b	b	a	a	a	a	b	b
Marker561267	a	a	a	a	b	a	b	b	b	a	b	b	b	a	b	a	b	b	a	b	b	b	b	b	a	a	b	a	b	a	a	b	b	a	b	a	b	b	a	b	a	b	b	a	a	a	a	b	b
Marker610129	a	a	a	a	b	a	b	b	b	a	b	b	b	a	b	a	b	b	a	b	b	b	b	b	a	a	b	a	b	a	a	b	b	a	b	a	b	b	a	b	a	b	b	a	a	a	a	b	b
Marker769275	a	a	a	a	b	a	b	b	b	a	b	b	b	a	b	a	b	b	a	b	b	b	b	b	a	a	b	a	b	a	a	b	b	a	b	a	b	b	a	b	a	b	b	a	a	a	a	b	b
Marker14768	a	a	a	a	b	a	b	b	b	a	b	b	b	a	b	a	b	b	a	b	b	b	b	b	a	a	b	a	b	a	a	b	b	a	b	a	b	b	a	b	a	b	b	a	a	a	a	b	b
Marker17968	a	a	a	a	b	a	b	b	b	a	b	b	b	a	b	a	b	b	a	b	b	b	b	b	a	a	b	a	b	a	a	b	b	a	b	a	b	b	a	b	a	b	b	a	a	a	a	b	b
Marker35149	a	a	a	a	b	a	b	b	b	a	b	b	b	a	b	a	b	b	a	b	b	b	b	b	a	a	b	a	b	a	a	b	b	a	b	a	b	b	a	b	a	b	b	a	a	a	a	b	b
Marker37991	a	a	a	a	b	a	b	b	b	a	b	b	b	a	b	a	b	b	a	b	b	b	b	b	a	a	b	a	b	a	a	b	b	a	b	a	b	b	a	b	a	b	b	a	a	a	a	b	b
Marker50905	a	a	a	a	b	a	b	b	b	a	b	b	b	a	b	a	b	b	a	b	b	b	b	b	a	a	b	a	b	a	a	b	b	a	b	a	b	b	a	b	a	b	b	a	a	a	a	b	b
Marker172409	a	a	a	a	b	a	b	b	b	a	b	b	b	a	b	a	b	b	a	b	b	b	b	b	a	a	b	a	b	a	a	b	b	a	b	a	b	b	a	b	a	b	b	a	a	a	a	b	b
Marker284005	a	a	a	a	b	a	b	b	b	a	b	b	b	a	b	a	b	b	a	b	b	b	b	b	a	a	b	a	b	a	a	b	b	a	b	a	b	b	a	b	a	b	b	a	a	a	a	b	b
Marker291995	a	a	a	a	b	a	b	b	b	a	b	b	b	a	b	a	b	b	a	b	b	b	b	b	a	a	b	a	b	a	a	b	b	a	b	a	b	b	a	b	a	b	b	a	a	a	a	b	b
Marker427352	a	a	a	a	b	a	b	b	b	a	b	b	b	a	b	a	b	b	a	b	b	b	b	b	a	a	b	a	b	a	a	b	b	a	b	a	b	b	a	b	a	b	b	a	a	a	a	b	b
Marker452320	a	a	a	a	b	a	b	b	b	a	b	b	b	a	b	a	b	b	a	b	b	b	b	b	a	a	b	a	b	a	a	b	b	a	b	a	b	b	a	b	a	b	b	a	a	a	a	b	b
Marker551021	a	a	a	a	b	a	b	b	b	a	b	b	b	a	b	a	b	b	a	b	b	b	b	b	a	a	b	a	b	a	a	b	b	a	b	a	b	b	a	b	a	b	b	a	a	a	a	b	b
Marker556499	a	a	a	a	b	a	b	b	b	a	b	b	b	a	b	a	b	b	a	b	b	b	b	b	a	a	b	a	b	a	a	b	b	a	b	a	b	b	a	b	a	b	b	a	a	a	a	b	b
Marker587027	a	a	a	a	b	a	b	b	b	a	b	b	b	a	b	a	b	b	a	b	b	b	b	b	a	a	b	a	b	a	a	b	b	a	b	a	b	b	a	b	a	b	b	a	a	a	a	b	b
Marker612235	a	a	a	a	b	a	b	b	b	a	b	b	b	a	b	a	b	b	a	b	b	b	b	b	a	a	b	a	b	a	a	b	b	a	b	a	b	b	a	b	a	b	b	a	a	a	a	b	b
Marker704241	a	a	a	a	b	a	b	b	b	a	b	b	b	a	b	a	b	b	a	b	b	b	b	b	a	a	b	a	b	a	a	b	b	a	b	a	b	b	a	b	a	b	b	a	a	a	a	b	b
Marker740556	a	a	a	a	b	a	b	b	b	a	b	b	b	a	b	a	b	b	a	b	b	b	b	b	a	a	b	a	b	a	a	b	b	a	b	a	b	b	a	b	a	b	b	a	a	a	a	b	b
Marker8067	a	b	a	a	b	a	b	b	b	a	b	b	b	a	b	a	b	b	a	b	b	b	b	b	a	a	b	a	b	a	a	b	b	a	b	a	b	b	a	b	a	b	b	a	a	a	a	b	b
Marker21006	a	b	a	a	b	a	b	b	b	a	b	b	b	a	b	a	b	b	a	b	b	b	b	b	a	a	b	a	b	a	a	b	b	a	b	a	b	b	a	b	a	b	b	a	a	a	a	b	b
Marker72225	a	b	a	a	b	a	b	b	b	a	b	b	b	a	b	a	b	b	a	b	b	b	b	b	a	a	b	a	b	a	a	b	b	a	b	a	b	b	a	b	a	b	b	a	a	a	a	b	b
Marker132905	a	b	a	a	b	a	b	b	b	a	b	b	b	a	b	a	b	b	a	b	b	b	b	b	a	a	b	a	b	a	a	b	b	a	b	a	b	b	a	b	a	b	b	a	a	a	a	b	b
Marker16688	a	b	a	a	b	a	b	b	b	a	b	b	b	a	b	a	b	b	a	b	b	b	b	b	a	a	b	a	b	a	a	b	b	a	b	a	b	b	a	b	a	b	b	a	a	a	a	b	b
Marker54196	a	b	a	a	b	a	b	b	b	a	b	b	b	a	b	a	b	b	a	b	b	b	b	b	a	a	b	a	b	a	a	b	b	a	b	a	b	b	a	b	a	b	b	a	a	a	a	b	b
Marker427740	a	b	a	a	b	a	b	b	b	a	b	b	b	a	b	a	b	b	a	b	b	b	b	b	a	a	b	a	b	a	a	b	b	a	b	a	b	b	a	b	a	b	b	a	a	a	a	b	b
Marker552882	a	b	a	a	b	a	b	b	b	a	b	b	b	a	b	a	b	b	a	b	b	b	b	b	a	a	b	a	b	a	a	b	b	a	b	a	b	b	a	b	a	b	b	a	a	a	a	b	b
Marker713271	a	b	a	a	b	a	b	b	b	a	b	b	b	a	b	a	b	b	a	b	b	b	b	b	a	a	b	a	b	a	a	b	b	a	b	a	b	b	a	b	a	b	b	a	a	a	a	b	b
Marker15949	a	b	a	a	b	a	b	b	b	a	b	b	b	a	b	a	b	b	a	b	b	b	b	b	a	a	b	a	b	a	a	b	a	a	b	a	b	b	a	b	a	b	b	a	a	a	a	b	b
Marker263779	a	b	a	a	b	a	b	b	b	a	b	b	b	a	b	a	b	b	a	b	b	b	b	b	a	a	b	a	b	a	a	b	a	a	b	a	b	b	a	b	a	b	b	a	a	a	a	b	b
Marker14216	a	b	a	a	b	a	b	b	b	a	b	b	b	a	b	a	b	b	a	b	b	b	b	b	a	a	b	a	b	a	a	b	a	a	b	a	b	a	a	b	a	b	b	a	a	a	a	b	b
Marker23221	a	b	a	a	b	a	b	b	b	a	b	b	b	a	b	a	b	b	a	b	b	b	b	b	a	a	b	a	b	a	a	b	a	a	b	a	b	a	a	b	a	b	b	a	a	a	a	b	b
Marker79942	a	b	a	a	b	a	b	b	b	a	b	b	b	a	b	a	b	b	a	b	b	b	b	b	a	a	b	a	b	a	a	b	a	a	b	a	b	a	a	b	a	b	b	a	a	a	a	b	b
Marker257917	a	b	a	a	b	a	b	b	b	a	b	b	b	a	b	a	b	b	a	b	b	b	b	b	a	a	b	a	b	a	a	b	a	a	b	a	b	a	a	b	a	b	b	a	a	a	a	b	b
Marker766313	a	b	a	a	b	a	b	b	b	a	b	b	b	a	b	a	b	b	a	b	b	b	b	b	a	a	b	a	b	a	a	b	a	a	b	a	b	a	a	b	a	b	b	a	a	a	a	b	b
Marker553770	a	b	a	a	b	a	b	b	b	a	b	b	b	a	b	a	b	b	a	b	b	b	b	b	a	a	b	a	b	a	a	b	a	a	b	a	b	a	a	b	a	a	b	a	a	a	a	b	b
Marker45123	a	a	a	a	b	a	b	b	b	a	b	b	b	a	b	a	b	b	a	b	b	b	b	b	a	a	b	a	b	a	a	b	a	a	b	a	b	a	a	b	a	a	b	a	a	a	a	b	b
Marker135774	a	a	a	a	b	a	b	b	b	a	b	b	b	a	b	a	b	b	a	b	b	b	b	b	a	a	b	a	b	a	a	b	a	a	b	a	b	a	a	b	a	a	b	a	a	a	a	b	b
Marker156003	a	a	a	a	b	a	b	b	b	a	b	b	b	a	b	a	b	b	a	b	b	b	b	b	a	a	b	a	b	a	a	b	a	a	b	a	b	a	a	b	a	a	b	a	a	a	a	b	b
Marker228425	a	a	a	a	b	a	b	b	b	a	b	b	b	a	b	a	b	b	a	b	b	b	b	b	a	a	b	a	b	a	a	b	a	a	b	a	b	a	a	b	a	a	b	a	a	a	a	b	b
Marker372567	a	a	a	a	b	a	b	b	b	a	b	b	b	a	b	a	b	b	a	b	b	b	b	b	a	a	b	a	b	a	a	b	a	a	b	a	b	a	a	b	a	a	b	a	a	a	a	b	b
Marker434548	a	a	a	a	b	a	b	b	b	a	b	b	b	a	b	a	b	b	a	b	b	b	b	b	a	a	b	a	b	a	a	b	a	a	b	a	b	a	a	b	a	a	b	a	a	a	a	b	b
Marker344498	a	a	a	a	b	a	b	b	b	a	b	b	b	a	b	a	b	b	a	b	b	b	b	b	a	a	b	a	b	a	a	b	a	a	b	a	b	a	a	b	a	a	b	a	a	a	a	b	b
Marker20358	a	a	a	a	b	a	b	b	a	a	b	b	b	a	b	a	b	b	a	b	b	b	b	b	a	a	b	a	b	a	a	b	a	a	b	a	b	a	a	b	a	a	b	a	a	a	a	b	b
Marker27969	a	a	a	a	b	a	b	b	a	a	b	b	b	a	b	a	b	b	a	b	b	b	b	b	a	a	b	a	b	a	a	b	a	a	b	a	b	a	a	b	a	a	b	a	a	a	a	b	b
Marker61199	a	a	a	a	b	a	b	b	a	a	b	b	b	a	b	a	b	b	a	b	b	b	b	b	a	a	b	a	b	a	a	b	a	a	b	a	b	a	a	b	a	a	b	a	a	a	a	b	b
Marker115572	a	a	a	a	b	a	b	b	a	a	b	b	b	a	b	a	b	b	a	b	b	b	b	b	a	a	b	a	b	a	a	b	a	a	b	a	b	a	a	b	a	a	b	a	a	a	a	b	b
Marker445741	a	a	a	a	b	a	b	b	a	a	b	b	b	a	b	a	b	b	a	b	b	b	b	b	a	a	b	a	b	a	a	b	a	a	b	a	b	a	a	b	a	a	b	a	a	a	a	b	b
Marker786368	a	a	a	a	b	a	b	b	a	a	b	b	b	a	b	a	b	b	a	b	b	b	b	b	a	a	b	a	b	a	a	b	a	a	b	a	b	a	a	b	a	a	b	a	a	a	a	b	b
Marker4191	a	a	a	a	b	a	b	b	a	a	b	b	b	a	b	a	b	b	a	b	b	b	b	b	a	a	b	a	b	a	a	b	a	a	b	a	b	a	a	b	a	a	b	a	a	a	a	b	b
Marker7388	a	a	a	a	b	a	b	b	a	a	b	b	b	a	b	a	b	b	a	b	b	b	b	b	a	a	b	a	b	a	a	b	a	a	b	a	b	a	a	b	a	a	b	a	a	a	a	b	b
Marker9381	a	a	a	a	b	a	b	b	a	a	b	b	b	a	b	a	b	b	a	b	b	b	b	b	a	a	b	a	b	a	a	b	a	a	b	a	b	a	a	b	a	a	b	a	a	a	a	b	b
Marker16650	a	a	a	a	b	a	b	b	a	a	b	b	b	a	b	a	b	b	a	b	b	b	b	b	a	a	b	a	b	a	a	b	a	a	b	a	b	a	a	b	a	a	b	a	a	a	a	b	b
Marker20609	a	a	a	a	b	a	b	b	a	a	b	b	b	a	b	a	b	b	a	b	b	b	b	b	a	a	b	a	b	a	a	b	a	a	b	a	b	a	a	b	a	a	b	a	a	a	a	b	b
Marker26722	a	a	a	a	b	a	b	b	a	a	b	b	b	a	b	a	b	b	a	b	b	b	b	b	a	a	b	a	b	a	a	b	a	a	b	a	b	a	a	b	a	a	b	a	a	a	a	b	b
Marker29256	a	a	a	a	b	a	b	b	a	a	b	b	b	a	b	a	b	b	a	b	b	b	b	b	a	a	b	a	b	a	a	b	a	a	b	a	b	a	a	b	a	a	b	a	a	a	a	b	b
Marker30790	a	a	a	a	b	a	b	b	a	a	b	b	b	a	b	a	b	b	a	b	b	b	b	b	a	a	b	a	b	a	a	b	a	a	b	a	b	a	a	b	a	a	b	a	a	a	a	b	b
Marker32289	a	a	a	a	b	a	b	b	a	a	b	b	b	a	b	a	b	b	a	b	b	b	b	b	a	a	b	a	b	a	a	b	a	a	b	a	b	a	a	b	a	a	b	a	a	a	a	b	b
Marker33260	a	a	a	a	b	a	b	b	a	a	b	b	b	a	b	a	b	b	a	b	b	b	b	b	a	a	b	a	b	a	a	b	a	a	b	a	b	a	a	b	a	a	b	a	a	a	a	b	b
Marker34117	a	a	a	a	b	a	b	b	a	a	b	b	b	a	b	a	b	b	a	b	b	b	b	b	a	a	b	a	b	a	a	b	a	a	b	a	b	a	a	b	a	a	b	a	a	a	a	b	b
Marker36367	a	a	a	a	b	a	b	b	a	a	b	b	b	a	b	a	b	b	a	b	b	b	b	b	a	a	b	a	b	a	a	b	a	a	b	a	b	a	a	b	a	a	b	a	a	a	a	b	b
Marker53420	a	a	a	a	b	a	b	b	a	a	b	b	b	a	b	a	b	b	a	b	b	b	b	b	a	a	b	a	b	a	a	b	a	a	b	a	b	a	a	b	a	a	b	a	a	a	a	b	b
Marker58609	a	a	a	a	b	a	b	b	a	a	b	b	b	a	b	a	b	b	a	b	b	b	b	b	a	a	b	a	b	a	a	b	a	a	b	a	b	a	a	b	a	a	b	a	a	a	a	b	b
Marker60861	a	a	a	a	b	a	b	b	a	a	b	b	b	a	b	a	b	b	a	b	b	b	b	b	a	a	b	a	b	a	a	b	a	a	b	a	b	a	a	b	a	a	b	a	a	a	a	b	b
Marker61862	a	a	a	a	b	a	b	b	a	a	b	b	b	a	b	a	b	b	a	b	b	b	b	b	a	a	b	a	b	a	a	b	a	a	b	a	b	a	a	b	a	a	b	a	a	a	a	b	b
Marker71451	a	a	a	a	b	a	b	b	a	a	b	b	b	a	b	a	b	b	a	b	b	b	b	b	a	a	b	a	b	a	a	b	a	a	b	a	b	a	a	b	a	a	b	a	a	a	a	b	b
Marker72338	a	a	a	a	b	a	b	b	a	a	b	b	b	a	b	a	b	b	a	b	b	b	b	b	a	a	b	a	b	a	a	b	a	a	b	a	b	a	a	b	a	a	b	a	a	a	a	b	b
Marker131703	a	a	a	a	b	a	b	b	a	a	b	b	b	a	b	a	b	b	a	b	b	b	b	b	a	a	b	a	b	a	a	b	a	a	b	a	b	a	a	b	a	a	b	a	a	a	a	b	b
Marker156481	a	a	a	a	b	a	b	b	a	a	b	b	b	a	b	a	b	b	a	b	b	b	b	b	a	a	b	a	b	a	a	b	a	a	b	a	b	a	a	b	a	a	b	a	a	a	a	b	b
Marker206266	a	a	a	a	b	a	b	b	a	a	b	b	b	a	b	a	b	b	a	b	b	b	b	b	a	a	b	a	b	a	a	b	a	a	b	a	b	a	a	b	a	a	b	a	a	a	a	b	b
Marker301553	a	a	a	a	b	a	b	b	a	a	b	b	b	a	b	a	b	b	a	b	b	b	b	b	a	a	b	a	b	a	a	b	a	a	b	a	b	a	a	b	a	a	b	a	a	a	a	b	b
Marker321659	a	a	a	a	b	a	b	b	a	a	b	b	b	a	b	a	b	b	a	b	b	b	b	b	a	a	b	a	b	a	a	b	a	a	b	a	b	a	a	b	a	a	b	a	a	a	a	b	b
Marker330335	a	a	a	a	b	a	b	b	a	a	b	b	b	a	b	a	b	b	a	b	b	b	b	b	a	a	b	a	b	a	a	b	a	a	b	a	b	a	a	b	a	a	b	a	a	a	a	b	b
Marker425765	a	a	a	a	b	a	b	b	a	a	b	b	b	a	b	a	b	b	a	b	b	b	b	b	a	a	b	a	b	a	a	b	a	a	b	a	b	a	a	b	a	a	b	a	a	a	a	b	b
Marker430513	a	a	a	a	b	a	b	b	a	a	b	b	b	a	b	a	b	b	a	b	b	b	b	b	a	a	b	a	b	a	a	b	a	a	b	a	b	a	a	b	a	a	b	a	a	a	a	b	b
Marker495389	a	a	a	a	b	a	b	b	a	a	b	b	b	a	b	a	b	b	a	b	b	b	b	b	a	a	b	a	b	a	a	b	a	a	b	a	b	a	a	b	a	a	b	a	a	a	a	b	b
Marker519214	a	a	a	a	b	a	b	b	a	a	b	b	b	a	b	a	b	b	a	b	b	b	b	b	a	a	b	a	b	a	a	b	a	a	b	a	b	a	a	b	a	a	b	a	a	a	a	b	b
Marker533169	a	a	a	a	b	a	b	b	a	a	b	b	b	a	b	a	b	b	a	b	b	b	b	b	a	a	b	a	b	a	a	b	a	a	b	a	b	a	a	b	a	a	b	a	a	a	a	b	b
Marker590918	a	a	a	a	b	a	b	b	a	a	b	b	b	a	b	a	b	b	a	b	b	b	b	b	a	a	b	a	b	a	a	b	a	a	b	a	b	a	a	b	a	a	b	a	a	a	a	b	b
Marker636086	a	a	a	a	b	a	b	b	a	a	b	b	b	a	b	a	b	b	a	b	b	b	b	b	a	a	b	a	b	a	a	b	a	a	b	a	b	a	a	b	a	a	b	a	a	a	a	b	b
Marker704529	a	a	a	a	b	a	b	b	a	a	b	b	b	a	b	a	b	b	a	b	b	b	b	b	a	a	b	a	b	a	a	b	a	a	b	a	b	a	a	b	a	a	b	a	a	a	a	b	b
Marker716147	a	a	a	a	b	a	b	b	a	a	b	b	b	a	b	a	b	b	a	b	b	b	b	b	a	a	b	a	b	a	a	b	a	a	b	a	b	a	a	b	a	a	b	a	a	a	a	b	b
Marker746916	a	a	a	a	b	a	b	b	a	a	b	b	b	a	b	a	b	b	a	b	b	b	b	b	a	a	b	a	b	a	a	b	a	a	b	a	b	a	a	b	a	a	b	a	a	a	a	b	b
Marker803938	a	a	a	a	b	a	b	b	a	a	b	b	b	a	b	a	b	b	a	b	b	b	b	b	a	a	b	a	b	a	a	b	a	a	b	a	b	a	a	b	a	a	b	a	a	a	a	b	b
Marker815140	a	a	a	a	b	a	b	b	a	a	b	b	b	a	b	a	b	b	a	b	b	b	b	b	a	a	b	a	b	a	a	b	a	a	b	a	b	a	a	b	a	a	b	a	a	a	a	b	b
Marker31257	a	a	a	a	b	a	b	b	b	a	b	b	b	a	b	a	b	b	a	b	b	b	b	b	a	a	b	a	b	a	a	b	a	a	b	a	b	a	a	b	a	a	b	a	a	a	a	b	b
Marker50433	a	a	a	a	b	a	b	b	b	a	b	b	b	a	b	a	b	b	a	b	b	b	b	b	a	a	b	a	b	a	a	b	a	a	b	a	b	a	a	b	a	a	b	a	a	a	a	b	b
Marker56624	a	a	a	a	b	a	b	b	b	a	b	b	b	a	b	a	b	b	a	b	b	b	b	b	a	a	b	a	b	a	a	b	a	a	b	a	b	a	a	b	a	a	b	a	a	a	a	b	b
Marker69098	a	a	a	a	b	a	b	b	b	a	b	b	b	a	b	a	b	b	a	b	b	b	b	b	a	a	b	a	b	a	a	b	a	a	b	a	b	a	a	b	a	a	b	a	a	a	a	b	b
Marker71638	a	a	a	a	b	a	b	b	b	a	b	b	b	a	b	a	b	b	a	b	b	b	b	b	a	a	b	a	b	a	a	b	a	a	b	a	b	a	a	b	a	a	b	a	a	a	a	b	b
Marker684614	a	a	a	a	b	a	b	b	b	a	b	b	b	a	b	a	b	b	a	b	b	b	b	b	a	a	b	a	b	a	a	b	a	a	b	a	b	a	a	b	a	a	b	a	a	a	a	b	b
Marker5850	a	a	a	a	b	a	b	b	b	a	b	b	b	a	b	a	b	b	a	b	b	b	b	b	a	a	b	a	b	a	a	b	a	a	b	a	b	a	a	b	a	a	b	a	b	a	a	b	b
Marker27192	a	a	a	a	b	a	b	b	b	a	b	b	b	a	b	a	b	b	a	b	b	b	b	b	a	a	b	a	b	a	a	b	a	a	b	a	b	a	a	b	a	a	b	a	b	a	a	b	b
Marker28652	a	a	a	a	b	a	b	b	b	a	b	b	b	a	b	a	b	b	a	b	b	b	b	b	a	a	b	a	b	a	a	b	a	a	b	a	b	a	a	b	a	a	b	a	b	a	a	b	b
Marker352102	a	a	a	a	b	a	b	b	b	a	b	b	b	a	b	a	b	b	a	b	b	b	b	b	a	a	b	a	b	a	a	b	a	a	b	a	b	a	a	b	a	a	b	a	b	a	a	b	b
Marker674371	a	a	a	a	b	a	b	b	b	a	b	b	b	a	b	a	b	b	a	b	b	b	b	b	a	a	b	a	b	a	a	b	a	a	b	a	b	a	a	b	a	a	b	a	b	a	a	b	b
Marker766468	a	a	a	a	b	a	b	b	b	a	b	b	b	a	b	a	b	b	a	b	b	b	b	b	a	a	b	a	b	a	a	b	a	a	b	a	b	a	a	b	a	a	b	a	b	a	a	b	b
Marker6744	a	a	a	a	b	a	b	b	b	a	b	b	b	a	b	a	b	b	a	b	b	b	b	b	a	a	b	a	b	a	a	b	a	a	b	a	b	a	a	b	a	b	b	a	b	a	a	b	b
Marker15927	a	a	a	a	b	a	b	b	b	a	b	b	b	a	b	a	b	b	a	b	b	b	b	b	a	a	b	a	b	a	a	b	a	a	b	a	b	a	a	b	a	b	b	a	b	a	a	b	b
Marker23349	a	a	a	a	b	a	b	b	b	a	b	b	b	a	b	a	b	b	a	b	b	b	b	b	a	a	b	a	b	a	a	b	a	a	b	a	b	a	a	b	a	b	b	a	b	a	a	b	b
Marker54760	a	a	a	a	b	a	b	b	b	a	b	b	b	a	b	a	b	b	a	b	b	b	b	b	a	a	b	a	b	a	a	b	a	a	b	a	b	a	a	b	a	b	b	a	b	a	a	b	b
Marker68818	a	a	a	a	b	a	b	b	b	a	b	b	b	a	b	a	b	b	a	b	b	b	b	b	a	a	b	a	b	a	a	b	a	a	b	a	b	a	a	b	a	b	b	a	b	a	a	b	b
Marker282747	a	a	a	a	b	a	b	b	b	a	b	b	b	a	b	a	b	b	a	b	b	b	b	b	a	a	b	a	b	a	a	b	a	a	b	a	b	a	a	b	a	b	b	a	b	a	a	b	b
Marker297352	a	a	a	a	b	a	b	b	b	a	b	b	b	a	b	a	b	b	a	b	b	b	b	b	a	a	b	a	b	a	a	b	a	a	b	a	b	a	a	b	a	b	b	a	b	a	a	b	b
Marker426735	a	a	a	a	b	a	b	b	b	a	b	b	b	a	b	a	b	b	a	b	b	b	b	b	a	a	b	a	b	a	a	b	a	a	b	a	b	a	a	b	a	b	b	a	b	a	a	b	b
Marker436580	a	a	a	a	b	a	b	b	b	a	b	b	b	a	b	a	b	b	a	b	b	b	b	b	a	a	b	a	b	a	a	b	a	a	b	a	b	a	a	b	a	b	b	a	b	a	a	b	b
Marker451582	a	a	a	a	b	a	b	b	b	a	b	b	b	a	b	a	b	b	a	b	b	b	b	b	a	a	b	a	b	a	a	b	a	a	b	a	b	a	a	b	a	b	b	a	b	a	a	b	b
Marker501170	a	a	a	a	b	a	b	b	b	a	b	b	b	a	b	a	b	b	a	b	b	b	b	b	a	a	b	a	b	a	a	b	a	a	b	a	b	a	a	b	a	b	b	a	b	a	a	b	b
Marker518639	a	a	a	a	b	a	b	b	b	a	b	b	b	a	b	a	b	b	a	b	b	b	b	b	a	a	b	a	b	a	a	b	a	a	b	a	b	a	a	b	a	b	b	a	b	a	a	b	b
Marker529840	a	a	a	a	b	a	b	b	b	a	b	b	b	a	b	a	b	b	a	b	b	b	b	b	a	a	b	a	b	a	a	b	a	a	b	a	b	a	a	b	a	b	b	a	b	a	a	b	b
Marker536343	a	a	a	a	b	a	b	b	b	a	b	b	b	a	b	a	b	b	a	b	b	b	b	b	a	a	b	a	b	a	a	b	a	a	b	a	b	a	a	b	a	b	b	a	b	a	a	b	b
Marker699739	a	a	a	a	b	a	b	b	b	a	b	b	b	a	b	a	b	b	a	b	b	b	b	b	a	a	b	a	b	a	a	b	a	a	b	a	b	a	a	b	a	b	b	a	b	a	a	b	b
Marker711074	a	a	a	a	b	a	b	b	b	a	b	b	b	a	b	a	b	b	a	b	b	b	b	b	a	a	b	a	b	a	a	b	a	a	b	a	b	a	a	b	a	b	b	a	b	a	a	b	b
Marker801268	a	a	a	a	b	a	b	b	b	a	b	b	b	a	b	a	b	b	a	b	b	b	b	b	a	a	b	a	b	a	a	b	a	a	b	a	b	a	a	b	a	b	b	a	b	a	a	b	b
Marker10373	a	a	a	a	b	a	b	b	b	a	b	b	b	a	b	a	b	b	a	b	b	b	b	b	a	a	b	a	b	a	a	b	a	a	b	a	b	a	a	b	a	b	b	a	b	a	a	b	b
Marker20196	a	a	a	a	b	a	b	b	b	a	b	b	b	a	b	a	b	b	a	b	b	b	b	b	a	a	b	a	b	a	a	b	a	a	b	a	b	a	a	b	a	b	b	a	b	a	a	b	b
Marker49383	a	a	a	a	b	a	b	b	b	a	b	b	b	a	b	a	b	b	a	b	b	b	b	b	a	a	b	a	b	a	a	b	a	a	b	a	b	a	a	b	a	b	b	a	b	a	a	b	b
Marker119254	a	a	a	a	b	a	b	b	b	a	b	b	b	a	b	a	b	b	a	b	b	b	b	b	a	a	b	a	b	a	a	b	a	a	b	a	b	a	a	b	a	b	b	a	b	a	a	b	b
Marker338033	a	a	a	a	b	a	b	b	b	a	b	b	b	a	b	a	b	b	a	b	b	b	b	b	a	a	b	a	b	a	a	b	a	a	b	a	b	a	a	b	a	b	b	a	b	a	a	b	b
Marker761642	a	a	a	a	b	a	b	b	b	a	b	b	b	a	b	a	b	b	a	b	b	b	b	b	a	a	b	a	b	a	a	b	a	a	b	a	b	a	a	b	a	b	b	a	b	a	a	b	b
Marker4345	a	a	a	b	b	a	b	b	b	a	b	b	b	a	b	a	b	b	a	b	b	b	b	b	a	a	b	a	b	a	a	b	a	a	b	a	b	a	a	b	a	b	b	a	b	a	a	b	b
Marker7035	a	a	a	b	b	a	b	b	b	a	b	b	b	a	b	a	b	b	a	b	b	b	b	b	a	a	b	a	b	a	a	b	a	a	b	a	b	a	a	b	a	b	b	a	b	a	a	b	b
Marker16007	a	a	a	b	b	a	b	b	b	a	b	b	b	a	b	a	b	b	a	b	b	b	b	b	a	a	b	a	b	a	a	b	a	a	b	a	b	a	a	b	a	b	b	a	b	a	a	b	b
Marker49824	a	a	a	b	b	a	b	b	b	a	b	b	b	a	b	a	b	b	a	b	b	b	b	b	a	a	b	a	b	a	a	b	a	a	b	a	b	a	a	b	a	b	b	a	b	a	a	b	b
Marker420119	a	a	a	b	b	a	b	b	b	a	b	b	b	a	b	a	b	b	a	b	b	b	b	b	a	a	b	a	b	a	a	b	a	a	b	a	b	a	a	b	a	b	b	a	b	a	a	b	b
Marker521233	a	a	a	b	b	a	b	b	b	a	b	b	b	a	b	a	b	b	a	b	b	b	b	b	a	a	b	a	b	a	a	b	a	a	b	a	b	a	a	b	a	b	b	a	b	a	a	b	b
Marker576700	a	a	a	b	b	a	b	b	b	a	b	b	b	a	b	a	b	b	a	b	b	b	b	b	a	a	b	a	b	a	a	b	a	a	b	a	b	a	a	b	a	b	b	a	b	a	a	b	b
Marker591147	a	a	a	b	b	a	b	b	b	a	b	b	b	a	b	a	b	b	a	b	b	b	b	b	a	a	b	a	b	a	a	b	a	a	b	a	b	a	a	b	a	b	b	a	b	a	a	b	b
Marker741941	a	a	a	b	b	a	b	b	b	a	b	b	b	a	b	a	b	b	a	b	b	b	b	b	a	a	b	a	b	a	a	b	a	a	b	a	b	a	a	b	a	b	b	a	b	a	a	b	b
Marker760546	a	a	a	b	b	a	b	b	b	a	b	b	b	a	b	a	b	b	a	b	b	b	b	b	a	a	b	a	b	a	a	b	a	a	b	a	b	a	a	b	a	b	b	a	b	a	a	b	b
Marker773635	a	a	a	b	b	a	b	b	b	a	b	b	b	a	b	a	b	b	a	b	b	b	b	b	a	a	b	a	b	a	a	b	a	a	b	a	b	a	a	b	a	b	b	a	b	a	a	b	b
Marker8433	a	a	a	b	b	a	b	b	b	a	b	b	b	a	b	a	b	b	a	b	b	b	b	b	a	a	b	a	b	a	a	b	a	a	b	a	b	a	a	b	a	b	b	a	b	a	a	b	b
Marker10769	a	a	a	b	b	a	b	b	b	a	b	b	b	a	b	a	b	b	a	b	b	b	b	b	a	a	b	a	b	a	a	b	a	a	b	a	b	a	a	b	a	b	b	a	b	a	a	b	b
Marker14605	a	a	a	b	b	a	b	b	b	a	b	b	b	a	b	a	b	b	a	b	b	b	b	b	a	a	b	a	b	a	a	b	a	a	b	a	b	a	a	b	a	b	b	a	b	a	a	b	b
Marker26832	a	a	a	b	b	a	b	b	b	a	b	b	b	a	b	a	b	b	a	b	b	b	b	b	a	a	b	a	b	a	a	b	a	a	b	a	b	a	a	b	a	b	b	a	b	a	a	b	b
Marker240893	a	a	a	b	b	a	b	b	b	a	b	b	b	a	b	a	b	b	a	b	b	b	b	b	a	a	b	a	b	a	a	b	a	a	b	a	b	a	a	b	a	b	b	a	b	a	a	b	b
Marker433345	a	a	a	b	b	a	b	b	b	a	b	b	b	a	b	a	b	b	a	b	b	b	b	b	a	a	b	a	b	a	a	b	a	a	b	a	b	a	a	b	a	b	b	a	b	a	a	b	b
Marker750594	a	a	a	b	b	a	b	b	b	a	b	b	b	a	b	a	b	b	a	b	b	b	b	b	a	a	b	a	b	a	a	b	a	a	b	a	b	a	a	b	a	b	b	a	b	a	a	b	b
Marker20772	a	a	a	b	b	a	b	b	b	a	b	b	b	a	b	a	b	b	a	b	b	b	b	b	a	a	b	b	b	a	a	b	a	a	b	a	b	a	a	b	a	b	b	a	b	a	a	b	b
Marker32645	a	a	a	b	b	a	b	b	b	a	b	b	b	a	b	a	b	b	a	b	b	b	b	b	a	a	b	b	b	a	a	b	a	a	b	a	b	a	a	b	a	b	b	a	b	a	a	b	b
Marker405575	a	a	a	b	b	a	b	b	b	a	b	b	b	a	b	a	b	b	a	b	b	b	b	b	a	a	b	b	b	a	a	b	a	a	b	a	b	a	a	b	a	b	b	a	b	a	a	b	b
Marker655161	a	a	a	b	b	a	b	b	b	a	b	b	b	a	b	a	b	b	a	b	b	b	b	b	a	a	b	b	b	a	a	b	a	a	b	a	b	a	a	b	a	b	b	a	b	a	a	b	b
Marker782156	a	a	a	b	b	a	b	b	b	a	b	b	b	a	b	a	b	b	a	b	b	b	b	b	a	a	b	b	b	a	a	b	a	a	b	a	b	a	a	b	a	b	b	a	b	a	a	b	b
Marker785494	a	a	a	b	b	a	b	b	b	a	b	b	b	a	b	a	b	b	a	b	b	b	b	b	a	a	b	b	b	a	a	b	a	a	b	a	b	a	a	b	a	b	b	a	b	a	a	b	b
Marker10223	a	a	a	b	b	a	b	b	b	a	b	b	b	a	b	a	b	b	a	b	b	b	b	b	a	a	b	b	b	a	a	b	a	a	b	a	b	a	a	b	a	b	b	a	b	a	a	b	b
Marker18814	a	a	a	b	b	a	b	b	b	a	b	b	b	a	b	a	b	b	a	b	b	b	b	b	a	a	b	b	b	a	a	b	a	a	b	a	b	a	a	b	a	b	b	a	b	a	a	b	b
Marker25912	a	a	a	b	b	a	b	b	b	a	b	b	b	a	b	a	b	b	a	b	b	b	b	b	a	a	b	b	b	a	a	b	a	a	b	a	b	a	a	b	a	b	b	a	b	a	a	b	b
Marker49630	a	a	a	b	b	a	b	b	b	a	b	b	b	a	b	a	b	b	a	b	b	b	b	b	a	a	b	b	b	a	a	b	a	a	b	a	b	a	a	b	a	b	b	a	b	a	a	b	b
Marker89569	a	a	a	b	b	a	b	b	b	a	b	b	b	a	b	a	b	b	a	b	b	b	b	b	a	a	b	b	b	a	a	b	a	a	b	a	b	a	a	b	a	b	b	a	b	a	a	b	b
Marker129488	a	a	a	b	b	a	b	b	b	a	b	b	b	a	b	a	b	b	a	b	b	b	b	b	a	a	b	b	b	a	a	b	a	a	b	a	b	a	a	b	a	b	b	a	b	a	a	b	b
Marker141563	a	a	a	b	b	a	b	b	b	a	b	b	b	a	b	a	b	b	a	b	b	b	b	b	a	a	b	b	b	a	a	b	a	a	b	a	b	a	a	b	a	b	b	a	b	a	a	b	b
Marker157860	a	a	a	b	b	a	b	b	b	a	b	b	b	a	b	a	b	b	a	b	b	b	b	b	a	a	b	b	b	a	a	b	a	a	b	a	b	a	a	b	a	b	b	a	b	a	a	b	b
Marker204054	a	a	a	b	b	a	b	b	b	a	b	b	b	a	b	a	b	b	a	b	b	b	b	b	a	a	b	b	b	a	a	b	a	a	b	a	b	a	a	b	a	b	b	a	b	a	a	b	b
Marker212548	a	a	a	b	b	a	b	b	b	a	b	b	b	a	b	a	b	b	a	b	b	b	b	b	a	a	b	b	b	a	a	b	a	a	b	a	b	a	a	b	a	b	b	a	b	a	a	b	b
Marker348268	a	a	a	b	b	a	b	b	b	a	b	b	b	a	b	a	b	b	a	b	b	b	b	b	a	a	b	b	b	a	a	b	a	a	b	a	b	a	a	b	a	b	b	a	b	a	a	b	b
Marker435807	a	a	a	b	b	a	b	b	b	a	b	b	b	a	b	a	b	b	a	b	b	b	b	b	a	a	b	b	b	a	a	b	a	a	b	a	b	a	a	b	a	b	b	a	b	a	a	b	b
Marker447319	a	a	a	b	b	a	b	b	b	a	b	b	b	a	b	a	b	b	a	b	b	b	b	b	a	a	b	b	b	a	a	b	a	a	b	a	b	a	a	b	a	b	b	a	b	a	a	b	b
Marker509824	a	a	a	b	b	a	b	b	b	a	b	b	b	a	b	a	b	b	a	b	b	b	b	b	a	a	b	b	b	a	a	b	a	a	b	a	b	a	a	b	a	b	b	a	b	a	a	b	b
Marker627825	a	a	a	b	b	a	b	b	b	a	b	b	b	a	b	a	b	b	a	b	b	b	b	b	a	a	b	b	b	a	a	b	a	a	b	a	b	a	a	b	a	b	b	a	b	a	a	b	b
Marker773031	a	a	a	b	b	a	b	b	b	a	b	b	b	a	b	a	b	b	a	b	b	b	b	b	a	a	b	b	b	a	a	b	a	a	b	a	b	a	a	b	a	b	b	a	b	a	a	b	b
Marker11678	a	a	a	b	b	a	b	b	b	a	b	b	b	a	b	a	b	b	a	b	b	b	b	b	a	a	b	b	b	a	a	b	a	a	b	a	b	a	a	b	a	b	b	a	b	a	a	b	b
Marker11711	a	a	a	b	b	a	b	b	b	a	b	b	b	a	b	a	b	b	a	b	b	b	b	b	a	a	b	b	b	a	a	b	a	a	b	a	b	a	a	b	a	b	b	a	b	a	a	b	b
Marker12981	a	a	a	b	b	a	b	b	b	a	b	b	b	a	b	a	b	b	a	b	b	b	b	b	a	a	b	b	b	a	a	b	a	a	b	a	b	a	a	b	a	b	b	a	b	a	a	b	b
Marker17206	a	a	a	b	b	a	b	b	b	a	b	b	b	a	b	a	b	b	a	b	b	b	b	b	a	a	b	b	b	a	a	b	a	a	b	a	b	a	a	b	a	b	b	a	b	a	a	b	b
Marker30786	a	a	a	b	b	a	b	b	b	a	b	b	b	a	b	a	b	b	a	b	b	b	b	b	a	a	b	b	b	a	a	b	a	a	b	a	b	a	a	b	a	b	b	a	b	a	a	b	b
Marker40752	a	a	a	b	b	a	b	b	b	a	b	b	b	a	b	a	b	b	a	b	b	b	b	b	a	a	b	b	b	a	a	b	a	a	b	a	b	a	a	b	a	b	b	a	b	a	a	b	b
Marker47610	a	a	a	b	b	a	b	b	b	a	b	b	b	a	b	a	b	b	a	b	b	b	b	b	a	a	b	b	b	a	a	b	a	a	b	a	b	a	a	b	a	b	b	a	b	a	a	b	b
Marker55909	a	a	a	b	b	a	b	b	b	a	b	b	b	a	b	a	b	b	a	b	b	b	b	b	a	a	b	b	b	a	a	b	a	a	b	a	b	a	a	b	a	b	b	a	b	a	a	b	b
Marker58442	a	a	a	b	b	a	b	b	b	a	b	b	b	a	b	a	b	b	a	b	b	b	b	b	a	a	b	b	b	a	a	b	a	a	b	a	b	a	a	b	a	b	b	a	b	a	a	b	b
Marker106655	a	a	a	b	b	a	b	b	b	a	b	b	b	a	b	a	b	b	a	b	b	b	b	b	a	a	b	b	b	a	a	b	a	a	b	a	b	a	a	b	a	b	b	a	b	a	a	b	b
Marker112497	a	a	a	b	b	a	b	b	b	a	b	b	b	a	b	a	b	b	a	b	b	b	b	b	a	a	b	b	b	a	a	b	a	a	b	a	b	a	a	b	a	b	b	a	b	a	a	b	b
Marker117409	a	a	a	b	b	a	b	b	b	a	b	b	b	a	b	a	b	b	a	b	b	b	b	b	a	a	b	b	b	a	a	b	a	a	b	a	b	a	a	b	a	b	b	a	b	a	a	b	b
Marker120568	a	a	a	b	b	a	b	b	b	a	b	b	b	a	b	a	b	b	a	b	b	b	b	b	a	a	b	b	b	a	a	b	a	a	b	a	b	a	a	b	a	b	b	a	b	a	a	b	b
Marker143711	a	a	a	b	b	a	b	b	b	a	b	b	b	a	b	a	b	b	a	b	b	b	b	b	a	a	b	b	b	a	a	b	a	a	b	a	b	a	a	b	a	b	b	a	b	a	a	b	b
Marker234057	a	a	a	b	b	a	b	b	b	a	b	b	b	a	b	a	b	b	a	b	b	b	b	b	a	a	b	b	b	a	a	b	a	a	b	a	b	a	a	b	a	b	b	a	b	a	a	b	b
Marker293086	a	a	a	b	b	a	b	b	b	a	b	b	b	a	b	a	b	b	a	b	b	b	b	b	a	a	b	b	b	a	a	b	a	a	b	a	b	a	a	b	a	b	b	a	b	a	a	b	b
Marker443278	a	a	a	b	b	a	b	b	b	a	b	b	b	a	b	a	b	b	a	b	b	b	b	b	a	a	b	b	b	a	a	b	a	a	b	a	b	a	a	b	a	b	b	a	b	a	a	b	b
Marker454908	a	a	a	b	b	a	b	b	b	a	b	b	b	a	b	a	b	b	a	b	b	b	b	b	a	a	b	b	b	a	a	b	a	a	b	a	b	a	a	b	a	b	b	a	b	a	a	b	b
Marker460466	a	a	a	b	b	a	b	b	b	a	b	b	b	a	b	a	b	b	a	b	b	b	b	b	a	a	b	b	b	a	a	b	a	a	b	a	b	a	a	b	a	b	b	a	b	a	a	b	b
Marker523622	a	a	a	b	b	a	b	b	b	a	b	b	b	a	b	a	b	b	a	b	b	b	b	b	a	a	b	b	b	a	a	b	a	a	b	a	b	a	a	b	a	b	b	a	b	a	a	b	b
Marker572860	a	a	a	b	b	a	b	b	b	a	b	b	b	a	b	a	b	b	a	b	b	b	b	b	a	a	b	b	b	a	a	b	a	a	b	a	b	a	a	b	a	b	b	a	b	a	a	b	b
Marker584806	a	a	a	b	b	a	b	b	b	a	b	b	b	a	b	a	b	b	a	b	b	b	b	b	a	a	b	b	b	a	a	b	a	a	b	a	b	a	a	b	a	b	b	a	b	a	a	b	b
Marker696167	a	a	a	b	b	a	b	b	b	a	b	b	b	a	b	a	b	b	a	b	b	b	b	b	a	a	b	b	b	a	a	b	a	a	b	a	b	a	a	b	a	b	b	a	b	a	a	b	b
Marker727454	a	a	a	b	b	a	b	b	b	a	b	b	b	a	b	a	b	b	a	b	b	b	b	b	a	a	b	b	b	a	a	b	a	a	b	a	b	a	a	b	a	b	b	a	b	a	a	b	b
Marker775330	a	a	a	b	b	a	b	b	b	a	b	b	b	a	b	a	b	b	a	b	b	b	b	b	a	a	b	b	b	a	a	b	a	a	b	a	b	a	a	b	a	b	b	a	b	a	a	b	b
Marker777697	a	a	a	b	b	a	b	b	b	a	b	b	b	a	b	a	b	b	a	b	b	b	b	b	a	a	b	b	b	a	a	b	a	a	b	a	b	a	a	b	a	b	b	a	b	a	a	b	b
Marker39369	a	a	a	a	b	a	b	b	b	a	b	b	b	a	b	a	b	b	a	b	b	b	b	b	a	a	b	b	b	a	a	b	a	a	b	a	b	a	a	b	a	b	b	a	b	a	a	b	b
Marker53183	a	a	a	a	b	a	b	b	b	a	b	b	b	a	b	a	b	b	a	b	b	b	b	b	a	a	b	b	b	a	a	b	a	a	b	a	b	a	a	b	a	b	b	a	b	a	a	b	b
Marker275137	a	a	a	a	b	a	b	b	b	a	b	b	b	a	b	a	b	b	a	b	b	b	b	b	a	a	b	b	b	a	a	b	a	a	b	a	b	a	a	b	a	b	b	a	b	a	a	b	b
Marker388462	a	a	a	a	b	a	b	b	b	a	b	b	b	a	b	a	b	b	a	b	b	b	b	b	a	a	b	b	b	a	a	b	a	a	b	a	b	a	a	b	a	b	b	a	b	a	a	b	b
Marker541479	a	a	a	a	b	a	b	b	b	a	b	b	b	a	b	a	b	b	a	b	b	b	b	b	a	a	b	b	b	a	a	b	a	a	b	a	b	a	a	b	a	b	b	a	b	a	a	b	b
Marker672732	a	a	a	a	b	a	b	b	b	a	b	b	b	a	b	a	b	b	a	b	b	b	b	b	a	a	b	b	b	a	a	b	a	a	b	a	b	a	a	b	a	b	b	a	b	a	a	b	b
Marker8191	a	a	a	a	b	a	b	b	b	a	b	b	b	a	b	a	b	b	a	b	b	b	b	b	a	a	b	b	b	a	a	b	a	a	b	a	b	a	a	b	a	b	b	a	b	a	a	b	b
Marker10920	a	a	a	a	b	a	b	b	b	a	b	b	b	a	b	a	b	b	a	b	b	b	b	b	a	a	b	b	b	a	a	b	a	a	b	a	b	a	a	b	a	b	b	a	b	a	a	b	b
Marker20812	a	a	a	a	b	a	b	b	b	a	b	b	b	a	b	a	b	b	a	b	b	b	b	b	a	a	b	b	b	a	a	b	a	a	b	a	b	a	a	b	a	b	b	a	b	a	a	b	b
Marker42256	a	a	a	a	b	a	b	b	b	a	b	b	b	a	b	a	b	b	a	b	b	b	b	b	a	a	b	b	b	a	a	b	a	a	b	a	b	a	a	b	a	b	b	a	b	a	a	b	b
Marker81089	a	a	a	a	b	a	b	b	b	a	b	b	b	a	b	a	b	b	a	b	b	b	b	b	a	a	b	b	b	a	a	b	a	a	b	a	b	a	a	b	a	b	b	a	b	a	a	b	b
Marker401288	a	a	a	a	b	a	b	b	b	a	b	b	b	a	b	a	b	b	a	b	b	b	b	b	a	a	b	b	b	a	a	b	a	a	b	a	b	a	a	b	a	b	b	a	b	a	a	b	b
Marker512876	a	a	a	a	b	a	b	b	b	a	b	b	b	a	b	a	b	b	a	b	b	b	b	b	a	a	b	b	b	a	a	b	a	a	b	a	b	a	a	b	a	b	b	a	b	a	a	b	b
Marker569209	a	a	a	a	b	a	b	b	b	a	b	b	b	a	b	a	b	b	a	b	b	b	b	b	a	a	b	b	b	a	a	b	a	a	b	a	b	a	a	b	a	b	b	a	b	a	a	b	b
Marker9439	a	a	a	a	b	a	b	b	b	a	b	b	b	a	b	a	b	b	a	b	b	b	b	b	a	a	b	b	b	a	a	b	a	a	b	a	b	a	a	b	a	b	b	a	b	a	a	b	b
Marker36453	a	a	a	a	b	a	b	b	b	a	b	b	b	a	b	a	b	b	a	b	b	b	b	b	a	a	b	b	b	a	a	b	a	a	b	a	b	a	a	b	a	b	b	a	b	a	a	b	b
Marker51998	a	a	a	a	b	a	b	b	b	a	b	b	b	a	b	a	b	b	a	b	b	b	b	b	a	a	b	b	b	a	a	b	a	a	b	a	b	a	a	b	a	b	b	a	b	a	a	b	b
Marker110871	a	a	a	a	b	a	b	b	b	a	b	b	b	a	b	a	b	b	a	b	b	b	b	b	a	a	b	b	b	a	a	b	a	a	b	a	b	a	a	b	a	b	b	a	b	a	a	b	b
Marker151600	a	a	a	a	b	a	b	b	b	a	b	b	b	a	b	a	b	b	a	b	b	b	b	b	a	a	b	b	b	a	a	b	a	a	b	a	b	a	a	b	a	b	b	a	b	a	a	b	b
Marker332552	a	a	a	a	b	a	b	b	b	a	b	b	b	a	b	a	b	b	a	b	b	b	b	b	a	a	b	b	b	a	a	b	a	a	b	a	b	a	a	b	a	b	b	a	b	a	a	b	b
Marker79842	a	a	a	a	b	a	b	b	b	a	b	b	b	a	b	a	b	b	a	b	b	b	b	b	a	a	b	b	b	a	a	b	a	a	b	a	b	a	a	b	a	b	b	a	a	a	a	b	b
Marker527984	a	a	a	a	b	a	b	b	b	a	b	b	b	a	b	a	b	b	a	b	b	b	b	b	a	a	b	b	b	a	a	b	a	a	b	a	b	a	a	b	a	b	b	a	a	a	a	b	b
Marker5421	a	b	a	a	b	a	b	b	b	a	b	b	b	a	b	a	b	b	a	b	b	b	b	b	a	a	b	b	b	a	a	b	a	a	b	a	b	a	a	b	a	b	b	a	a	a	a	b	b
Marker7239	a	b	a	a	b	a	b	b	b	a	b	b	b	a	b	a	b	b	a	b	b	b	b	b	a	a	b	b	b	a	a	b	a	a	b	a	b	a	a	b	a	b	b	a	a	a	a	b	b
Marker12182	a	b	a	a	b	a	b	b	b	a	b	b	b	a	b	a	b	b	a	b	b	b	b	b	a	a	b	b	b	a	a	b	a	a	b	a	b	a	a	b	a	b	b	a	a	a	a	b	b
Marker12466	a	b	a	a	b	a	b	b	b	a	b	b	b	a	b	a	b	b	a	b	b	b	b	b	a	a	b	b	b	a	a	b	a	a	b	a	b	a	a	b	a	b	b	a	a	a	a	b	b
Marker32576	a	b	a	a	b	a	b	b	b	a	b	b	b	a	b	a	b	b	a	b	b	b	b	b	a	a	b	b	b	a	a	b	a	a	b	a	b	a	a	b	a	b	b	a	a	a	a	b	b
Marker50000	a	b	a	a	b	a	b	b	b	a	b	b	b	a	b	a	b	b	a	b	b	b	b	b	a	a	b	b	b	a	a	b	a	a	b	a	b	a	a	b	a	b	b	a	a	a	a	b	b
Marker120073	a	b	a	a	b	a	b	b	b	a	b	b	b	a	b	a	b	b	a	b	b	b	b	b	a	a	b	b	b	a	a	b	a	a	b	a	b	a	a	b	a	b	b	a	a	a	a	b	b
Marker187957	a	b	a	a	b	a	b	b	b	a	b	b	b	a	b	a	b	b	a	b	b	b	b	b	a	a	b	b	b	a	a	b	a	a	b	a	b	a	a	b	a	b	b	a	a	a	a	b	b
Marker266479	a	b	a	a	b	a	b	b	b	a	b	b	b	a	b	a	b	b	a	b	b	b	b	b	a	a	b	b	b	a	a	b	a	a	b	a	b	a	a	b	a	b	b	a	a	a	a	b	b
Marker297392	a	b	a	a	b	a	b	b	b	a	b	b	b	a	b	a	b	b	a	b	b	b	b	b	a	a	b	b	b	a	a	b	a	a	b	a	b	a	a	b	a	b	b	a	a	a	a	b	b
Marker455908	a	b	a	a	b	a	b	b	b	a	b	b	b	a	b	a	b	b	a	b	b	b	b	b	a	a	b	b	b	a	a	b	a	a	b	a	b	a	a	b	a	b	b	a	a	a	a	b	b
Marker526938	a	b	a	a	b	a	b	b	b	a	b	b	b	a	b	a	b	b	a	b	b	b	b	b	a	a	b	b	b	a	a	b	a	a	b	a	b	a	a	b	a	b	b	a	a	a	a	b	b
Marker541015	a	b	a	a	b	a	b	b	b	a	b	b	b	a	b	a	b	b	a	b	b	b	b	b	a	a	b	b	b	a	a	b	a	a	b	a	b	a	a	b	a	b	b	a	a	a	a	b	b
Marker594286	a	b	a	a	b	a	b	b	b	a	b	b	b	a	b	a	b	b	a	b	b	b	b	b	a	a	b	b	b	a	a	b	a	a	b	a	b	a	a	b	a	b	b	a	a	a	a	b	b
Marker760285	a	b	a	a	b	a	b	b	b	a	b	b	b	a	b	a	b	b	a	b	b	b	b	b	a	a	b	b	b	a	a	b	a	a	b	a	b	a	a	b	a	b	b	a	a	a	a	b	b
Marker11034	a	b	a	a	b	a	b	b	b	a	b	b	b	a	b	a	b	b	a	b	b	b	b	b	a	a	b	b	b	a	a	b	a	a	b	a	b	a	a	b	a	b	b	a	a	a	a	b	b
Marker16404	a	b	a	a	b	a	b	b	b	a	b	b	b	a	b	a	b	b	a	b	b	b	b	b	a	a	b	b	b	a	a	b	a	a	b	a	b	a	a	b	a	b	b	a	a	a	a	b	b
Marker18935	a	b	a	a	b	a	b	b	b	a	b	b	b	a	b	a	b	b	a	b	b	b	b	b	a	a	b	b	b	a	a	b	a	a	b	a	b	a	a	b	a	b	b	a	a	a	a	b	b
Marker25185	a	b	a	a	b	a	b	b	b	a	b	b	b	a	b	a	b	b	a	b	b	b	b	b	a	a	b	b	b	a	a	b	a	a	b	a	b	a	a	b	a	b	b	a	a	a	a	b	b
Marker43928	a	b	a	a	b	a	b	b	b	a	b	b	b	a	b	a	b	b	a	b	b	b	b	b	a	a	b	b	b	a	a	b	a	a	b	a	b	a	a	b	a	b	b	a	a	a	a	b	b
Marker535396	a	b	a	a	b	a	b	b	b	a	b	b	b	a	b	a	b	b	a	b	b	b	b	b	a	a	b	b	b	a	a	b	a	a	b	a	b	a	a	b	a	b	b	a	a	a	a	b	b
Marker593582	a	b	a	a	b	a	b	b	b	a	b	b	b	a	b	a	b	b	a	b	b	b	b	b	a	a	b	b	b	a	a	b	a	a	b	a	b	a	a	b	a	b	b	a	a	a	a	b	b
Marker15071	a	a	a	a	b	a	b	b	b	a	b	b	b	a	b	a	b	b	a	b	b	b	b	b	a	a	b	a	b	a	a	b	a	a	b	a	b	a	a	b	a	b	b	a	a	a	a	b	b
Marker277429	a	a	a	a	b	a	b	b	b	a	b	b	b	a	b	a	b	b	a	b	b	b	b	b	a	a	b	a	b	a	a	b	a	a	b	a	b	a	a	b	a	b	b	a	a	a	a	b	b
Marker396112	a	a	a	a	b	a	b	b	b	a	b	b	b	a	b	a	b	b	a	b	b	b	b	b	a	a	b	a	b	a	a	b	a	a	b	a	b	a	a	b	a	b	b	a	a	a	a	b	b
Marker662370	a	a	a	a	b	a	b	b	b	a	b	b	b	a	b	a	b	b	a	b	b	b	b	b	a	a	b	a	b	a	a	b	a	a	b	a	b	a	a	b	a	b	b	a	a	a	a	b	b
Marker6278	a	a	a	a	b	a	b	b	b	a	b	b	b	a	b	a	b	b	a	b	b	b	b	b	a	a	b	a	b	a	a	b	a	a	b	a	b	a	a	b	a	b	b	a	a	a	a	b	b
Marker22393	a	a	a	a	b	a	b	b	b	a	b	b	b	a	b	a	b	b	a	b	b	b	b	b	a	a	b	a	b	a	a	b	a	a	b	a	b	a	a	b	a	b	b	a	a	a	a	b	b
Marker30599	a	a	a	a	b	a	b	b	b	a	b	b	b	a	b	a	b	b	a	b	b	b	b	b	a	a	b	a	b	a	a	b	a	a	b	a	b	a	a	b	a	b	b	a	a	a	a	b	b
Marker33920	a	a	a	a	b	a	b	b	b	a	b	b	b	a	b	a	b	b	a	b	b	b	b	b	a	a	b	a	b	a	a	b	a	a	b	a	b	a	a	b	a	b	b	a	a	a	a	b	b
Marker359318	a	a	a	a	b	a	b	b	b	a	b	b	b	a	b	a	b	b	a	b	b	b	b	b	a	a	b	a	b	a	a	b	a	a	b	a	b	a	a	b	a	b	b	a	a	a	a	b	b
Marker619057	a	a	a	a	b	a	b	b	b	a	b	b	b	a	b	a	b	b	a	b	b	b	b	b	a	a	b	a	b	a	a	b	a	a	b	a	b	a	a	b	a	b	b	a	a	a	a	b	b
Marker9543	a	a	a	a	b	a	b	b	b	a	b	b	b	a	b	a	b	b	a	b	b	b	b	b	a	a	b	a	b	a	a	b	a	a	b	a	b	a	a	b	a	b	b	a	a	a	a	b	b
Marker44304	a	a	a	a	b	a	b	b	b	a	b	b	b	a	b	a	b	b	a	b	b	b	b	b	a	a	b	a	b	a	a	b	a	a	b	a	b	a	a	b	a	b	b	a	a	a	a	b	b
Marker50522	a	a	a	a	b	a	b	b	b	a	b	b	b	a	b	a	b	b	a	b	b	b	b	b	a	a	b	a	b	a	a	b	a	a	b	a	b	a	a	b	a	b	b	a	a	a	a	b	b
Marker51295	a	a	a	a	b	a	b	b	b	a	b	b	b	a	b	a	b	b	a	b	b	b	b	b	a	a	b	a	b	a	a	b	a	a	b	a	b	a	a	b	a	b	b	a	a	a	a	b	b
Marker273253	a	a	a	a	b	a	b	b	b	a	b	b	b	a	b	a	b	b	a	b	b	b	b	b	a	a	b	a	b	a	a	b	a	a	b	a	b	a	a	b	a	b	b	a	a	a	a	b	b
Marker327584	a	a	a	a	b	a	b	b	b	a	b	b	b	a	b	a	b	b	a	b	b	b	b	b	a	a	b	a	b	a	a	b	a	a	b	a	b	a	a	b	a	b	b	a	a	a	a	b	b
Marker344657	a	a	a	a	b	a	b	b	b	a	b	b	b	a	b	a	b	b	a	b	b	b	b	b	a	a	b	a	b	a	a	b	a	a	b	a	b	a	a	b	a	b	b	a	a	a	a	b	b
Marker543482	a	a	a	a	b	a	b	b	b	a	b	b	b	a	b	a	b	b	a	b	b	b	b	b	a	a	b	a	b	a	a	b	a	a	b	a	b	a	a	b	a	b	b	a	a	a	a	b	b
Marker569179	a	a	a	a	b	a	b	b	b	a	b	b	b	a	b	a	b	b	a	b	b	b	b	b	a	a	b	a	b	a	a	b	a	a	b	a	b	a	a	b	a	b	b	a	a	a	a	b	b
Marker692225	a	a	a	a	b	a	b	b	b	a	b	b	b	a	b	a	b	b	a	b	b	b	b	b	a	a	b	a	b	a	a	b	a	a	b	a	b	a	a	b	a	b	b	a	a	a	a	b	b
Marker11027	a	a	a	a	b	a	b	b	b	a	b	b	b	a	b	a	b	b	a	b	b	b	b	b	a	a	b	a	b	a	a	b	a	a	b	a	b	a	a	b	a	b	b	a	a	a	a	b	b
Marker22766	a	a	a	a	b	a	b	b	b	a	b	b	b	a	b	a	b	b	a	b	b	b	b	b	a	a	b	a	b	a	a	b	a	a	b	a	b	a	a	b	a	b	b	a	a	a	a	b	b
Marker37323	a	a	a	a	b	a	b	b	b	a	b	b	b	a	b	a	b	b	a	b	b	b	b	b	a	a	b	a	b	a	a	b	a	a	b	a	b	a	a	b	a	b	b	a	a	a	a	b	b
Marker52936	a	a	a	a	b	a	b	b	b	a	b	b	b	a	b	a	b	b	a	b	b	b	b	b	a	a	b	a	b	a	a	b	a	a	b	a	b	a	a	b	a	b	b	a	a	a	a	b	b
Marker110938	a	a	a	a	b	a	b	b	b	a	b	b	b	a	b	a	b	b	a	b	b	b	b	b	a	a	b	a	b	a	a	b	a	a	b	a	b	a	a	b	a	b	b	a	a	a	a	b	b
Marker653963	a	a	a	a	b	a	b	b	b	a	b	b	b	a	b	a	b	b	a	b	b	b	b	b	a	a	b	a	b	a	a	b	a	a	b	a	b	a	a	b	a	b	b	a	a	a	a	b	b
Marker591623	a	a	a	a	b	a	b	b	b	a	b	b	b	a	b	a	b	b	a	b	b	b	b	b	a	a	b	a	b	a	a	b	a	a	b	a	b	a	a	b	a	b	b	a	a	a	a	b	b
Marker10924	a	a	a	a	b	a	b	b	b	b	b	b	b	a	b	a	b	b	a	b	b	b	b	b	a	a	b	a	b	a	a	b	a	a	b	a	b	a	a	b	a	b	b	a	a	a	a	b	b
Marker12538	a	a	a	a	b	a	b	b	b	b	b	b	b	a	b	a	b	b	a	b	b	b	b	b	a	a	b	a	b	a	a	b	a	a	b	a	b	a	a	b	a	b	b	a	a	a	a	b	b
Marker17666	a	a	a	a	b	a	b	b	b	b	b	b	b	a	b	a	b	b	a	b	b	b	b	b	a	a	b	a	b	a	a	b	a	a	b	a	b	a	a	b	a	b	b	a	a	a	a	b	b
Marker223949	a	a	a	a	b	a	b	b	b	b	b	b	b	a	b	a	b	b	a	b	b	b	b	b	a	a	b	a	b	a	a	b	a	a	b	a	b	a	a	b	a	b	b	a	a	a	a	b	b
Marker520081	a	a	a	a	b	a	b	b	b	b	b	b	b	a	b	a	b	b	a	b	b	b	b	b	a	a	b	a	b	a	a	b	a	a	b	a	b	a	a	b	a	b	b	a	a	a	a	b	b
Marker533546	a	a	a	a	b	a	b	b	b	b	b	b	b	a	b	a	b	b	a	b	b	b	b	b	a	a	b	a	b	a	a	b	a	a	b	a	b	a	a	b	a	b	b	a	a	a	a	b	b
Marker610330	a	a	a	a	b	a	b	b	b	b	b	b	b	a	b	a	b	b	a	b	b	b	b	b	a	a	b	a	b	a	a	b	a	a	b	a	b	a	a	b	a	b	b	a	a	a	a	b	b
Marker153648	a	a	a	b	b	a	b	b	b	b	b	b	b	a	b	a	b	b	a	b	b	b	b	b	a	a	b	a	b	a	a	b	a	a	b	a	b	a	a	b	a	b	b	a	a	a	a	b	b
Marker288604	a	a	a	b	b	a	b	b	b	b	b	b	b	a	b	a	b	b	a	b	b	b	b	b	a	a	b	a	b	a	a	b	a	a	b	a	b	a	a	b	a	b	b	a	a	a	a	b	b
Marker541413	a	a	a	b	b	a	b	b	b	b	b	b	b	a	b	a	b	b	a	b	b	b	b	b	a	a	b	a	b	a	a	b	a	a	b	a	b	a	a	b	a	b	b	a	a	a	a	b	b
Marker592246	a	a	a	b	b	a	b	b	b	b	b	b	b	a	b	a	b	b	a	b	b	b	b	b	a	a	b	a	b	a	a	b	a	a	b	a	b	a	a	b	a	b	b	a	a	a	a	b	b
Marker680642	a	a	a	b	b	a	b	b	b	b	b	b	b	a	b	a	b	b	a	b	b	b	b	b	a	a	b	a	b	a	a	b	a	a	b	a	b	a	a	b	a	b	b	a	a	a	a	b	b
Marker10086	a	a	a	b	b	a	b	b	b	b	b	b	b	a	b	a	b	b	b	b	b	b	b	b	a	a	b	a	b	a	a	b	a	a	b	a	b	a	a	b	a	b	b	a	a	a	a	b	b
Marker58265	a	a	a	b	b	a	b	b	b	b	b	b	b	a	b	a	b	b	b	b	b	b	b	b	a	a	b	a	b	a	a	b	a	a	b	a	b	a	a	b	a	b	b	a	a	a	a	b	b
Marker265659	a	a	a	b	b	a	b	b	b	b	b	b	b	a	b	a	b	b	b	b	b	b	b	b	a	a	b	a	b	a	a	b	a	a	b	a	b	a	a	b	a	b	b	a	a	a	a	b	b
Marker413335	a	a	a	b	b	a	b	b	b	b	b	b	b	a	b	a	b	b	b	b	b	b	b	b	a	a	b	a	b	a	a	b	a	a	b	a	b	a	a	b	a	b	b	a	a	a	a	b	b
Marker518593	a	a	a	b	b	a	b	b	b	b	b	b	b	a	b	a	b	b	b	b	b	b	b	b	a	a	b	a	b	a	a	b	a	a	b	a	b	a	a	b	a	b	b	a	a	a	a	b	b
Marker127362	a	a	a	b	b	a	b	b	b	b	b	b	b	a	b	a	b	b	b	b	b	b	b	b	a	a	b	a	b	a	a	b	a	a	b	a	b	a	a	b	a	b	b	a	a	a	a	b	b
Marker32866	a	a	a	b	b	a	b	b	b	b	b	b	b	b	b	a	b	b	b	b	b	b	b	b	a	a	b	a	b	a	a	b	a	a	b	a	b	a	a	b	a	b	b	a	a	a	a	b	b
Marker47339	a	a	a	b	b	a	b	b	b	b	b	b	b	b	b	a	b	b	b	b	b	b	b	b	a	a	b	a	b	a	a	b	a	a	b	a	b	a	a	b	a	b	b	a	a	a	a	b	b
Marker236943	a	a	a	b	b	a	b	b	b	b	b	b	b	b	b	a	b	b	b	b	b	b	b	b	a	a	b	a	b	a	a	b	a	a	b	a	b	a	a	b	a	b	b	a	a	a	a	b	b
Marker411051	a	a	a	b	b	a	b	b	b	b	b	b	b	b	b	a	b	b	b	b	b	b	b	b	a	a	b	a	b	a	a	b	a	a	b	a	b	a	a	b	a	b	b	a	a	a	a	b	b
Marker20775	a	a	a	b	b	a	b	b	b	b	b	b	b	b	b	a	b	b	a	b	b	b	b	b	a	a	b	a	b	a	a	b	a	a	b	a	b	a	a	b	a	b	b	a	a	a	a	b	b
Marker96230	a	a	a	b	b	a	b	b	b	b	b	b	b	b	b	a	b	b	a	b	b	b	b	b	a	a	b	a	b	a	a	b	a	a	b	a	b	a	a	b	a	b	b	a	a	a	a	b	b
Marker234968	a	a	a	b	b	a	b	b	b	b	b	b	b	b	b	a	b	b	a	b	b	b	b	b	a	a	b	a	b	a	a	b	a	a	b	a	b	a	a	b	a	b	b	a	a	a	a	b	b
Marker455213	a	a	a	b	b	a	b	b	b	b	b	b	b	b	b	a	b	b	a	b	b	b	b	b	a	a	b	a	b	a	a	b	a	a	b	a	b	a	a	b	a	b	b	a	a	a	a	b	b
Marker13045	a	a	a	b	b	a	b	b	b	a	b	b	b	b	b	a	b	b	a	b	b	b	b	b	a	a	b	a	b	a	a	b	a	a	b	a	b	a	a	b	a	b	b	a	a	a	a	b	b
Marker23710	a	a	a	b	b	a	b	b	b	a	b	b	b	b	b	a	b	b	a	b	b	b	b	b	a	a	b	a	b	a	a	b	a	a	b	a	b	a	a	b	a	b	b	a	a	a	a	b	b
Marker155388	a	a	a	b	b	a	b	b	b	a	b	b	b	b	b	a	b	b	a	b	b	b	b	b	a	a	b	a	b	a	a	b	a	a	b	a	b	a	a	b	a	b	b	a	a	a	a	b	b
Marker246324	a	a	a	b	b	a	b	b	b	a	b	b	b	b	b	a	b	b	a	b	b	b	b	b	a	a	b	a	b	a	a	b	a	a	b	a	b	a	a	b	a	b	b	a	a	a	a	b	b
Marker328802	a	a	a	b	b	a	b	b	b	a	b	b	b	b	b	a	b	b	a	b	b	b	b	b	a	a	b	a	b	a	a	b	a	a	b	a	b	a	a	b	a	b	b	a	a	a	a	b	b
Marker343107	a	a	a	b	b	a	b	b	b	a	b	b	b	b	b	a	b	b	a	b	b	b	b	b	a	a	b	a	b	a	a	b	a	a	b	a	b	a	a	b	a	b	b	a	a	a	a	b	b
Marker532101	a	a	a	b	b	a	b	b	b	a	b	b	b	b	b	a	b	b	a	b	b	b	b	b	a	a	b	a	b	a	a	b	a	a	b	a	b	a	a	b	a	b	b	a	a	a	a	b	b
Marker611511	a	a	a	b	b	a	b	b	b	a	b	b	b	b	b	a	b	b	a	b	b	b	b	b	a	a	b	a	b	a	a	b	a	a	b	a	b	a	a	b	a	b	b	a	a	a	a	b	b
Marker10804	a	a	a	b	b	a	b	b	b	a	b	b	b	b	b	a	b	b	a	b	b	b	b	b	a	a	b	a	b	a	a	b	a	a	b	a	b	a	a	b	a	b	b	a	a	a	a	b	b
Marker15049	a	a	a	b	b	a	b	b	b	a	b	b	b	b	b	a	b	b	a	b	b	b	b	b	a	a	b	a	b	a	a	b	a	a	b	a	b	a	a	b	a	b	b	a	a	a	a	b	b
Marker523822	a	a	a	b	b	a	b	b	b	a	b	b	b	b	b	a	b	b	a	b	b	b	b	b	a	a	b	a	b	a	a	b	a	a	b	a	b	a	a	b	a	b	b	a	a	a	a	b	b
Marker732685	a	a	a	b	b	a	b	b	b	a	b	b	b	b	b	a	b	b	a	b	b	b	b	b	a	a	b	a	b	a	a	b	a	a	b	a	b	a	a	b	a	b	b	a	a	a	a	b	b
Marker20345	a	a	a	b	b	a	b	b	b	a	b	b	b	b	b	a	b	b	a	b	b	b	b	b	a	a	b	a	b	a	a	b	a	a	b	a	b	a	a	b	a	b	b	a	a	a	a	b	b
Marker39268	a	a	a	b	b	a	b	b	b	a	b	b	b	b	b	a	b	b	a	b	b	b	b	b	a	a	b	a	b	a	a	b	a	a	b	a	b	a	a	b	a	b	b	a	a	a	a	b	b
Marker80555	a	a	a	b	b	a	b	b	b	a	b	b	b	b	b	a	b	b	a	b	b	b	b	b	a	a	b	a	b	a	a	b	a	a	b	a	b	a	a	b	a	b	b	a	a	a	a	b	b
Marker14447	a	a	a	b	b	a	b	b	b	a	b	b	b	a	b	a	b	b	a	b	b	b	b	b	a	a	b	a	b	a	a	b	a	a	b	a	b	a	a	b	a	b	b	a	a	a	a	b	b
Marker23172	a	a	a	b	b	a	b	b	b	a	b	b	b	a	b	a	b	b	a	b	b	b	b	b	a	a	b	a	b	a	a	b	a	a	b	a	b	a	a	b	a	b	b	a	a	a	a	b	b
Marker336453	a	a	a	b	b	a	b	b	b	a	b	b	b	a	b	a	b	b	a	b	b	b	b	b	a	a	b	a	b	a	a	b	a	a	b	a	b	a	a	b	a	b	b	a	b	a	a	b	b
Marker673108	a	a	a	b	b	a	b	b	b	a	b	b	b	a	b	a	b	b	a	b	b	b	b	b	a	a	b	a	b	a	a	b	a	a	b	a	b	a	a	b	a	b	b	a	b	a	a	b	b
Marker12638	a	a	a	b	b	a	b	b	b	a	b	b	b	a	b	a	b	b	a	b	b	b	b	b	a	a	b	a	b	a	a	b	a	a	b	a	b	a	a	b	a	b	b	a	b	a	a	b	b
Marker13644	a	a	a	b	b	a	b	b	b	a	b	b	b	a	b	a	b	b	a	b	b	b	b	b	a	a	b	a	b	a	a	b	a	a	b	a	b	a	a	b	a	b	b	a	b	a	a	b	b
Marker56546	a	a	a	b	b	a	b	b	b	a	b	b	b	a	b	a	b	b	a	b	b	b	b	b	a	a	b	a	b	a	a	b	a	a	b	a	b	a	a	b	a	b	b	a	b	a	a	b	b
Marker271876	a	a	a	b	b	a	b	b	b	a	b	b	b	a	b	a	b	b	a	b	b	b	b	b	a	a	b	a	b	a	a	b	a	a	b	a	b	a	a	b	a	b	b	a	b	a	a	b	b
Marker13703	a	a	a	b	b	a	b	b	b	a	b	b	b	a	b	a	b	b	a	b	b	b	b	b	a	a	b	a	b	a	a	b	a	a	b	a	b	a	a	b	a	b	b	a	b	a	a	b	b
Marker21714	a	a	a	b	b	a	b	b	b	a	b	b	b	a	b	a	b	b	a	b	b	b	b	b	a	a	b	a	b	a	a	b	a	a	b	a	b	a	a	b	a	b	b	a	b	a	a	b	b
Marker26850	a	a	a	b	b	a	b	b	b	a	b	b	b	a	b	a	b	b	a	b	b	b	b	b	a	a	b	a	b	a	a	b	a	a	b	a	b	a	a	b	a	b	b	a	b	a	a	b	b
Marker64933	a	a	a	b	b	a	b	b	b	a	b	b	b	a	b	a	b	b	a	b	b	b	b	b	a	a	b	a	b	a	a	b	a	a	b	a	b	a	a	b	a	b	b	a	b	a	a	b	b
Marker418442	a	a	a	b	b	a	b	b	b	a	b	b	b	a	b	a	b	b	a	b	b	b	b	b	a	a	b	a	b	a	a	b	a	a	b	a	b	a	a	b	a	b	b	a	b	a	a	b	b
Marker11407	a	a	a	b	b	a	b	b	b	a	b	b	b	a	b	a	b	b	a	b	b	b	b	b	a	a	b	a	b	a	a	b	a	b	b	a	b	a	a	b	a	b	b	a	b	a	a	b	b
Marker37758	a	a	a	b	b	a	b	b	b	a	b	b	b	a	b	a	b	b	a	b	b	b	b	b	a	a	b	a	b	a	a	b	a	b	b	a	b	a	a	b	a	b	b	a	b	a	a	b	b
Marker38911	a	a	a	b	b	a	b	b	b	a	b	b	b	a	b	a	b	b	a	b	b	b	b	b	a	a	b	a	b	a	a	b	a	b	b	a	b	a	a	b	a	b	b	a	b	a	a	b	b
Marker172120	a	a	a	b	b	a	b	b	b	a	b	b	b	a	b	a	b	b	a	b	b	b	b	b	a	a	b	a	b	a	a	b	a	b	b	a	b	a	a	b	a	b	b	a	b	a	a	b	b
Marker251186	a	a	a	b	b	a	b	b	b	a	b	b	b	a	b	a	b	b	a	b	b	b	b	b	a	a	b	a	b	a	a	b	a	b	b	a	b	a	a	b	a	b	b	a	b	a	a	b	b
Marker253016	a	a	a	b	b	a	b	b	b	a	b	b	b	a	b	a	b	b	a	b	b	b	b	b	a	a	b	a	b	a	a	b	a	b	b	a	b	a	a	b	a	b	b	a	b	a	a	b	b
Marker175939	a	a	a	b	b	a	b	b	b	a	b	b	b	a	b	a	b	b	a	b	b	b	b	b	a	a	b	a	b	a	a	b	a	b	b	a	b	a	a	b	a	b	b	a	b	a	a	b	b
Marker437893	a	a	a	b	b	a	b	b	b	a	b	b	b	a	b	a	b	b	a	b	b	b	b	b	a	a	b	a	b	a	a	b	a	b	b	a	b	a	a	b	a	b	b	a	b	a	a	b	b
Marker10743	a	a	a	b	b	a	b	b	b	a	b	b	b	a	b	a	b	b	a	b	b	b	b	b	a	a	b	a	b	a	a	b	a	b	b	a	b	a	a	b	a	b	b	a	b	a	a	b	b
Marker25944	a	a	a	b	b	a	b	b	b	a	b	b	b	a	b	a	b	b	a	b	b	b	b	b	a	a	b	a	b	a	a	b	a	b	b	a	b	a	a	b	a	b	b	a	b	a	a	b	b
Marker604186	a	a	a	b	b	a	b	b	b	a	b	b	b	a	b	a	b	b	a	b	b	b	b	b	a	a	b	a	b	a	a	b	a	b	b	a	b	a	a	b	a	b	b	a	b	a	a	b	b
Marker669426	a	a	a	b	b	a	b	b	b	a	b	b	b	a	b	a	b	b	a	b	b	b	b	b	a	a	b	a	b	a	a	b	a	b	b	a	b	a	a	b	a	b	b	a	b	a	a	b	b
Marker562481	a	a	a	b	b	a	b	b	b	a	b	b	b	a	b	a	b	b	a	b	b	b	b	b	a	a	b	a	b	a	b	b	a	b	b	a	b	a	a	b	a	b	b	a	b	a	a	b	b
Marker642452	a	a	a	b	b	a	b	b	b	a	b	b	b	a	b	a	b	b	a	b	b	b	b	b	a	a	b	a	b	a	b	b	a	b	b	a	b	a	a	b	a	b	b	a	b	a	a	b	b
Marker24434	a	a	a	b	b	a	b	b	b	a	b	b	b	a	b	a	b	b	a	b	b	b	b	b	a	a	b	a	b	a	b	b	a	b	b	a	b	a	a	b	a	b	b	a	b	a	a	b	b
Marker14953	a	a	a	b	b	a	b	b	b	a	b	b	b	a	b	a	b	b	a	b	b	b	b	b	a	a	b	a	b	a	b	b	a	a	b	a	b	a	a	b	a	b	b	a	b	a	a	b	b
Marker34586	a	a	a	b	b	a	b	b	b	a	b	b	b	a	b	a	b	b	a	b	b	b	b	b	a	a	b	a	b	a	b	b	a	a	b	a	b	a	a	b	a	b	b	a	b	a	a	b	b
Marker35182	a	a	a	b	b	a	b	b	b	a	b	b	b	a	b	a	b	b	a	b	b	b	b	b	a	a	b	a	b	a	b	b	a	a	b	a	b	a	a	b	a	b	b	a	b	a	a	b	b
Marker139519	a	a	a	b	b	a	b	b	b	a	b	b	b	a	b	a	b	b	a	b	b	b	b	b	a	a	b	a	b	a	b	b	a	a	b	a	b	a	a	b	a	b	b	a	b	a	a	b	b
Marker142691	a	a	a	b	b	a	b	b	b	a	b	b	b	a	b	a	b	b	a	b	b	b	b	b	a	a	b	a	b	a	b	b	a	a	b	a	b	a	a	b	a	b	b	a	b	a	a	b	b
Marker443457	a	a	a	b	b	a	b	b	b	a	b	b	b	a	b	a	b	b	a	b	b	b	b	b	a	a	b	a	b	a	b	b	a	a	b	a	b	a	a	b	a	b	b	a	b	a	a	b	b
Marker456567	a	a	a	b	b	a	b	b	b	a	b	b	b	a	b	a	b	b	a	b	b	b	b	b	a	a	b	a	b	a	b	b	a	a	b	a	b	a	a	b	a	b	b	a	b	a	a	b	b
Marker520459	a	a	a	b	b	a	b	b	b	a	b	b	b	a	b	a	b	b	a	b	b	b	b	b	a	a	b	a	b	a	b	b	a	a	b	a	b	a	a	b	a	b	b	a	b	a	a	b	b
Marker635508	a	a	a	b	b	a	b	b	b	a	b	b	b	a	b	a	b	b	a	b	b	b	b	b	a	a	b	a	b	a	b	b	a	a	b	a	b	a	a	b	a	b	b	a	b	a	a	b	b
Marker19003	a	a	a	b	b	a	b	b	b	a	b	b	b	a	b	a	b	b	a	b	b	b	b	b	a	a	b	a	b	a	b	b	a	a	b	a	b	a	a	b	a	b	b	a	b	a	a	b	b
Marker39621	a	a	a	b	b	a	b	b	b	a	b	b	b	a	b	a	b	b	a	b	b	b	b	b	a	a	b	a	b	a	b	b	a	a	b	a	b	a	a	b	a	b	b	a	b	a	a	b	b
Marker458340	a	a	a	b	b	a	b	b	b	a	b	b	b	a	b	a	b	b	a	b	b	b	b	b	a	a	b	a	b	a	b	b	a	a	b	a	b	a	a	b	a	b	b	a	b	a	a	b	b
Marker535780	a	a	a	b	b	a	b	b	b	a	b	b	b	a	b	a	b	b	a	b	b	b	b	b	a	a	b	a	b	a	b	b	a	a	b	a	b	a	a	b	a	b	b	a	b	a	a	b	b
Marker801153	a	a	a	b	b	a	b	b	b	a	b	b	b	a	b	a	b	b	a	b	b	b	b	b	a	a	b	a	b	a	b	b	a	a	b	a	b	a	a	b	a	b	b	a	b	a	a	b	b
Marker11787	a	a	a	b	b	a	b	b	b	a	b	b	b	a	b	a	b	b	a	b	b	b	b	b	a	a	b	a	b	a	b	b	a	a	b	a	b	a	a	b	a	b	b	a	b	a	a	b	b
Marker363739	a	a	a	b	b	a	b	b	b	a	b	b	b	a	b	a	b	b	a	b	b	b	b	b	a	a	b	a	b	a	b	b	a	a	b	a	b	a	a	b	a	b	b	a	b	a	a	b	b
Marker647604	a	a	a	b	b	a	b	b	b	a	b	b	b	a	b	a	b	b	a	b	b	b	b	b	a	a	b	a	b	a	b	b	a	a	b	a	b	a	a	b	a	b	b	a	b	a	a	b	b
Marker796623	a	a	a	b	b	a	b	b	b	a	b	b	b	a	b	a	b	b	a	b	b	b	b	b	a	a	b	a	b	a	b	b	a	a	b	a	b	a	a	b	a	b	b	a	b	a	a	b	b
Marker164156	a	a	a	b	b	a	b	b	b	a	b	b	b	a	b	a	b	b	a	b	b	b	b	b	a	a	b	a	b	a	b	b	a	a	b	a	b	a	a	b	a	b	b	a	b	a	a	b	b
Marker7263	a	a	a	b	b	a	b	b	b	a	b	b	b	a	b	a	b	b	a	b	b	b	b	b	a	a	b	b	b	a	b	b	a	a	b	a	b	a	a	b	a	b	b	a	b	a	a	b	b
Marker19627	a	a	a	b	b	a	b	b	b	a	b	b	b	a	b	a	b	b	a	b	b	b	b	b	a	a	b	b	b	a	b	b	a	a	b	a	b	a	a	b	a	b	b	a	b	a	a	b	b
Marker34803	a	a	a	b	b	a	b	b	b	a	b	b	b	a	b	a	b	b	a	b	b	b	b	b	a	a	b	b	b	a	b	b	a	a	b	a	b	a	a	b	a	b	b	a	b	a	a	b	b
Marker434813	a	a	a	b	b	a	b	b	b	a	b	b	b	a	b	a	b	b	a	b	b	b	b	b	a	a	b	b	b	a	b	b	a	a	b	a	b	a	a	b	a	b	b	a	b	a	a	b	b
Marker691125	a	a	a	b	b	a	b	b	b	a	b	b	b	a	b	a	b	b	a	b	b	b	b	b	a	a	b	b	b	a	b	b	a	a	b	a	b	a	a	b	a	b	b	a	b	a	a	b	b
Marker61927	a	a	a	b	b	a	b	b	b	a	b	b	b	a	b	a	b	b	a	b	b	b	b	b	a	a	b	b	b	a	b	b	a	a	b	a	b	a	a	b	a	b	b	a	b	a	a	b	b
Marker187788	a	a	a	b	b	a	b	b	b	a	b	b	b	a	b	a	b	b	a	b	b	b	b	b	a	a	b	b	b	a	b	b	a	a	b	a	b	a	a	b	a	b	b	a	b	a	a	b	b
Marker332795	a	a	a	b	b	a	b	b	b	a	b	b	b	a	b	a	b	b	a	b	b	b	b	b	a	a	b	b	b	a	b	b	a	a	b	a	b	a	a	b	a	b	b	a	b	a	a	b	b
Marker632172	a	a	a	b	b	a	b	b	b	a	b	b	b	a	b	a	b	b	a	b	b	b	b	b	a	a	b	b	b	a	b	b	a	a	b	a	b	a	a	b	a	b	b	a	b	a	a	b	b
Marker717528	a	a	a	b	b	a	b	b	b	a	b	b	b	a	b	a	b	b	a	b	b	b	b	b	a	a	b	b	b	a	b	b	a	a	b	a	b	a	a	b	a	b	b	a	b	a	a	b	b
Marker776723	a	a	a	b	b	a	b	b	b	a	b	b	b	a	b	a	b	b	a	b	b	b	b	b	a	a	b	b	b	a	b	b	a	a	b	a	b	a	a	b	a	b	b	a	b	a	a	b	b
Marker648655	a	a	a	b	b	a	b	b	b	a	b	b	b	a	b	a	b	b	a	b	b	b	b	b	a	a	b	b	b	a	b	b	a	a	b	a	b	a	a	b	a	b	b	a	b	a	a	b	b
Marker5971	a	a	a	b	b	a	b	b	b	a	b	b	b	a	b	a	b	b	a	b	b	b	b	b	a	a	b	b	b	a	b	b	a	a	b	a	b	a	a	b	a	b	b	a	b	a	a	b	b
Marker12789	a	a	a	b	b	a	b	b	b	a	b	b	b	a	b	a	b	b	a	b	b	b	b	b	a	a	b	b	b	a	b	b	a	a	b	a	b	a	a	b	a	b	b	a	b	a	a	b	b
Marker24436	a	a	a	b	b	a	b	b	b	a	b	b	b	a	b	a	b	b	a	b	b	b	b	b	a	a	b	b	b	a	b	b	a	a	b	a	b	a	a	b	a	b	b	a	b	a	a	b	b
Marker60843	a	a	a	b	b	a	b	b	b	a	b	b	b	a	b	a	b	b	a	b	b	b	b	b	a	a	b	b	b	a	b	b	a	a	b	a	b	a	a	b	a	b	b	a	b	a	a	b	b
Marker88300	a	a	a	b	b	a	b	b	b	a	b	b	b	a	b	a	b	b	a	b	b	b	b	b	a	a	b	b	b	a	b	b	a	a	b	a	b	a	a	b	a	b	b	a	b	a	a	b	b
Marker168301	a	a	a	b	b	a	b	b	b	a	b	b	b	a	b	a	b	b	a	b	b	b	b	b	a	a	b	b	b	a	b	b	a	a	b	a	b	a	a	b	a	b	b	a	b	a	a	b	b
Marker221799	a	a	a	b	b	a	b	b	b	a	b	b	b	a	b	a	b	b	a	b	b	b	b	b	a	a	b	b	b	a	b	b	a	a	b	a	b	a	a	b	a	b	b	a	b	a	a	b	b
Marker382908	a	a	a	b	b	a	b	b	b	a	b	b	b	a	b	a	b	b	a	b	b	b	b	b	a	a	b	b	b	a	b	b	a	a	b	a	b	a	a	b	a	b	b	a	b	a	a	b	b
Marker470441	a	a	a	b	b	a	b	b	b	a	b	b	b	a	b	a	b	b	a	b	b	b	b	b	a	a	b	b	b	a	b	b	a	a	b	a	b	a	a	b	a	b	b	a	b	a	a	b	b
Marker620878	a	a	a	b	b	a	b	b	b	a	b	b	b	a	b	a	b	b	a	b	b	b	b	b	a	a	b	b	b	a	b	b	a	a	b	a	b	a	a	b	a	b	b	a	b	a	a	b	b
Marker670977	a	a	a	b	b	a	b	b	b	a	b	b	b	a	b	a	b	b	a	b	b	b	b	b	a	a	b	b	b	a	b	b	a	a	b	a	b	a	a	b	a	b	b	a	b	a	a	b	b
Marker10885	a	a	a	b	b	a	b	b	b	a	b	b	b	a	b	a	b	b	a	b	b	b	b	b	a	a	b	b	b	a	b	b	a	a	b	a	b	a	a	b	a	b	b	a	b	b	a	b	b
Marker103773	a	a	a	b	b	a	b	b	b	a	b	b	b	a	b	a	b	b	a	b	b	b	b	b	a	a	b	b	b	a	b	b	a	a	b	a	b	a	a	b	a	b	b	a	b	b	a	b	b
Marker340941	a	a	a	b	b	a	b	b	b	a	b	b	b	a	b	a	b	b	a	b	b	b	b	b	a	a	b	b	b	a	b	b	a	a	b	a	b	a	a	b	a	b	b	a	b	b	a	b	b
Marker391291	a	a	a	b	b	a	b	b	b	a	b	b	b	a	b	a	b	b	a	b	b	b	b	b	a	a	b	b	b	a	b	b	a	a	b	a	b	a	a	b	a	b	b	a	b	b	a	b	b
Marker15663	a	a	a	b	b	a	b	b	b	a	b	b	b	a	b	a	b	b	a	b	b	b	b	b	a	a	b	b	b	a	a	b	a	a	b	a	b	a	a	b	a	b	b	a	b	b	a	b	b
Marker63967	a	a	a	b	b	a	b	b	b	a	b	b	b	a	b	a	b	b	a	b	b	b	b	b	a	a	b	b	b	a	a	b	a	a	b	a	b	a	a	b	a	b	b	a	b	b	a	b	b
Marker11281	a	a	a	b	b	a	b	b	b	a	b	b	b	a	b	a	b	b	a	b	b	b	b	b	a	a	b	b	b	a	a	b	a	a	b	a	b	a	a	b	a	b	b	a	b	b	a	b	b
Marker51224	a	a	a	b	b	a	b	b	b	a	b	b	b	a	b	a	b	b	a	b	b	b	b	b	a	a	b	b	b	a	a	b	a	a	b	a	b	a	a	b	a	b	b	a	b	b	a	b	b
Marker133580	a	a	a	b	b	a	b	b	b	a	b	b	b	a	b	a	b	b	a	b	b	b	b	b	a	a	b	b	b	a	a	b	a	a	b	a	b	a	a	b	a	b	b	a	b	b	a	b	b
Marker165221	a	a	a	b	b	a	b	b	b	a	b	b	b	a	b	a	b	b	a	b	b	b	b	b	a	a	b	b	b	a	a	b	a	a	b	a	b	a	a	b	a	b	b	a	b	b	a	b	b
Marker247255	a	a	a	b	b	a	b	b	b	a	b	b	b	a	b	a	b	b	a	b	b	b	b	b	a	a	b	b	b	a	a	b	a	a	b	a	b	a	a	b	a	b	b	a	b	b	a	b	b
Marker316011	a	a	a	b	b	a	b	b	b	a	b	b	b	a	b	a	b	b	a	b	b	b	b	b	a	a	b	b	b	a	a	b	a	a	b	a	b	a	a	b	a	b	b	a	b	b	a	b	b
Marker326068	a	a	a	b	b	a	b	b	b	a	b	b	b	a	b	a	b	b	a	b	b	b	b	b	a	a	b	b	b	a	a	b	a	a	b	a	b	a	a	b	a	b	b	a	b	b	a	b	b
Marker379554	a	a	a	b	b	a	b	b	b	a	b	b	b	a	b	a	b	b	a	b	b	b	b	b	a	a	b	b	b	a	a	b	a	a	b	a	b	a	a	b	a	b	b	a	b	b	a	b	b
Marker382512	a	a	a	b	b	a	b	b	b	a	b	b	b	a	b	a	b	b	a	b	b	b	b	b	a	a	b	b	b	a	a	b	a	a	b	a	b	a	a	b	a	b	b	a	b	b	a	b	b
Marker490277	a	a	a	b	b	a	b	b	b	a	b	b	b	a	b	a	b	b	a	b	b	b	b	b	a	a	b	b	b	a	a	b	a	a	b	a	b	a	a	b	a	b	b	a	b	b	a	b	b
Marker697076	a	a	a	b	b	a	b	b	b	a	b	b	b	a	b	a	b	b	a	b	b	b	b	b	a	a	b	b	b	a	a	b	a	a	b	a	b	a	a	b	a	b	b	a	b	b	a	b	b
Marker12504	a	a	a	a	b	a	b	b	b	a	b	b	b	a	b	a	b	b	a	b	b	b	b	b	a	a	b	a	b	a	a	b	a	a	b	a	b	a	a	b	a	b	b	a	b	b	a	b	b
Marker402469	a	a	a	a	b	a	b	b	b	a	b	b	b	a	b	a	b	b	a	b	b	b	b	b	a	a	b	a	b	a	a	b	a	a	b	a	b	a	a	b	a	b	b	a	b	b	a	b	b
Marker9892	a	a	a	a	b	a	b	b	b	a	b	b	b	a	b	a	b	b	a	b	b	b	b	b	a	a	b	a	b	a	a	b	a	a	b	a	b	a	a	b	a	a	b	a	b	b	a	b	b
Marker18844	a	a	a	a	b	a	b	b	b	a	b	b	b	a	b	a	b	b	a	b	b	b	b	b	a	a	b	a	b	a	a	b	a	a	b	a	b	a	a	b	a	a	b	a	b	b	a	b	b
Marker28973	a	a	a	a	b	a	b	b	b	a	b	b	b	a	b	a	b	b	a	b	b	b	b	b	a	a	b	a	b	a	a	b	a	a	b	a	b	a	a	b	a	a	b	a	b	b	a	b	b
Marker31352	a	a	a	a	b	a	b	b	b	a	b	b	b	a	b	a	b	b	a	b	b	b	b	b	a	a	b	a	b	a	a	b	a	a	b	a	b	a	a	b	a	a	b	a	b	b	a	b	b
Marker124629	a	a	a	a	b	a	b	b	b	a	b	b	b	a	b	a	b	b	a	b	b	b	b	b	a	a	b	a	b	a	a	b	a	a	b	a	b	a	a	b	a	a	b	a	b	b	a	b	b
Marker430537	a	a	a	a	b	a	b	b	b	a	b	b	b	a	b	a	b	b	a	b	b	b	b	b	a	a	b	a	b	a	a	b	a	a	b	a	b	a	a	b	a	a	b	a	b	b	a	b	b
Marker451533	a	a	a	a	b	a	b	b	b	a	b	b	b	a	b	a	b	b	a	b	b	b	b	b	a	a	b	a	b	a	a	b	a	a	b	a	b	a	a	b	a	a	b	a	b	b	a	b	b
Marker537286	a	a	a	a	b	a	b	b	b	a	b	b	b	a	b	a	b	b	a	b	b	b	b	b	a	a	b	a	b	a	a	b	a	a	b	a	b	a	a	b	a	a	b	a	b	b	a	b	b
Marker722701	a	a	a	a	b	a	b	b	b	a	b	b	b	a	b	a	b	b	a	b	b	b	b	b	a	a	b	a	b	a	a	b	a	a	b	a	b	a	a	b	a	a	b	a	b	b	a	b	b
Marker723581	a	a	a	a	b	a	b	b	b	a	b	b	b	a	b	a	b	b	a	b	b	b	b	b	a	a	b	a	b	a	a	b	a	a	b	a	b	a	a	b	a	a	b	a	b	b	a	b	b
Marker730077	a	a	a	a	b	a	b	b	b	a	b	b	b	a	b	a	b	b	a	b	b	b	b	b	a	a	b	a	b	a	a	b	a	a	b	a	b	a	a	b	a	a	b	a	b	b	a	b	b
Marker788219	a	a	a	a	b	a	b	b	b	a	b	b	b	a	b	a	b	b	a	b	b	b	b	b	a	a	b	a	b	a	a	b	a	a	b	a	b	a	a	b	a	a	b	a	b	b	a	b	b
Marker804732	a	a	a	a	b	a	b	b	b	a	b	b	b	a	b	a	b	b	a	b	b	b	b	b	a	a	b	a	b	a	a	b	a	a	b	a	b	a	a	b	a	a	b	a	b	b	a	b	b
Marker813383	a	a	a	a	b	a	b	b	b	a	b	b	b	a	b	a	b	b	a	b	b	b	b	b	a	a	b	a	b	a	a	b	a	a	b	a	b	a	a	b	a	a	b	a	b	b	a	b	b
Marker18271	a	a	a	a	b	a	b	b	b	a	b	b	b	a	b	a	b	b	a	b	b	b	b	b	a	a	b	a	b	a	a	b	a	a	b	a	b	a	a	b	a	a	b	a	b	a	a	b	b
Marker81329	a	a	a	a	b	a	b	b	b	a	b	b	b	a	b	a	b	b	a	b	b	b	b	b	a	a	b	a	b	a	a	b	a	a	b	a	b	a	a	b	a	a	b	a	b	a	a	b	b
Marker285652	a	a	a	a	b	a	b	b	b	a	b	b	b	a	b	a	b	b	a	b	b	b	b	b	a	a	b	a	b	a	a	b	a	a	b	a	b	a	a	b	a	a	b	a	b	a	a	b	b
Marker575399	a	a	a	a	b	a	b	b	b	a	b	b	b	a	b	a	b	b	a	b	b	b	b	b	a	a	b	a	b	a	a	b	a	a	b	a	b	a	a	b	a	a	b	a	b	a	a	b	b
Marker658342	a	a	a	a	b	a	b	b	b	a	b	b	b	a	b	a	b	b	a	b	b	b	b	b	a	a	b	a	b	a	a	b	a	a	b	a	b	a	a	b	a	a	b	a	b	a	a	b	b
Marker18511	a	a	a	a	b	a	b	b	b	a	b	b	b	a	b	a	b	b	a	b	b	b	b	b	a	a	b	a	b	a	a	b	a	a	b	a	b	a	a	b	a	a	b	a	b	a	a	b	b
Marker23106	a	a	a	a	b	a	b	b	b	a	b	b	b	a	b	a	b	b	a	b	b	b	b	b	a	a	b	a	b	a	a	b	a	a	b	a	b	a	a	b	a	a	b	a	b	a	a	b	b
Marker31121	a	a	a	a	b	a	b	b	b	a	b	b	b	a	b	a	b	b	a	b	b	b	b	b	a	a	b	a	b	a	a	b	a	a	b	a	b	a	a	b	a	a	b	a	b	a	a	b	b
Marker287360	a	a	a	a	b	a	b	b	b	a	b	b	b	a	b	a	b	b	a	b	b	b	b	b	a	a	b	a	b	a	a	b	a	a	b	a	b	a	a	b	a	a	b	a	b	a	a	b	b
Marker316360	a	a	a	a	b	a	b	b	b	a	b	b	b	a	b	a	b	b	a	b	b	b	b	b	a	a	b	a	b	a	a	b	a	a	b	a	b	a	a	b	a	a	b	a	b	a	a	b	b
Marker438655	a	a	a	a	b	a	b	b	b	a	b	b	b	a	b	a	b	b	a	b	b	b	b	b	a	a	b	a	b	a	a	b	a	a	b	a	b	a	a	b	a	a	b	a	b	a	a	b	b
Marker452173	a	a	a	a	b	a	b	b	b	a	b	b	b	a	b	a	b	b	a	b	b	b	b	b	a	a	b	a	b	a	a	b	a	a	b	a	b	a	a	b	a	a	b	a	b	a	a	b	b
Marker556111	a	a	a	a	b	a	b	b	b	a	b	b	b	a	b	a	b	b	a	b	b	b	b	b	a	a	b	a	b	a	a	b	a	a	b	a	b	a	a	b	a	a	b	a	b	a	a	b	b
Marker799997	a	a	a	a	b	a	b	b	b	a	b	b	b	a	b	a	b	b	a	b	b	b	b	b	a	a	b	a	b	a	a	b	a	a	b	a	b	a	a	b	a	a	b	a	b	a	a	b	b
Marker17049	a	a	a	a	b	a	b	b	b	a	b	b	b	a	b	a	b	b	a	b	b	b	b	b	a	a	b	a	b	a	a	b	a	a	b	a	b	a	a	b	a	a	b	a	b	a	a	b	b
Marker18975	a	a	a	a	b	a	b	b	b	a	b	b	b	a	b	a	b	b	a	b	b	b	b	b	a	a	b	a	b	a	a	b	a	a	b	a	b	a	a	b	a	a	b	a	b	a	a	b	b
Marker62099	a	a	a	a	b	a	b	b	b	a	b	b	b	a	b	a	b	b	a	b	b	b	b	b	a	a	b	a	b	a	a	b	a	a	b	a	b	a	a	b	a	a	b	a	b	a	a	b	b
Marker63648	a	a	a	a	b	a	b	b	b	a	b	b	b	a	b	a	b	b	a	b	b	b	b	b	a	a	b	a	b	a	a	b	a	a	b	a	b	a	a	b	a	a	b	a	b	a	a	b	b
Marker359452	a	a	a	a	b	a	b	b	b	a	b	b	b	a	b	a	b	b	a	b	b	b	b	b	a	a	b	a	b	a	a	b	a	a	b	a	b	a	a	b	a	a	b	a	b	a	a	b	b
Marker406527	a	a	a	a	b	a	b	b	b	a	b	b	b	a	b	a	b	b	a	b	b	b	b	b	a	a	b	a	b	a	a	b	a	a	b	a	b	a	a	b	a	a	b	a	b	a	a	b	b
Marker662363	a	a	a	a	b	a	b	b	b	a	b	b	b	a	b	a	b	b	a	b	b	b	b	b	a	a	b	a	b	a	a	b	a	a	b	a	b	a	a	b	a	a	b	a	b	a	a	b	b
Marker784316	a	a	a	a	b	a	b	b	b	a	b	b	b	a	b	a	b	b	a	b	b	b	b	b	a	a	b	a	b	a	a	b	a	a	b	a	b	a	a	b	a	a	b	a	b	a	a	b	b
Marker20496	a	a	a	a	b	a	b	b	b	a	b	b	b	a	b	a	b	b	a	b	b	b	b	b	a	a	b	a	b	a	a	b	a	a	b	a	b	a	a	b	a	a	b	a	b	a	a	b	b
Marker46930	a	a	a	a	b	a	b	b	b	a	b	b	b	a	b	a	b	b	a	b	b	b	b	b	a	a	b	a	b	a	a	b	a	a	b	a	b	a	a	b	a	a	b	a	b	a	a	b	b
Marker16697	a	a	a	a	b	a	b	b	b	a	b	b	b	a	b	a	b	b	a	b	b	b	b	b	a	a	b	a	b	a	a	b	a	a	b	a	b	a	a	b	a	a	b	a	b	a	a	b	b
Marker52703	a	a	a	a	b	a	b	b	b	a	b	b	b	a	b	a	b	b	a	b	b	b	b	b	a	a	b	a	b	a	a	b	a	a	b	a	b	a	a	b	a	a	b	a	b	a	a	b	b
Marker9856	a	a	a	a	b	a	b	b	b	a	b	b	b	a	b	a	b	b	a	b	b	b	b	b	a	a	b	a	b	a	a	b	a	a	b	a	b	a	a	b	a	b	b	a	b	a	a	b	b
Marker12782	a	a	a	a	b	a	b	b	b	a	b	b	b	a	b	a	b	b	a	b	b	b	b	b	a	a	b	a	b	a	a	b	a	a	b	a	b	a	a	b	a	b	b	a	b	a	a	b	b
Marker25525	a	a	a	a	b	a	b	b	b	a	b	b	b	a	b	a	b	b	a	b	b	b	b	b	a	a	b	a	b	a	a	b	a	a	b	a	b	a	a	b	a	b	b	a	b	a	a	b	b
Marker26069	a	a	a	a	b	a	b	b	b	a	b	b	b	a	b	a	b	b	a	b	b	b	b	b	a	a	b	a	b	a	a	b	a	a	b	a	b	a	a	b	a	b	b	a	b	a	a	b	b
Marker52409	a	a	a	a	b	a	b	b	b	a	b	b	b	a	b	a	b	b	a	b	b	b	b	b	a	a	b	a	b	a	a	b	a	a	b	a	b	a	a	b	a	b	b	a	b	a	a	b	b
Marker60054	a	a	a	a	b	a	b	b	b	a	b	b	b	a	b	a	b	b	a	b	b	b	b	b	a	a	b	a	b	a	a	b	a	a	b	a	b	a	a	b	a	b	b	a	b	a	a	b	b
Marker673172	a	a	a	a	b	a	b	b	b	a	b	b	b	a	b	a	b	b	a	b	b	b	b	b	a	a	b	a	b	a	a	b	a	a	b	a	b	a	a	b	a	b	b	a	b	a	a	b	b
Marker800888	a	a	a	a	b	a	b	b	b	a	b	b	b	a	b	a	b	b	a	b	b	b	b	b	a	a	b	a	b	a	a	b	a	a	b	a	b	a	a	b	a	b	b	a	b	a	a	b	b
Marker6222	a	a	a	a	b	a	b	b	b	a	b	b	b	a	b	a	b	b	a	b	b	b	b	b	a	a	b	a	b	a	a	b	a	a	b	a	b	a	a	b	a	b	b	a	b	a	a	b	b
Marker8494	a	a	a	a	b	a	b	b	b	a	b	b	b	a	b	a	b	b	a	b	b	b	b	b	a	a	b	a	b	a	a	b	a	a	b	a	b	a	a	b	a	b	b	a	b	a	a	b	b
Marker22429	a	a	a	a	b	a	b	b	b	a	b	b	b	a	b	a	b	b	a	b	b	b	b	b	a	a	b	a	b	a	a	b	a	a	b	a	b	a	a	b	a	b	b	a	b	a	a	b	b
Marker35307	a	a	a	a	b	a	b	b	b	a	b	b	b	a	b	a	b	b	a	b	b	b	b	b	a	a	b	a	b	a	a	b	a	a	b	a	b	a	a	b	a	b	b	a	b	a	a	b	b
Marker85311	a	a	a	a	b	a	b	b	b	a	b	b	b	a	b	a	b	b	a	b	b	b	b	b	a	a	b	a	b	a	a	b	a	a	b	a	b	a	a	b	a	b	b	a	b	a	a	b	b
Marker206296	a	a	a	a	b	a	b	b	b	a	b	b	b	a	b	a	b	b	a	b	b	b	b	b	a	a	b	a	b	a	a	b	a	a	b	a	b	a	a	b	a	b	b	a	b	a	a	b	b
Marker408870	a	a	a	a	b	a	b	b	b	a	b	b	b	a	b	a	b	b	a	b	b	b	b	b	a	a	b	a	b	a	a	b	a	a	b	a	b	a	a	b	a	b	b	a	b	a	a	b	b
Marker423376	a	a	a	a	b	a	b	b	b	a	b	b	b	a	b	a	b	b	a	b	b	b	b	b	a	a	b	a	b	a	a	b	a	a	b	a	b	a	a	b	a	b	b	a	b	a	a	b	b
Marker448359	a	a	a	a	b	a	b	b	b	a	b	b	b	a	b	a	b	b	a	b	b	b	b	b	a	a	b	a	b	a	a	b	a	a	b	a	b	a	a	b	a	b	b	a	b	a	a	b	b
Marker457067	a	a	a	a	b	a	b	b	b	a	b	b	b	a	b	a	b	b	a	b	b	b	b	b	a	a	b	a	b	a	a	b	a	a	b	a	b	a	a	b	a	b	b	a	b	a	a	b	b
Marker483383	a	a	a	a	b	a	b	b	b	a	b	b	b	a	b	a	b	b	a	b	b	b	b	b	a	a	b	a	b	a	a	b	a	a	b	a	b	a	a	b	a	b	b	a	b	a	a	b	b
Marker507915	a	a	a	a	b	a	b	b	b	a	b	b	b	a	b	a	b	b	a	b	b	b	b	b	a	a	b	a	b	a	a	b	a	a	b	a	b	a	a	b	a	b	b	a	b	a	a	b	b
Marker762890	a	a	a	a	b	a	b	b	b	a	b	b	b	a	b	a	b	b	a	b	b	b	b	b	a	a	b	a	b	a	a	b	a	a	b	a	b	a	a	b	a	b	b	a	b	a	a	b	b
Marker9526	a	a	a	a	b	a	b	b	b	b	b	b	b	a	b	a	b	b	a	b	b	b	b	b	a	a	b	a	b	a	a	b	a	a	b	a	b	a	a	b	a	b	b	a	b	a	a	b	b
Marker17376	a	a	a	a	b	a	b	b	b	b	b	b	b	a	b	a	b	b	a	b	b	b	b	b	a	a	b	a	b	a	a	b	a	a	b	a	b	a	a	b	a	b	b	a	b	a	a	b	b
Marker28368	a	a	a	a	b	a	b	b	b	b	b	b	b	a	b	a	b	b	a	b	b	b	b	b	a	a	b	a	b	a	a	b	a	a	b	a	b	a	a	b	a	b	b	a	b	a	a	b	b
Marker45307	a	a	a	a	b	a	b	b	b	b	b	b	b	a	b	a	b	b	a	b	b	b	b	b	a	a	b	a	b	a	a	b	a	a	b	a	b	a	a	b	a	b	b	a	b	a	a	b	b
Marker60348	a	a	a	a	b	a	b	b	b	b	b	b	b	a	b	a	b	b	a	b	b	b	b	b	a	a	b	a	b	a	a	b	a	a	b	a	b	a	a	b	a	b	b	a	b	a	a	b	b
Marker217207	a	a	a	a	b	a	b	b	b	b	b	b	b	a	b	a	b	b	a	b	b	b	b	b	a	a	b	a	b	a	a	b	a	a	b	a	b	a	a	b	a	b	b	a	b	a	a	b	b
Marker549255	a	a	a	a	b	a	b	b	b	b	b	b	b	a	b	a	b	b	a	b	b	b	b	b	a	a	b	a	b	a	a	b	a	a	b	a	b	a	a	b	a	b	b	a	b	a	a	b	b
Marker604584	a	a	a	a	b	a	b	b	b	b	b	b	b	a	b	a	b	b	a	b	b	b	b	b	a	a	b	a	b	a	a	b	a	a	b	a	b	a	a	b	a	b	b	a	b	a	a	b	b
Marker500897	a	a	a	a	b	a	b	b	b	b	b	b	b	a	b	a	b	b	a	b	b	b	b	b	a	a	b	a	b	a	a	b	a	a	b	a	b	a	a	b	a	b	b	a	b	a	a	b	b
Marker683195	a	a	a	a	b	a	b	b	b	b	b	b	b	a	b	a	b	b	a	b	b	b	b	b	a	a	b	a	b	a	a	b	a	a	b	a	b	a	a	b	a	b	b	a	b	a	a	b	b
Marker742464	a	a	a	a	b	a	b	b	b	b	b	b	b	a	b	a	b	b	a	b	b	b	b	b	a	a	b	a	b	a	a	b	a	a	b	a	b	a	a	b	a	b	b	a	b	a	a	b	b
Marker13853	a	a	a	a	b	a	b	b	b	b	b	b	b	a	b	a	b	b	a	b	b	b	b	b	a	a	b	a	b	a	a	b	a	a	b	a	b	a	a	b	a	b	b	a	b	a	a	b	b
Marker18361	a	a	a	a	b	a	b	b	b	b	b	b	b	a	b	a	b	b	a	b	b	b	b	b	a	a	b	a	b	a	a	b	a	a	b	a	b	a	a	b	a	b	b	a	b	a	a	b	b
Marker110498	a	a	a	a	b	a	b	b	b	b	b	b	b	a	b	a	b	b	a	b	b	b	b	b	a	a	b	a	b	a	a	b	a	a	b	a	b	a	a	b	a	b	b	a	b	a	a	b	b
Marker201549	a	a	a	a	b	a	b	b	b	b	b	b	b	a	b	a	b	b	a	b	b	b	b	b	a	a	b	a	b	a	a	b	a	a	b	a	b	a	a	b	a	b	b	a	b	a	a	b	b
Marker232793	a	a	a	a	b	a	b	b	b	b	b	b	b	a	b	a	b	b	a	b	b	b	b	b	a	a	b	a	b	a	a	b	a	a	b	a	b	a	a	b	a	b	b	a	b	a	a	b	b
Marker774173	a	a	a	a	b	a	b	b	b	a	b	b	b	a	b	a	b	b	a	b	b	b	b	b	a	a	b	a	b	a	a	b	a	a	b	a	b	a	a	b	a	b	b	a	b	a	a	b	b
Marker85402	a	a	a	a	b	a	b	b	b	a	b	b	b	a	b	a	b	b	a	b	b	b	b	b	a	a	b	a	b	a	a	b	a	a	b	a	b	a	a	b	a	b	b	a	b	a	a	b	b
Marker269686	a	a	a	a	b	a	b	b	b	a	b	b	b	a	b	a	b	b	a	b	b	b	b	b	a	a	b	a	b	a	a	b	a	a	b	a	b	a	a	b	a	b	b	a	b	a	a	b	b
Marker24006	a	a	a	a	b	a	b	b	b	a	b	b	b	a	b	a	b	b	a	b	b	b	b	b	a	a	b	a	b	a	a	b	a	a	b	a	b	a	a	b	a	b	b	a	b	a	a	b	b
Marker6656	a	a	a	a	b	a	b	b	b	a	b	b	b	a	b	a	b	b	a	b	b	b	b	b	a	a	b	a	b	a	b	b	a	a	b	a	b	a	a	b	a	b	b	a	b	a	a	b	b
Marker7463	a	a	a	a	b	a	b	b	b	a	b	b	b	a	b	a	b	b	a	b	b	b	b	b	a	a	b	a	b	a	b	b	a	a	b	a	b	a	a	b	a	b	b	a	b	a	a	b	b
Marker7986	a	a	a	a	b	a	b	b	b	a	b	b	b	a	b	a	b	b	a	b	b	b	b	b	a	a	b	a	b	a	b	b	a	a	b	a	b	a	a	b	a	b	b	a	b	a	a	b	b
Marker8518	a	a	a	a	b	a	b	b	b	a	b	b	b	a	b	a	b	b	a	b	b	b	b	b	a	a	b	a	b	a	b	b	a	a	b	a	b	a	a	b	a	b	b	a	b	a	a	b	b
Marker12186	a	a	a	a	b	a	b	b	b	a	b	b	b	a	b	a	b	b	a	b	b	b	b	b	a	a	b	a	b	a	b	b	a	a	b	a	b	a	a	b	a	b	b	a	b	a	a	b	b
Marker15054	a	a	a	a	b	a	b	b	b	a	b	b	b	a	b	a	b	b	a	b	b	b	b	b	a	a	b	a	b	a	b	b	a	a	b	a	b	a	a	b	a	b	b	a	b	a	a	b	b
Marker16465	a	a	a	a	b	a	b	b	b	a	b	b	b	a	b	a	b	b	a	b	b	b	b	b	a	a	b	a	b	a	b	b	a	a	b	a	b	a	a	b	a	b	b	a	b	a	a	b	b
Marker25559	a	a	a	a	b	a	b	b	b	a	b	b	b	a	b	a	b	b	a	b	b	b	b	b	a	a	b	a	b	a	b	b	a	a	b	a	b	a	a	b	a	b	b	a	b	a	a	b	b
Marker39128	a	a	a	a	b	a	b	b	b	a	b	b	b	a	b	a	b	b	a	b	b	b	b	b	a	a	b	a	b	a	b	b	a	a	b	a	b	a	a	b	a	b	b	a	b	a	a	b	b
Marker43731	a	a	a	a	b	a	b	b	b	a	b	b	b	a	b	a	b	b	a	b	b	b	b	b	a	a	b	a	b	a	b	b	a	a	b	a	b	a	a	b	a	b	b	a	b	a	a	b	b
Marker81806	a	a	a	a	b	a	b	b	b	a	b	b	b	a	b	a	b	b	a	b	b	b	b	b	a	a	b	a	b	a	b	b	a	a	b	a	b	a	a	b	a	b	b	a	b	a	a	b	b
Marker93220	a	a	a	a	b	a	b	b	b	a	b	b	b	a	b	a	b	b	a	b	b	b	b	b	a	a	b	a	b	a	b	b	a	a	b	a	b	a	a	b	a	b	b	a	b	a	a	b	b
Marker166805	a	a	a	a	b	a	b	b	b	a	b	b	b	a	b	a	b	b	a	b	b	b	b	b	a	a	b	a	b	a	b	b	a	a	b	a	b	a	a	b	a	b	b	a	b	a	a	b	b
Marker167614	a	a	a	a	b	a	b	b	b	a	b	b	b	a	b	a	b	b	a	b	b	b	b	b	a	a	b	a	b	a	b	b	a	a	b	a	b	a	a	b	a	b	b	a	b	a	a	b	b
Marker177158	a	a	a	a	b	a	b	b	b	a	b	b	b	a	b	a	b	b	a	b	b	b	b	b	a	a	b	a	b	a	b	b	a	a	b	a	b	a	a	b	a	b	b	a	b	a	a	b	b
Marker177212	a	a	a	a	b	a	b	b	b	a	b	b	b	a	b	a	b	b	a	b	b	b	b	b	a	a	b	a	b	a	b	b	a	a	b	a	b	a	a	b	a	b	b	a	b	a	a	b	b
Marker178582	a	a	a	a	b	a	b	b	b	a	b	b	b	a	b	a	b	b	a	b	b	b	b	b	a	a	b	a	b	a	b	b	a	a	b	a	b	a	a	b	a	b	b	a	b	a	a	b	b
Marker275692	a	a	a	a	b	a	b	b	b	a	b	b	b	a	b	a	b	b	a	b	b	b	b	b	a	a	b	a	b	a	b	b	a	a	b	a	b	a	a	b	a	b	b	a	b	a	a	b	b
Marker306348	a	a	a	a	b	a	b	b	b	a	b	b	b	a	b	a	b	b	a	b	b	b	b	b	a	a	b	a	b	a	b	b	a	a	b	a	b	a	a	b	a	b	b	a	b	a	a	b	b
Marker416373	a	a	a	a	b	a	b	b	b	a	b	b	b	a	b	a	b	b	a	b	b	b	b	b	a	a	b	a	b	a	b	b	a	a	b	a	b	a	a	b	a	b	b	a	b	a	a	b	b
Marker505341	a	a	a	a	b	a	b	b	b	a	b	b	b	a	b	a	b	b	a	b	b	b	b	b	a	a	b	a	b	a	b	b	a	a	b	a	b	a	a	b	a	b	b	a	b	a	a	b	b
Marker539308	a	a	a	a	b	a	b	b	b	a	b	b	b	a	b	a	b	b	a	b	b	b	b	b	a	a	b	a	b	a	b	b	a	a	b	a	b	a	a	b	a	b	b	a	b	a	a	b	b
Marker543854	a	a	a	a	b	a	b	b	b	a	b	b	b	a	b	a	b	b	a	b	b	b	b	b	a	a	b	a	b	a	b	b	a	a	b	a	b	a	a	b	a	b	b	a	b	a	a	b	b
Marker665022	a	a	a	a	b	a	b	b	b	a	b	b	b	a	b	a	b	b	a	b	b	b	b	b	a	a	b	a	b	a	b	b	a	a	b	a	b	a	a	b	a	b	b	a	b	a	a	b	b
Marker666111	a	a	a	a	b	a	b	b	b	a	b	b	b	a	b	a	b	b	a	b	b	b	b	b	a	a	b	a	b	a	b	b	a	a	b	a	b	a	a	b	a	b	b	a	b	a	a	b	b
Marker681966	a	a	a	a	b	a	b	b	b	a	b	b	b	a	b	a	b	b	a	b	b	b	b	b	a	a	b	a	b	a	b	b	a	a	b	a	b	a	a	b	a	b	b	a	b	a	a	b	b
Marker691464	a	a	a	a	b	a	b	b	b	a	b	b	b	a	b	a	b	b	a	b	b	b	b	b	a	a	b	a	b	a	b	b	a	a	b	a	b	a	a	b	a	b	b	a	b	a	a	b	b
Marker737197	a	a	a	a	b	a	b	b	b	a	b	b	b	a	b	a	b	b	a	b	b	b	b	b	a	a	b	a	b	a	b	b	a	a	b	a	b	a	a	b	a	b	b	a	b	a	a	b	b
Marker738890	a	a	a	a	b	a	b	b	b	a	b	b	b	a	b	a	b	b	a	b	b	b	b	b	a	a	b	a	b	a	b	b	a	a	b	a	b	a	a	b	a	b	b	a	b	a	a	b	b
Marker8162	a	a	a	a	b	a	b	b	b	a	b	b	b	a	b	a	b	b	a	b	b	b	b	b	a	a	b	a	b	a	b	b	a	a	b	a	b	a	a	b	a	b	b	a	b	a	a	b	b
Marker12328	a	a	a	a	b	a	b	b	b	a	b	b	b	a	b	a	b	b	a	b	b	b	b	b	a	a	b	a	b	a	b	b	a	a	b	a	b	a	a	b	a	b	b	a	b	a	a	b	b
Marker21194	a	a	a	a	b	a	b	b	b	a	b	b	b	a	b	a	b	b	a	b	b	b	b	b	a	a	b	a	b	a	b	b	a	a	b	a	b	a	a	b	a	b	b	a	b	a	a	b	b
Marker26021	a	a	a	a	b	a	b	b	b	a	b	b	b	a	b	a	b	b	a	b	b	b	b	b	a	a	b	a	b	a	b	b	a	a	b	a	b	a	a	b	a	b	b	a	b	a	a	b	b
Marker28358	a	a	a	a	b	a	b	b	b	a	b	b	b	a	b	a	b	b	a	b	b	b	b	b	a	a	b	a	b	a	b	b	a	a	b	a	b	a	a	b	a	b	b	a	b	a	a	b	b
Marker43405	a	a	a	a	b	a	b	b	b	a	b	b	b	a	b	a	b	b	a	b	b	b	b	b	a	a	b	a	b	a	b	b	a	a	b	a	b	a	a	b	a	b	b	a	b	a	a	b	b
Marker56764	a	a	a	a	b	a	b	b	b	a	b	b	b	a	b	a	b	b	a	b	b	b	b	b	a	a	b	a	b	a	b	b	a	a	b	a	b	a	a	b	a	b	b	a	b	a	a	b	b
Marker116180	a	a	a	a	b	a	b	b	b	a	b	b	b	a	b	a	b	b	a	b	b	b	b	b	a	a	b	a	b	a	b	b	a	a	b	a	b	a	a	b	a	b	b	a	b	a	a	b	b
Marker144449	a	a	a	a	b	a	b	b	b	a	b	b	b	a	b	a	b	b	a	b	b	b	b	b	a	a	b	a	b	a	b	b	a	a	b	a	b	a	a	b	a	b	b	a	b	a	a	b	b
Marker159417	a	a	a	a	b	a	b	b	b	a	b	b	b	a	b	a	b	b	a	b	b	b	b	b	a	a	b	a	b	a	b	b	a	a	b	a	b	a	a	b	a	b	b	a	b	a	a	b	b
Marker195959	a	a	a	a	b	a	b	b	b	a	b	b	b	a	b	a	b	b	a	b	b	b	b	b	a	a	b	a	b	a	b	b	a	a	b	a	b	a	a	b	a	b	b	a	b	a	a	b	b
Marker246061	a	a	a	a	b	a	b	b	b	a	b	b	b	a	b	a	b	b	a	b	b	b	b	b	a	a	b	a	b	a	b	b	a	a	b	a	b	a	a	b	a	b	b	a	b	a	a	b	b
Marker250718	a	a	a	a	b	a	b	b	b	a	b	b	b	a	b	a	b	b	a	b	b	b	b	b	a	a	b	a	b	a	b	b	a	a	b	a	b	a	a	b	a	b	b	a	b	a	a	b	b
Marker271664	a	a	a	a	b	a	b	b	b	a	b	b	b	a	b	a	b	b	a	b	b	b	b	b	a	a	b	a	b	a	b	b	a	a	b	a	b	a	a	b	a	b	b	a	b	a	a	b	b
Marker297058	a	a	a	a	b	a	b	b	b	a	b	b	b	a	b	a	b	b	a	b	b	b	b	b	a	a	b	a	b	a	b	b	a	a	b	a	b	a	a	b	a	b	b	a	b	a	a	b	b
Marker474494	a	a	a	a	b	a	b	b	b	a	b	b	b	a	b	a	b	b	a	b	b	b	b	b	a	a	b	a	b	a	b	b	a	a	b	a	b	a	a	b	a	b	b	a	b	a	a	b	b
Marker505940	a	a	a	a	b	a	b	b	b	a	b	b	b	a	b	a	b	b	a	b	b	b	b	b	a	a	b	a	b	a	b	b	a	a	b	a	b	a	a	b	a	b	b	a	b	a	a	b	b
Marker578156	a	a	a	a	b	a	b	b	b	a	b	b	b	a	b	a	b	b	a	b	b	b	b	b	a	a	b	a	b	a	b	b	a	a	b	a	b	a	a	b	a	b	b	a	b	a	a	b	b
Marker648875	a	a	a	a	b	a	b	b	b	a	b	b	b	a	b	a	b	b	a	b	b	b	b	b	a	a	b	a	b	a	b	b	a	a	b	a	b	a	a	b	a	b	b	a	b	a	a	b	b
Marker674800	a	a	a	a	b	a	b	b	b	a	b	b	b	a	b	a	b	b	a	b	b	b	b	b	a	a	b	a	b	a	b	b	a	a	b	a	b	a	a	b	a	b	b	a	b	a	a	b	b
Marker678637	a	a	a	a	b	a	b	b	b	a	b	b	b	a	b	a	b	b	a	b	b	b	b	b	a	a	b	a	b	a	b	b	a	a	b	a	b	a	a	b	a	b	b	a	b	a	a	b	b
Marker685798	a	a	a	a	b	a	b	b	b	a	b	b	b	a	b	a	b	b	a	b	b	b	b	b	a	a	b	a	b	a	b	b	a	a	b	a	b	a	a	b	a	b	b	a	b	a	a	b	b
Marker15086	a	a	a	a	b	a	b	b	b	a	b	b	b	a	b	a	b	b	a	b	b	b	b	b	a	a	b	a	b	a	b	b	a	a	b	a	b	a	a	a	a	b	b	a	b	a	a	b	b
Marker39339	a	a	a	a	b	a	b	b	b	a	b	b	b	a	b	a	b	b	a	b	b	b	b	b	a	a	b	a	b	a	b	b	a	a	b	a	b	a	a	a	a	b	b	a	b	a	a	b	b
Marker156151	a	a	a	a	b	a	b	b	b	a	b	b	b	a	b	a	b	b	a	b	b	b	b	b	a	a	b	a	b	a	b	b	a	a	b	a	b	a	a	a	a	b	b	a	b	a	a	b	b
Marker7137	a	a	a	a	b	a	b	b	b	a	b	b	b	a	b	a	b	b	a	b	b	b	b	b	a	a	b	a	b	a	b	b	a	a	b	a	a	a	a	a	a	b	b	a	b	a	a	b	b
Marker8453	a	a	a	a	b	a	b	b	b	a	b	b	b	a	b	a	b	b	a	b	b	b	b	b	a	a	b	a	b	a	b	b	a	a	b	a	a	a	a	a	a	b	b	a	b	a	a	b	b
Marker10862	a	a	a	a	b	a	b	b	b	a	b	b	b	a	b	a	b	b	a	b	b	b	b	b	a	a	b	a	b	a	b	b	a	a	b	a	a	a	a	a	a	b	b	a	b	a	a	b	b
Marker207111	a	a	a	a	b	a	b	b	b	a	b	b	b	a	b	a	b	b	a	b	b	b	b	b	a	a	b	a	b	a	b	b	a	a	b	a	a	a	a	a	a	b	b	a	b	a	a	b	b
Marker289920	a	a	a	a	b	a	b	b	b	a	b	b	b	a	b	a	b	b	a	b	b	b	b	b	a	a	b	a	b	a	b	b	a	a	b	a	a	a	a	a	a	b	b	a	b	a	a	b	b
Marker296029	a	a	a	a	b	a	b	b	b	a	b	b	b	a	b	a	b	b	a	b	b	b	b	b	a	a	b	a	b	a	b	b	a	a	b	a	a	a	a	a	a	b	b	a	b	a	a	b	b
Marker332962	a	a	a	a	b	a	b	b	b	a	b	b	b	a	b	a	b	b	a	b	b	b	b	b	a	a	b	a	b	a	b	b	a	a	b	a	a	a	a	a	a	b	b	a	b	a	a	b	b
Marker440954	a	a	a	a	b	a	b	b	b	a	b	b	b	a	b	a	b	b	a	b	b	b	b	b	a	a	b	a	b	a	b	b	a	a	b	a	a	a	a	a	a	b	b	a	b	a	a	b	b
Marker385108	a	a	a	a	b	a	b	b	b	a	b	b	b	a	b	a	b	b	a	b	b	b	b	b	a	a	b	a	b	a	b	b	b	a	b	a	a	a	a	a	a	b	b	a	b	a	a	b	b
Marker44415	a	a	a	a	b	a	b	b	b	a	b	b	b	a	b	a	b	b	a	b	b	b	b	b	a	a	b	a	b	a	b	b	b	a	b	a	a	a	a	b	a	b	b	a	b	a	a	b	b
Marker55353	a	a	a	a	b	a	b	b	b	a	b	b	b	a	b	a	b	b	a	b	b	b	b	b	a	a	b	a	b	a	b	b	b	a	b	a	a	a	a	b	a	b	b	a	b	a	a	b	b
Marker61791	a	a	a	a	b	a	b	b	b	a	b	b	b	a	b	a	b	b	a	b	b	b	b	b	a	a	b	a	b	a	b	b	b	a	b	a	a	a	a	b	a	b	b	a	b	a	a	b	b
Marker190191	a	a	a	a	b	a	b	b	b	a	b	b	b	a	b	a	b	b	a	b	b	b	b	b	a	a	b	a	b	a	b	b	b	a	b	a	a	a	a	b	a	b	b	a	b	a	a	b	b
Marker223794	a	a	a	a	b	a	b	b	b	a	b	b	b	a	b	a	b	b	a	b	b	b	b	b	a	a	b	a	b	a	b	b	b	a	b	a	a	a	a	b	a	b	b	a	b	a	a	b	b
Marker279062	a	a	a	a	b	a	b	b	b	a	b	b	b	a	b	a	b	b	a	b	b	b	b	b	a	a	b	a	b	a	b	b	b	a	b	a	a	a	a	b	a	b	b	a	b	a	a	b	b
Marker498043	a	a	a	a	b	a	b	b	b	a	b	b	b	a	b	a	b	b	a	b	b	b	b	b	a	a	b	a	b	a	b	b	b	a	b	a	a	a	a	b	a	b	b	a	b	a	a	b	b
Marker705118	a	a	a	a	b	a	b	b	b	a	b	b	b	a	b	a	b	b	a	b	b	b	b	b	a	a	b	a	b	a	b	b	b	a	b	a	a	a	a	b	a	b	b	a	b	a	a	b	b
Marker782266	a	a	a	a	b	a	b	b	b	a	b	b	b	a	b	a	b	b	a	b	b	b	b	b	a	a	b	a	b	a	b	b	b	a	b	a	a	a	a	b	a	b	b	a	b	a	a	b	b
Marker7255	a	a	a	a	b	a	b	b	b	a	b	b	b	a	b	a	b	b	a	b	b	b	b	b	a	a	b	a	b	a	b	b	b	a	b	a	b	a	a	b	a	b	b	a	b	a	a	b	b
Marker7595	a	a	a	a	b	a	b	b	b	a	b	b	b	a	b	a	b	b	a	b	b	b	b	b	a	a	b	a	b	a	b	b	b	a	b	a	b	a	a	b	a	b	b	a	b	a	a	b	b
Marker9005	a	a	a	a	b	a	b	b	b	a	b	b	b	a	b	a	b	b	a	b	b	b	b	b	a	a	b	a	b	a	b	b	b	a	b	a	b	a	a	b	a	b	b	a	b	a	a	b	b
Marker9787	a	a	a	a	b	a	b	b	b	a	b	b	b	a	b	a	b	b	a	b	b	b	b	b	a	a	b	a	b	a	b	b	b	a	b	a	b	a	a	b	a	b	b	a	b	a	a	b	b
Marker10892	a	a	a	a	b	a	b	b	b	a	b	b	b	a	b	a	b	b	a	b	b	b	b	b	a	a	b	a	b	a	b	b	b	a	b	a	b	a	a	b	a	b	b	a	b	a	a	b	b
Marker11144	a	a	a	a	b	a	b	b	b	a	b	b	b	a	b	a	b	b	a	b	b	b	b	b	a	a	b	a	b	a	b	b	b	a	b	a	b	a	a	b	a	b	b	a	b	a	a	b	b
Marker13086	a	a	a	a	b	a	b	b	b	a	b	b	b	a	b	a	b	b	a	b	b	b	b	b	a	a	b	a	b	a	b	b	b	a	b	a	b	a	a	b	a	b	b	a	b	a	a	b	b
Marker16374	a	a	a	a	b	a	b	b	b	a	b	b	b	a	b	a	b	b	a	b	b	b	b	b	a	a	b	a	b	a	b	b	b	a	b	a	b	a	a	b	a	b	b	a	b	a	a	b	b
Marker24137	a	a	a	a	b	a	b	b	b	a	b	b	b	a	b	a	b	b	a	b	b	b	b	b	a	a	b	a	b	a	b	b	b	a	b	a	b	a	a	b	a	b	b	a	b	a	a	b	b
Marker39667	a	a	a	a	b	a	b	b	b	a	b	b	b	a	b	a	b	b	a	b	b	b	b	b	a	a	b	a	b	a	b	b	b	a	b	a	b	a	a	b	a	b	b	a	b	a	a	b	b
Marker46321	a	a	a	a	b	a	b	b	b	a	b	b	b	a	b	a	b	b	a	b	b	b	b	b	a	a	b	a	b	a	b	b	b	a	b	a	b	a	a	b	a	b	b	a	b	a	a	b	b
Marker179055	a	a	a	a	b	a	b	b	b	a	b	b	b	a	b	a	b	b	a	b	b	b	b	b	a	a	b	a	b	a	b	b	b	a	b	a	b	a	a	b	a	b	b	a	b	a	a	b	b
Marker251038	a	a	a	a	b	a	b	b	b	a	b	b	b	a	b	a	b	b	a	b	b	b	b	b	a	a	b	a	b	a	b	b	b	a	b	a	b	a	a	b	a	b	b	a	b	a	a	b	b
Marker266399	a	a	a	a	b	a	b	b	b	a	b	b	b	a	b	a	b	b	a	b	b	b	b	b	a	a	b	a	b	a	b	b	b	a	b	a	b	a	a	b	a	b	b	a	b	a	a	b	b
Marker283536	a	a	a	a	b	a	b	b	b	a	b	b	b	a	b	a	b	b	a	b	b	b	b	b	a	a	b	a	b	a	b	b	b	a	b	a	b	a	a	b	a	b	b	a	b	a	a	b	b
Marker331764	a	a	a	a	b	a	b	b	b	a	b	b	b	a	b	a	b	b	a	b	b	b	b	b	a	a	b	a	b	a	b	b	b	a	b	a	b	a	a	b	a	b	b	a	b	a	a	b	b
Marker441574	a	a	a	a	b	a	b	b	b	a	b	b	b	a	b	a	b	b	a	b	b	b	b	b	a	a	b	a	b	a	b	b	b	a	b	a	b	a	a	b	a	b	b	a	b	a	a	b	b
Marker441711	a	a	a	a	b	a	b	b	b	a	b	b	b	a	b	a	b	b	a	b	b	b	b	b	a	a	b	a	b	a	b	b	b	a	b	a	b	a	a	b	a	b	b	a	b	a	a	b	b
Marker553979	a	a	a	a	b	a	b	b	b	a	b	b	b	a	b	a	b	b	a	b	b	b	b	b	a	a	b	a	b	a	b	b	b	a	b	a	b	a	a	b	a	b	b	a	b	a	a	b	b
Marker585979	a	a	a	a	b	a	b	b	b	a	b	b	b	a	b	a	b	b	a	b	b	b	b	b	a	a	b	a	b	a	b	b	b	a	b	a	b	a	a	b	a	b	b	a	b	a	a	b	b
Marker8061	a	a	a	a	b	a	b	b	b	a	b	b	b	a	b	a	b	b	a	b	b	b	b	b	a	a	b	a	b	a	a	b	b	a	b	a	b	a	a	b	a	b	b	a	b	a	a	b	b
Marker19616	a	a	a	a	b	a	b	b	b	a	b	b	b	a	b	a	b	b	a	b	b	b	b	b	a	a	b	a	b	a	a	b	b	a	b	a	b	a	a	b	a	b	b	a	b	a	a	b	b
Marker33050	a	a	a	a	b	a	b	b	b	a	b	b	b	a	b	a	b	b	a	b	b	b	b	b	a	a	b	a	b	a	a	b	b	a	b	a	b	a	a	b	a	b	b	a	b	a	a	b	b
Marker174081	a	a	a	a	b	a	b	b	b	a	b	b	b	a	b	a	b	b	a	b	b	b	b	b	a	a	b	a	b	a	a	b	b	a	b	a	b	a	a	b	a	b	b	a	b	a	a	b	b
Marker307004	a	a	a	a	b	a	b	b	b	a	b	b	b	a	b	a	b	b	a	b	b	b	b	b	a	a	b	a	b	a	a	b	b	a	b	a	b	a	a	b	a	b	b	a	b	a	a	b	b
Marker451885	a	a	a	a	b	a	b	b	b	a	b	b	b	a	b	a	b	b	a	b	b	b	b	b	a	a	b	a	b	a	a	b	b	a	b	a	b	a	a	b	a	b	b	a	b	a	a	b	b
Marker79833	a	a	a	a	b	a	b	b	b	a	b	b	b	a	b	a	b	b	a	b	b	b	b	b	a	a	b	a	b	a	a	b	a	a	b	a	b	a	a	b	a	b	b	a	b	a	a	b	b
Marker377118	a	a	a	a	b	a	b	b	b	a	b	b	b	a	b	a	b	b	a	b	b	b	b	b	a	a	b	a	b	a	a	b	a	a	b	a	b	a	a	b	a	b	b	a	b	a	a	b	b
Marker597586	a	a	a	a	b	a	b	b	b	a	b	b	b	a	b	a	b	b	a	b	b	b	b	b	a	a	b	a	b	a	a	b	a	a	b	a	b	a	a	b	a	b	b	a	b	a	a	b	b
Marker743809	a	a	a	a	b	a	b	b	b	a	b	b	b	a	b	a	b	b	a	b	b	b	b	b	a	a	b	a	b	a	a	b	a	a	b	a	b	a	a	b	a	b	b	a	b	a	a	b	b
Marker13069	a	a	a	a	b	a	b	b	b	a	b	b	b	a	b	a	b	b	a	b	b	b	b	b	a	a	b	a	b	a	a	b	a	a	b	a	b	a	a	b	a	b	b	a	b	a	a	b	b
Marker109181	a	a	a	a	b	a	b	b	b	a	b	b	b	a	b	a	b	b	a	b	b	b	b	b	a	a	b	a	b	a	a	b	a	a	b	a	b	a	a	b	a	b	b	a	b	a	a	b	b
Marker130615	a	a	a	a	b	a	b	b	b	a	b	b	b	a	b	a	b	b	a	b	b	b	b	b	a	a	b	a	b	a	a	b	a	a	b	a	b	a	a	b	a	b	b	a	b	a	a	b	b
Marker457730	a	a	a	a	b	a	b	b	b	a	b	b	b	a	b	a	b	b	a	b	b	b	b	b	a	a	b	a	b	a	a	b	a	a	b	a	b	a	a	b	a	b	b	a	b	a	a	b	b
Marker674810	a	a	a	a	b	a	b	b	b	a	b	b	b	a	b	a	b	b	a	b	b	b	b	b	a	a	b	a	b	a	a	b	a	a	b	a	b	a	a	b	a	b	b	a	b	a	a	b	b
Marker800862	a	a	a	a	b	a	b	b	b	a	b	b	b	a	b	a	b	b	a	b	b	b	b	b	a	a	b	a	b	a	a	b	a	a	b	a	b	a	a	b	a	b	b	a	b	a	a	b	b
Marker17526	a	a	a	a	b	a	b	b	b	a	b	b	b	a	b	a	b	b	a	b	b	b	b	b	a	a	b	a	b	a	a	b	a	a	b	a	b	a	a	b	a	b	b	a	b	a	a	b	b
Marker21591	a	a	a	a	b	a	b	b	b	a	b	b	b	a	b	a	b	b	a	b	b	b	b	b	a	a	b	a	b	a	a	b	a	a	b	a	b	a	a	b	a	b	b	a	b	a	a	b	b
Marker123373	a	a	a	a	b	a	b	b	b	a	b	b	b	a	b	a	b	b	a	b	b	b	b	b	a	a	b	a	b	a	a	b	a	a	b	a	b	b	a	b	a	b	b	a	b	a	a	b	b
Marker131860	a	a	a	a	b	a	b	b	b	a	b	b	b	a	b	a	b	b	a	b	b	b	b	b	a	a	b	a	b	a	a	b	a	a	b	a	b	b	a	b	a	b	b	a	b	a	a	b	b
Marker608810	a	a	a	a	b	a	b	b	b	a	b	b	b	a	b	a	b	b	a	b	b	b	b	b	a	a	b	a	b	a	a	b	a	a	b	a	b	b	a	b	a	b	b	a	b	a	a	b	b
Marker668015	a	a	a	a	b	a	b	b	b	a	b	b	b	a	b	a	b	b	a	b	b	b	b	b	a	a	b	a	b	a	a	b	a	a	b	a	b	b	a	b	a	b	b	a	b	a	a	b	b
Marker679736	a	a	a	a	b	a	b	b	b	a	b	b	b	a	b	a	b	b	a	b	b	b	b	b	a	a	b	a	b	a	a	b	a	a	b	a	b	b	a	b	a	b	b	a	b	a	a	b	b
Marker781360	a	a	a	a	b	a	b	b	b	a	b	b	b	a	b	a	b	b	a	b	b	b	b	b	a	a	b	a	b	a	a	b	a	a	b	a	b	b	a	b	a	b	b	a	b	a	a	b	b
Marker9578	a	a	a	a	b	a	b	b	b	a	b	b	b	a	b	a	b	b	a	b	b	b	b	b	a	a	b	a	b	a	a	b	a	a	b	a	b	b	a	a	a	b	b	a	b	a	a	b	b
Marker9585	a	a	a	a	b	a	b	b	b	a	b	b	b	a	b	a	b	b	a	b	b	b	b	b	a	a	b	a	b	a	a	b	a	a	b	a	b	b	a	a	a	b	b	a	b	a	a	b	b
Marker10103	a	a	a	a	b	a	b	b	b	a	b	b	b	a	b	a	b	b	a	b	b	b	b	b	a	a	b	a	b	a	a	b	a	a	b	a	b	b	a	a	a	b	b	a	b	a	a	b	b
Marker28502	a	a	a	a	b	a	b	b	b	a	b	b	b	a	b	a	b	b	a	b	b	b	b	b	a	a	b	a	b	a	a	b	a	a	b	a	b	b	a	a	a	b	b	a	b	a	a	b	b
Marker141589	a	a	a	a	b	a	b	b	b	a	b	b	b	a	b	a	b	b	a	b	b	b	b	b	a	a	b	a	b	a	a	b	a	a	b	a	b	b	a	a	a	b	b	a	b	a	a	b	b
Marker509190	a	a	a	a	b	a	b	b	b	a	b	b	b	a	b	a	b	b	a	b	b	b	b	b	a	a	b	a	b	a	a	b	a	a	b	a	b	b	a	a	a	b	b	a	b	a	a	b	b
Marker583333	a	a	a	a	b	a	b	b	b	a	b	b	b	a	b	a	b	b	a	b	b	b	b	b	a	a	b	a	b	a	a	b	a	a	b	a	b	b	a	a	a	b	b	a	b	a	a	b	b
Marker605196	a	a	a	a	b	a	b	b	b	a	b	b	b	a	b	a	b	b	a	b	b	b	b	b	a	a	b	a	b	a	a	b	a	a	b	a	b	b	a	a	a	b	b	a	b	a	a	b	b
Marker649856	a	a	a	a	b	a	b	b	b	a	b	b	b	a	b	a	b	b	a	b	b	b	b	b	a	a	b	a	b	a	a	b	a	a	b	a	b	b	a	a	a	b	b	a	b	a	a	b	b
Marker693593	a	a	a	a	b	a	b	b	b	a	b	b	b	a	b	a	b	b	a	b	b	b	b	b	a	a	b	a	b	a	a	b	a	a	b	a	b	b	a	a	a	b	b	a	b	a	a	b	b
Marker3644	a	a	a	a	b	a	b	b	b	a	b	b	b	a	b	a	b	b	a	b	b	b	b	b	a	a	b	a	b	a	a	b	a	a	b	a	b	b	a	b	a	b	b	a	b	a	a	b	b
Marker6118	a	a	a	a	b	a	b	b	b	a	b	b	b	a	b	a	b	b	a	b	b	b	b	b	a	a	b	a	b	a	a	b	a	a	b	a	b	b	a	b	a	b	b	a	b	a	a	b	b
Marker15658	a	a	a	a	b	a	b	b	b	a	b	b	b	a	b	a	b	b	a	b	b	b	b	b	a	a	b	a	b	a	a	b	a	a	b	a	b	b	a	b	a	b	b	a	b	a	a	b	b
Marker15858	a	a	a	a	b	a	b	b	b	a	b	b	b	a	b	a	b	b	a	b	b	b	b	b	a	a	b	a	b	a	a	b	a	a	b	a	b	b	a	b	a	b	b	a	b	a	a	b	b
Marker18277	a	a	a	a	b	a	b	b	b	a	b	b	b	a	b	a	b	b	a	b	b	b	b	b	a	a	b	a	b	a	a	b	a	a	b	a	b	b	a	b	a	b	b	a	b	a	a	b	b
Marker48009	a	a	a	a	b	a	b	b	b	a	b	b	b	a	b	a	b	b	a	b	b	b	b	b	a	a	b	a	b	a	a	b	a	a	b	a	b	b	a	b	a	b	b	a	b	a	a	b	b
Marker53373	a	a	a	a	b	a	b	b	b	a	b	b	b	a	b	a	b	b	a	b	b	b	b	b	a	a	b	a	b	a	a	b	a	a	b	a	b	b	a	b	a	b	b	a	b	a	a	b	b
Marker61413	a	a	a	a	b	a	b	b	b	a	b	b	b	a	b	a	b	b	a	b	b	b	b	b	a	a	b	a	b	a	a	b	a	a	b	a	b	b	a	b	a	b	b	a	b	a	a	b	b
Marker243772	a	a	a	a	b	a	b	b	b	a	b	b	b	a	b	a	b	b	a	b	b	b	b	b	a	a	b	a	b	a	a	b	a	a	b	a	b	b	a	b	a	b	b	a	b	a	a	b	b
Marker392403	a	a	a	a	b	a	b	b	b	a	b	b	b	a	b	a	b	b	a	b	b	b	b	b	a	a	b	a	b	a	a	b	a	a	b	a	b	b	a	b	a	b	b	a	b	a	a	b	b
Marker418692	a	a	a	a	b	a	b	b	b	a	b	b	b	a	b	a	b	b	a	b	b	b	b	b	a	a	b	a	b	a	a	b	a	a	b	a	b	b	a	b	a	b	b	a	b	a	a	b	b
Marker446602	a	a	a	a	b	a	b	b	b	a	b	b	b	a	b	a	b	b	a	b	b	b	b	b	a	a	b	a	b	a	a	b	a	a	b	a	b	b	a	b	a	b	b	a	b	a	a	b	b
Marker457004	a	a	a	a	b	a	b	b	b	a	b	b	b	a	b	a	b	b	a	b	b	b	b	b	a	a	b	a	b	a	a	b	a	a	b	a	b	b	a	b	a	b	b	a	b	a	a	b	b
Marker473783	a	a	a	a	b	a	b	b	b	a	b	b	b	a	b	a	b	b	a	b	b	b	b	b	a	a	b	a	b	a	a	b	a	a	b	a	b	b	a	b	a	b	b	a	b	a	a	b	b
Marker578125	a	a	a	a	b	a	b	b	b	a	b	b	b	a	b	a	b	b	a	b	b	b	b	b	a	a	b	a	b	a	a	b	a	a	b	a	b	b	a	b	a	b	b	a	b	a	a	b	b
Marker615623	a	a	a	a	b	a	b	b	b	a	b	b	b	a	b	a	b	b	a	b	b	b	b	b	a	a	b	a	b	a	a	b	a	a	b	a	b	b	a	b	a	b	b	a	b	a	a	b	b
Marker693343	a	a	a	a	b	a	b	b	b	a	b	b	b	a	b	a	b	b	a	b	b	b	b	b	a	a	b	a	b	a	a	b	a	a	b	a	b	b	a	b	a	b	b	a	b	a	a	b	b
Marker11409	a	a	a	a	b	a	b	b	b	a	b	b	b	a	b	a	b	b	a	b	b	b	b	b	a	a	b	a	b	a	a	b	a	a	b	a	b	b	a	b	a	b	b	a	b	a	a	b	b
Marker165854	a	a	a	a	b	a	b	b	b	a	b	b	b	a	b	a	b	b	a	b	b	b	b	b	a	a	b	a	b	a	a	b	a	a	b	a	b	b	a	b	a	b	b	a	b	a	a	b	b
Marker238597	a	a	a	a	b	a	b	b	b	a	b	b	b	a	b	a	b	b	a	b	b	b	b	b	a	a	b	a	b	a	a	b	a	a	b	a	b	b	a	b	a	b	b	a	b	a	a	b	b
Marker391570	a	a	a	a	b	a	b	b	b	a	b	b	b	a	b	a	b	b	a	b	b	b	b	b	a	a	b	a	b	a	a	b	a	a	b	a	b	b	a	b	a	b	b	a	b	a	a	b	b
Marker627296	a	a	a	a	b	a	b	b	b	a	b	b	b	a	b	a	b	b	a	b	b	b	b	b	a	a	b	a	b	a	a	b	a	a	b	a	b	b	a	b	a	b	b	a	b	a	a	b	b
Marker656593	a	a	a	a	b	a	b	b	b	a	b	b	b	a	b	a	b	b	a	b	b	b	b	b	a	a	b	a	b	a	a	b	a	a	b	a	b	b	a	b	a	b	b	a	b	a	a	b	b
Marker683298	a	a	a	a	b	a	b	b	b	a	b	b	b	a	b	a	b	b	a	b	b	b	b	b	a	a	b	a	b	a	a	b	a	a	b	a	b	b	a	b	a	b	b	a	b	a	a	b	b
Marker811335	a	a	a	a	b	a	b	b	b	a	b	b	b	a	b	a	b	b	a	b	b	b	b	b	a	a	b	a	b	a	a	b	a	a	b	a	b	b	a	b	a	b	b	a	b	a	a	b	b
Marker7060	a	a	a	a	b	a	b	b	b	a	b	b	b	a	b	a	b	b	a	b	b	b	b	b	a	a	b	a	b	a	a	b	a	a	b	a	b	b	a	b	a	b	b	a	a	a	a	b	b
Marker8950	a	a	a	a	b	a	b	b	b	a	b	b	b	a	b	a	b	b	a	b	b	b	b	b	a	a	b	a	b	a	a	b	a	a	b	a	b	b	a	b	a	b	b	a	a	a	a	b	b
Marker11780	a	a	a	a	b	a	b	b	b	a	b	b	b	a	b	a	b	b	a	b	b	b	b	b	a	a	b	a	b	a	a	b	a	a	b	a	b	b	a	b	a	b	b	a	a	a	a	b	b
Marker13763	a	a	a	a	b	a	b	b	b	a	b	b	b	a	b	a	b	b	a	b	b	b	b	b	a	a	b	a	b	a	a	b	a	a	b	a	b	b	a	b	a	b	b	a	a	a	a	b	b
Marker15171	a	a	a	a	b	a	b	b	b	a	b	b	b	a	b	a	b	b	a	b	b	b	b	b	a	a	b	a	b	a	a	b	a	a	b	a	b	b	a	b	a	b	b	a	a	a	a	b	b
Marker16123	a	a	a	a	b	a	b	b	b	a	b	b	b	a	b	a	b	b	a	b	b	b	b	b	a	a	b	a	b	a	a	b	a	a	b	a	b	b	a	b	a	b	b	a	a	a	a	b	b
Marker23536	a	a	a	a	b	a	b	b	b	a	b	b	b	a	b	a	b	b	a	b	b	b	b	b	a	a	b	a	b	a	a	b	a	a	b	a	b	b	a	b	a	b	b	a	a	a	a	b	b
Marker27030	a	a	a	a	b	a	b	b	b	a	b	b	b	a	b	a	b	b	a	b	b	b	b	b	a	a	b	a	b	a	a	b	a	a	b	a	b	b	a	b	a	b	b	a	a	a	a	b	b
Marker32009	a	a	a	a	b	a	b	b	b	a	b	b	b	a	b	a	b	b	a	b	b	b	b	b	a	a	b	a	b	a	a	b	a	a	b	a	b	b	a	b	a	b	b	a	a	a	a	b	b
Marker38677	a	a	a	a	b	a	b	b	b	a	b	b	b	a	b	a	b	b	a	b	b	b	b	b	a	a	b	a	b	a	a	b	a	a	b	a	b	b	a	b	a	b	b	a	a	a	a	b	b
Marker224138	a	a	a	a	b	a	b	b	b	a	b	b	b	a	b	a	b	b	a	b	b	b	b	b	a	a	b	a	b	a	a	b	a	a	b	a	b	b	a	b	a	b	b	a	a	a	a	b	b
Marker318632	a	a	a	a	b	a	b	b	b	a	b	b	b	a	b	a	b	b	a	b	b	b	b	b	a	a	b	a	b	a	a	b	a	a	b	a	b	b	a	b	a	b	b	a	a	a	a	b	b
Marker365707	a	a	a	a	b	a	b	b	b	a	b	b	b	a	b	a	b	b	a	b	b	b	b	b	a	a	b	a	b	a	a	b	a	a	b	a	b	b	a	b	a	b	b	a	a	a	a	b	b
Marker376756	a	a	a	a	b	a	b	b	b	a	b	b	b	a	b	a	b	b	a	b	b	b	b	b	a	a	b	a	b	a	a	b	a	a	b	a	b	b	a	b	a	b	b	a	a	a	a	b	b
Marker512744	a	a	a	a	b	a	b	b	b	a	b	b	b	a	b	a	b	b	a	b	b	b	b	b	a	a	b	a	b	a	a	b	a	a	b	a	b	b	a	b	a	b	b	a	a	a	a	b	b
Marker800079	a	a	a	a	b	a	b	b	b	a	b	b	b	a	b	a	b	b	a	b	b	b	b	b	a	a	b	a	b	a	a	b	a	a	b	a	b	b	a	b	a	b	b	a	a	a	a	b	b
Marker816582	a	a	a	a	b	a	b	b	b	a	b	b	b	a	b	a	b	b	a	b	b	b	b	b	a	a	b	a	b	a	a	b	a	a	b	a	b	b	a	b	a	b	b	a	a	a	a	b	b
Marker62728	a	a	a	a	b	a	b	b	b	a	b	b	b	a	b	a	b	b	a	b	b	b	b	b	a	a	b	a	b	a	a	b	a	a	b	a	b	b	a	b	a	b	b	a	a	a	a	b	b
Marker4550	a	a	a	a	b	a	b	b	b	a	b	b	b	a	b	a	b	b	a	b	b	b	b	b	a	a	b	a	b	a	a	b	b	a	b	a	b	b	a	b	a	b	b	a	a	a	a	b	b
Marker165512	a	a	a	a	b	a	b	b	b	a	b	b	b	a	b	a	b	b	a	b	b	b	b	b	a	a	b	a	b	a	a	b	b	a	b	a	b	b	a	b	a	b	b	a	a	a	a	b	b
Marker10923	a	a	a	a	b	a	b	b	b	a	b	b	b	a	b	a	b	b	a	b	b	b	b	b	a	a	b	a	b	a	a	b	b	a	b	a	b	a	a	b	a	b	b	a	a	a	a	b	b
Marker16323	a	a	a	a	b	a	b	b	b	a	b	b	b	a	b	a	b	b	a	b	b	b	b	b	a	a	b	a	b	a	a	b	b	a	b	a	b	a	a	b	a	b	b	a	a	a	a	b	b
Marker46643	a	a	a	a	b	a	b	b	b	a	b	b	b	a	b	a	b	b	a	b	b	b	b	b	a	a	b	a	b	a	a	b	b	a	b	a	b	a	a	b	a	b	b	a	a	a	a	b	b
Marker57023	a	a	a	a	b	a	b	b	b	a	b	b	b	a	b	a	b	b	a	b	b	b	b	b	a	a	b	a	b	a	a	b	b	a	b	a	b	a	a	b	a	b	b	a	a	a	a	b	b
Marker228791	a	a	a	a	b	a	b	b	b	a	b	b	b	a	b	a	b	b	a	b	b	b	b	b	a	a	b	a	b	a	a	b	b	a	b	a	b	a	a	b	a	b	b	a	a	a	a	b	b
Marker322176	a	a	a	a	b	a	b	b	b	a	b	b	b	a	b	a	b	b	a	b	b	b	b	b	a	a	b	a	b	a	a	b	b	a	b	a	b	a	a	b	a	b	b	a	a	a	a	b	b
Marker419621	a	a	a	a	b	a	b	b	b	a	b	b	b	a	b	a	b	b	a	b	b	b	b	b	a	a	b	a	b	a	a	b	b	a	b	a	b	a	a	b	a	b	b	a	a	a	a	b	b
Marker543894	a	a	a	a	b	a	b	b	b	a	b	b	b	a	b	a	b	b	a	b	b	b	b	b	a	a	b	a	b	a	a	b	b	a	b	a	b	a	a	b	a	b	b	a	a	a	a	b	b
Marker566773	a	a	a	a	b	a	b	b	b	a	b	b	b	a	b	a	b	b	a	b	b	b	b	b	a	a	b	a	b	a	a	b	b	a	b	a	b	a	a	b	a	b	b	a	a	a	a	b	b
Marker671603	a	a	a	a	b	a	b	b	b	a	b	b	b	a	b	a	b	b	a	b	b	b	b	b	a	a	b	a	b	a	a	b	b	a	b	a	b	a	a	b	a	b	b	a	a	a	a	b	b
Marker736454	a	a	a	a	b	a	b	b	b	a	b	b	b	a	b	a	b	b	a	b	b	b	b	b	a	a	b	a	b	a	a	b	b	a	b	a	b	a	a	b	a	b	b	a	a	a	a	b	b
Marker796032	a	a	a	a	b	a	b	b	b	a	b	b	b	a	b	a	b	b	a	b	b	b	b	b	a	a	b	a	b	a	a	b	b	a	b	a	b	a	a	b	a	b	b	a	a	a	a	b	b
Marker16428	a	a	b	a	b	a	b	b	b	a	b	b	b	a	b	a	b	b	a	b	b	b	b	b	a	a	b	a	b	a	a	b	b	a	b	a	b	a	a	b	a	b	b	a	a	a	a	b	b
Marker7044	a	a	b	a	b	a	b	b	b	a	b	b	b	a	b	a	b	b	a	b	b	b	b	b	a	a	b	a	b	a	a	b	b	a	b	a	b	a	a	b	a	b	b	a	a	a	a	b	b
Marker8279	a	a	b	a	b	a	b	b	b	a	b	b	b	a	b	a	b	b	a	b	b	b	b	b	a	a	b	a	b	a	a	b	b	a	b	a	b	a	a	b	a	b	b	a	a	a	a	b	b
Marker8341	a	a	b	a	b	a	b	b	b	a	b	b	b	a	b	a	b	b	a	b	b	b	b	b	a	a	b	a	b	a	a	b	b	a	b	a	b	a	a	b	a	b	b	a	a	a	a	b	b
Marker11107	a	a	b	a	b	a	b	b	b	a	b	b	b	a	b	a	b	b	a	b	b	b	b	b	a	a	b	a	b	a	a	b	b	a	b	a	b	a	a	b	a	b	b	a	a	a	a	b	b
Marker11113	a	a	b	a	b	a	b	b	b	a	b	b	b	a	b	a	b	b	a	b	b	b	b	b	a	a	b	a	b	a	a	b	b	a	b	a	b	a	a	b	a	b	b	a	a	a	a	b	b
Marker12824	a	a	b	a	b	a	b	b	b	a	b	b	b	a	b	a	b	b	a	b	b	b	b	b	a	a	b	a	b	a	a	b	b	a	b	a	b	a	a	b	a	b	b	a	a	a	a	b	b
Marker13090	a	a	b	a	b	a	b	b	b	a	b	b	b	a	b	a	b	b	a	b	b	b	b	b	a	a	b	a	b	a	a	b	b	a	b	a	b	a	a	b	a	b	b	a	a	a	a	b	b
Marker19962	a	a	b	a	b	a	b	b	b	a	b	b	b	a	b	a	b	b	a	b	b	b	b	b	a	a	b	a	b	a	a	b	b	a	b	a	b	a	a	b	a	b	b	a	a	a	a	b	b
Marker25190	a	a	b	a	b	a	b	b	b	a	b	b	b	a	b	a	b	b	a	b	b	b	b	b	a	a	b	a	b	a	a	b	b	a	b	a	b	a	a	b	a	b	b	a	a	a	a	b	b
Marker26458	a	a	b	a	b	a	b	b	b	a	b	b	b	a	b	a	b	b	a	b	b	b	b	b	a	a	b	a	b	a	a	b	b	a	b	a	b	a	a	b	a	b	b	a	a	a	a	b	b
Marker44283	a	a	b	a	b	a	b	b	b	a	b	b	b	a	b	a	b	b	a	b	b	b	b	b	a	a	b	a	b	a	a	b	b	a	b	a	b	a	a	b	a	b	b	a	a	a	a	b	b
Marker44682	a	a	b	a	b	a	b	b	b	a	b	b	b	a	b	a	b	b	a	b	b	b	b	b	a	a	b	a	b	a	a	b	b	a	b	a	b	a	a	b	a	b	b	a	a	a	a	b	b
Marker50421	a	a	b	a	b	a	b	b	b	a	b	b	b	a	b	a	b	b	a	b	b	b	b	b	a	a	b	a	b	a	a	b	b	a	b	a	b	a	a	b	a	b	b	a	a	a	a	b	b
Marker53876	a	a	b	a	b	a	b	b	b	a	b	b	b	a	b	a	b	b	a	b	b	b	b	b	a	a	b	a	b	a	a	b	b	a	b	a	b	a	a	b	a	b	b	a	a	a	a	b	b
Marker54031	a	a	b	a	b	a	b	b	b	a	b	b	b	a	b	a	b	b	a	b	b	b	b	b	a	a	b	a	b	a	a	b	b	a	b	a	b	a	a	b	a	b	b	a	a	a	a	b	b
Marker65024	a	a	b	a	b	a	b	b	b	a	b	b	b	a	b	a	b	b	a	b	b	b	b	b	a	a	b	a	b	a	a	b	b	a	b	a	b	a	a	b	a	b	b	a	a	a	a	b	b
Marker76691	a	a	b	a	b	a	b	b	b	a	b	b	b	a	b	a	b	b	a	b	b	b	b	b	a	a	b	a	b	a	a	b	b	a	b	a	b	a	a	b	a	b	b	a	a	a	a	b	b
Marker79030	a	a	b	a	b	a	b	b	b	a	b	b	b	a	b	a	b	b	a	b	b	b	b	b	a	a	b	a	b	a	a	b	b	a	b	a	b	a	a	b	a	b	b	a	a	a	a	b	b
Marker90668	a	a	b	a	b	a	b	b	b	a	b	b	b	a	b	a	b	b	a	b	b	b	b	b	a	a	b	a	b	a	a	b	b	a	b	a	b	a	a	b	a	b	b	a	a	a	a	b	b
Marker91097	a	a	b	a	b	a	b	b	b	a	b	b	b	a	b	a	b	b	a	b	b	b	b	b	a	a	b	a	b	a	a	b	b	a	b	a	b	a	a	b	a	b	b	a	a	a	a	b	b
Marker96831	a	a	b	a	b	a	b	b	b	a	b	b	b	a	b	a	b	b	a	b	b	b	b	b	a	a	b	a	b	a	a	b	b	a	b	a	b	a	a	b	a	b	b	a	a	a	a	b	b
Marker125698	a	a	b	a	b	a	b	b	b	a	b	b	b	a	b	a	b	b	a	b	b	b	b	b	a	a	b	a	b	a	a	b	b	a	b	a	b	a	a	b	a	b	b	a	a	a	a	b	b
Marker141618	a	a	b	a	b	a	b	b	b	a	b	b	b	a	b	a	b	b	a	b	b	b	b	b	a	a	b	a	b	a	a	b	b	a	b	a	b	a	a	b	a	b	b	a	a	a	a	b	b
Marker186991	a	a	b	a	b	a	b	b	b	a	b	b	b	a	b	a	b	b	a	b	b	b	b	b	a	a	b	a	b	a	a	b	b	a	b	a	b	a	a	b	a	b	b	a	a	a	a	b	b
Marker294437	a	a	b	a	b	a	b	b	b	a	b	b	b	a	b	a	b	b	a	b	b	b	b	b	a	a	b	a	b	a	a	b	b	a	b	a	b	a	a	b	a	b	b	a	a	a	a	b	b
Marker318521	a	a	b	a	b	a	b	b	b	a	b	b	b	a	b	a	b	b	a	b	b	b	b	b	a	a	b	a	b	a	a	b	b	a	b	a	b	a	a	b	a	b	b	a	a	a	a	b	b
Marker326675	a	a	b	a	b	a	b	b	b	a	b	b	b	a	b	a	b	b	a	b	b	b	b	b	a	a	b	a	b	a	a	b	b	a	b	a	b	a	a	b	a	b	b	a	a	a	a	b	b
Marker356246	a	a	b	a	b	a	b	b	b	a	b	b	b	a	b	a	b	b	a	b	b	b	b	b	a	a	b	a	b	a	a	b	b	a	b	a	b	a	a	b	a	b	b	a	a	a	a	b	b
Marker371357	a	a	b	a	b	a	b	b	b	a	b	b	b	a	b	a	b	b	a	b	b	b	b	b	a	a	b	a	b	a	a	b	b	a	b	a	b	a	a	b	a	b	b	a	a	a	a	b	b
Marker386823	a	a	b	a	b	a	b	b	b	a	b	b	b	a	b	a	b	b	a	b	b	b	b	b	a	a	b	a	b	a	a	b	b	a	b	a	b	a	a	b	a	b	b	a	a	a	a	b	b
Marker407565	a	a	b	a	b	a	b	b	b	a	b	b	b	a	b	a	b	b	a	b	b	b	b	b	a	a	b	a	b	a	a	b	b	a	b	a	b	a	a	b	a	b	b	a	a	a	a	b	b
Marker448707	a	a	b	a	b	a	b	b	b	a	b	b	b	a	b	a	b	b	a	b	b	b	b	b	a	a	b	a	b	a	a	b	b	a	b	a	b	a	a	b	a	b	b	a	a	a	a	b	b
Marker454061	a	a	b	a	b	a	b	b	b	a	b	b	b	a	b	a	b	b	a	b	b	b	b	b	a	a	b	a	b	a	a	b	b	a	b	a	b	a	a	b	a	b	b	a	a	a	a	b	b
Marker491329	a	a	b	a	b	a	b	b	b	a	b	b	b	a	b	a	b	b	a	b	b	b	b	b	a	a	b	a	b	a	a	b	b	a	b	a	b	a	a	b	a	b	b	a	a	a	a	b	b
Marker498542	a	a	b	a	b	a	b	b	b	a	b	b	b	a	b	a	b	b	a	b	b	b	b	b	a	a	b	a	b	a	a	b	b	a	b	a	b	a	a	b	a	b	b	a	a	a	a	b	b
Marker501637	a	a	b	a	b	a	b	b	b	a	b	b	b	a	b	a	b	b	a	b	b	b	b	b	a	a	b	a	b	a	a	b	b	a	b	a	b	a	a	b	a	b	b	a	a	a	a	b	b
Marker533027	a	a	b	a	b	a	b	b	b	a	b	b	b	a	b	a	b	b	a	b	b	b	b	b	a	a	b	a	b	a	a	b	b	a	b	a	b	a	a	b	a	b	b	a	a	a	a	b	b
Marker534736	a	a	b	a	b	a	b	b	b	a	b	b	b	a	b	a	b	b	a	b	b	b	b	b	a	a	b	a	b	a	a	b	b	a	b	a	b	a	a	b	a	b	b	a	a	a	a	b	b
Marker536909	a	a	b	a	b	a	b	b	b	a	b	b	b	a	b	a	b	b	a	b	b	b	b	b	a	a	b	a	b	a	a	b	b	a	b	a	b	a	a	b	a	b	b	a	a	a	a	b	b
Marker544331	a	a	b	a	b	a	b	b	b	a	b	b	b	a	b	a	b	b	a	b	b	b	b	b	a	a	b	a	b	a	a	b	b	a	b	a	b	a	a	b	a	b	b	a	a	a	a	b	b
Marker556987	a	a	b	a	b	a	b	b	b	a	b	b	b	a	b	a	b	b	a	b	b	b	b	b	a	a	b	a	b	a	a	b	b	a	b	a	b	a	a	b	a	b	b	a	a	a	a	b	b
Marker560751	a	a	b	a	b	a	b	b	b	a	b	b	b	a	b	a	b	b	a	b	b	b	b	b	a	a	b	a	b	a	a	b	b	a	b	a	b	a	a	b	a	b	b	a	a	a	a	b	b
Marker607557	a	a	b	a	b	a	b	b	b	a	b	b	b	a	b	a	b	b	a	b	b	b	b	b	a	a	b	a	b	a	a	b	b	a	b	a	b	a	a	b	a	b	b	a	a	a	a	b	b
Marker639431	a	a	b	a	b	a	b	b	b	a	b	b	b	a	b	a	b	b	a	b	b	b	b	b	a	a	b	a	b	a	a	b	b	a	b	a	b	a	a	b	a	b	b	a	a	a	a	b	b
Marker665699	a	a	b	a	b	a	b	b	b	a	b	b	b	a	b	a	b	b	a	b	b	b	b	b	a	a	b	a	b	a	a	b	b	a	b	a	b	a	a	b	a	b	b	a	a	a	a	b	b
Marker680670	a	a	b	a	b	a	b	b	b	a	b	b	b	a	b	a	b	b	a	b	b	b	b	b	a	a	b	a	b	a	a	b	b	a	b	a	b	a	a	b	a	b	b	a	a	a	a	b	b
Marker736008	a	a	b	a	b	a	b	b	b	a	b	b	b	a	b	a	b	b	a	b	b	b	b	b	a	a	b	a	b	a	a	b	b	a	b	a	b	a	a	b	a	b	b	a	a	a	a	b	b
Marker746612	a	a	b	a	b	a	b	b	b	a	b	b	b	a	b	a	b	b	a	b	b	b	b	b	a	a	b	a	b	a	a	b	b	a	b	a	b	a	a	b	a	b	b	a	a	a	a	b	b
Marker759189	a	a	b	a	b	a	b	b	b	a	b	b	b	a	b	a	b	b	a	b	b	b	b	b	a	a	b	a	b	a	a	b	b	a	b	a	b	a	a	b	a	b	b	a	a	a	a	b	b
Marker768015	a	a	b	a	b	a	b	b	b	a	b	b	b	a	b	a	b	b	a	b	b	b	b	b	a	a	b	a	b	a	a	b	b	a	b	a	b	a	a	b	a	b	b	a	a	a	a	b	b
Marker773830	a	a	b	a	b	a	b	b	b	a	b	b	b	a	b	a	b	b	a	b	b	b	b	b	a	a	b	a	b	a	a	b	b	a	b	a	b	a	a	b	a	b	b	a	a	a	a	b	b
Marker781307	a	a	b	a	b	a	b	b	b	a	b	b	b	a	b	a	b	b	a	b	b	b	b	b	a	a	b	a	b	a	a	b	b	a	b	a	b	a	a	b	a	b	b	a	a	a	a	b	b
Marker783999	a	a	b	a	b	a	b	b	b	a	b	b	b	a	b	a	b	b	a	b	b	b	b	b	a	a	b	a	b	a	a	b	b	a	b	a	b	a	a	b	a	b	b	a	a	a	a	b	b
Marker802769	a	a	b	a	b	a	b	b	b	a	b	b	b	a	b	a	b	b	a	b	b	b	b	b	a	a	b	a	b	a	a	b	b	a	b	a	b	a	a	b	a	b	b	a	a	a	a	b	b
Marker60237	a	a	b	a	b	a	b	b	b	a	b	b	b	a	b	a	b	b	a	b	b	b	b	b	a	a	b	a	b	a	a	b	b	a	b	a	b	a	a	b	a	b	b	a	a	a	a	b	b
Marker254489	a	a	b	a	b	a	b	b	b	a	b	b	b	a	b	a	b	b	a	b	b	b	b	b	a	a	b	a	b	a	a	b	b	a	b	a	b	a	a	b	a	b	b	a	a	a	a	b	b
Marker262851	a	a	b	a	b	a	b	b	b	a	b	b	b	a	b	a	b	b	a	b	b	b	b	b	a	a	b	a	b	a	a	b	b	a	b	a	b	a	a	b	a	b	b	a	a	a	a	b	b
Marker263883	a	a	b	a	b	a	b	b	b	a	b	b	b	a	b	a	b	b	a	b	b	b	b	b	a	a	b	a	b	a	a	b	b	a	b	a	b	a	a	b	a	b	b	a	a	b	a	b	b
Marker582148	a	a	b	a	b	a	b	b	b	a	b	b	b	a	b	a	b	b	a	b	b	b	b	b	a	a	b	a	b	a	a	b	b	a	b	a	b	a	a	b	a	b	b	a	a	b	a	b	b
Marker7440	a	a	b	a	b	a	b	b	b	a	b	b	b	b	b	a	b	b	a	b	b	b	b	b	a	a	b	a	b	a	a	b	b	a	b	a	b	a	a	b	a	b	b	a	a	b	a	b	b
Marker10106	a	a	b	a	b	a	b	b	b	a	b	b	b	b	b	a	b	b	a	b	b	b	b	b	a	a	b	a	b	a	a	b	b	a	b	a	b	a	a	b	a	b	b	a	a	b	a	b	b
Marker14919	a	a	b	a	b	a	b	b	b	a	b	b	b	b	b	a	b	b	a	b	b	b	b	b	a	a	b	a	b	a	a	b	b	a	b	a	b	a	a	b	a	b	b	a	a	b	a	b	b
Marker17587	a	a	b	a	b	a	b	b	b	a	b	b	b	b	b	a	b	b	a	b	b	b	b	b	a	a	b	a	b	a	a	b	b	a	b	a	b	a	a	b	a	b	b	a	a	b	a	b	b
Marker26371	a	a	b	a	b	a	b	b	b	a	b	b	b	b	b	a	b	b	a	b	b	b	b	b	a	a	b	a	b	a	a	b	b	a	b	a	b	a	a	b	a	b	b	a	a	b	a	b	b
Marker52692	a	a	b	a	b	a	b	b	b	a	b	b	b	b	b	a	b	b	a	b	b	b	b	b	a	a	b	a	b	a	a	b	b	a	b	a	b	a	a	b	a	b	b	a	a	b	a	b	b
Marker254508	a	a	b	a	b	a	b	b	b	a	b	b	b	b	b	a	b	b	a	b	b	b	b	b	a	a	b	a	b	a	a	b	b	a	b	a	b	a	a	b	a	b	b	a	a	b	a	b	b
Marker356275	a	a	b	a	b	a	b	b	b	a	b	b	b	b	b	a	b	b	a	b	b	b	b	b	a	a	b	a	b	a	a	b	b	a	b	a	b	a	a	b	a	b	b	a	a	b	a	b	b
Marker418651	a	a	b	a	b	a	b	b	b	a	b	b	b	b	b	a	b	b	a	b	b	b	b	b	a	a	b	a	b	a	a	b	b	a	b	a	b	a	a	b	a	b	b	a	a	b	a	b	b
Marker574143	a	a	b	a	b	a	b	b	b	a	b	b	b	b	b	a	b	b	a	b	b	b	b	b	a	a	b	a	b	a	a	b	b	a	b	a	b	a	a	b	a	b	b	a	a	b	a	b	b
Marker665836	a	a	b	a	b	a	b	b	b	a	b	b	b	b	b	a	b	b	a	b	b	b	b	b	a	a	b	a	b	a	a	b	b	a	b	a	b	a	a	b	a	b	b	a	a	b	a	b	b
Marker812476	a	a	b	a	b	a	b	b	b	a	b	b	b	b	b	a	b	b	a	b	b	b	b	b	a	a	b	a	b	a	a	b	b	a	b	a	b	a	a	b	a	b	b	a	a	b	a	b	b
Marker7799	a	a	b	a	b	a	b	b	b	a	b	b	b	b	b	a	b	b	a	b	b	b	b	b	a	a	b	a	b	a	a	b	b	a	b	a	b	a	a	b	a	b	b	a	a	b	a	b	b
Marker28555	a	a	b	a	b	a	b	b	b	a	b	b	b	b	b	a	b	b	a	b	b	b	b	b	a	a	b	a	b	a	a	b	b	a	b	a	b	a	a	b	a	b	b	a	a	b	a	b	b
Marker31642	a	a	b	a	b	a	b	b	b	a	b	b	b	b	b	a	b	b	a	b	b	b	b	b	a	a	b	a	b	a	a	b	b	a	b	a	b	a	a	b	a	b	b	a	a	b	a	b	b
Marker392976	a	a	b	a	b	a	b	b	b	a	b	b	b	b	b	a	b	b	a	b	b	b	b	b	a	a	b	a	b	a	a	b	b	a	b	a	b	a	a	b	a	b	b	a	a	b	a	b	b
Marker406035	a	a	b	a	b	a	b	b	b	a	b	b	b	b	b	a	b	b	a	b	b	b	b	b	a	a	b	a	b	a	a	b	b	a	b	a	b	a	a	b	a	b	b	a	a	b	a	b	b
Marker574682	a	a	b	a	b	a	b	b	b	a	b	b	b	b	b	a	b	b	a	b	b	b	b	b	a	a	b	a	b	a	a	b	b	a	b	a	b	a	a	b	a	b	b	a	a	b	a	b	b
Marker671697	a	a	b	a	b	a	b	b	b	a	b	b	b	b	b	a	b	b	a	b	b	b	b	b	a	a	b	a	b	a	a	b	b	a	b	a	b	a	a	b	a	b	b	a	a	b	a	b	b
Marker711050	a	a	b	a	b	a	b	b	b	a	b	b	b	b	b	a	b	b	a	b	b	b	b	b	a	a	b	a	b	a	a	b	b	a	b	a	b	a	a	b	a	b	b	a	a	b	a	b	b
Marker783250	a	a	b	a	b	a	b	b	b	a	b	b	b	b	b	a	b	b	a	b	b	b	b	b	a	a	b	a	b	a	a	b	b	a	b	a	b	a	a	b	a	b	b	a	a	b	a	b	b
Marker800201	a	a	b	a	b	a	b	b	b	a	b	b	b	b	b	a	b	b	a	b	b	b	b	b	a	a	b	a	b	a	a	b	b	a	b	a	b	a	a	b	a	b	b	a	a	b	a	b	b
Marker12925	a	a	b	a	b	a	b	b	b	a	b	b	b	a	b	a	b	b	a	b	b	b	b	b	a	a	b	a	b	a	a	b	b	a	b	a	b	a	a	b	a	b	b	a	a	b	a	b	b
Marker63777	a	a	b	a	b	a	b	b	b	a	b	b	b	a	b	a	b	b	a	b	b	b	b	b	a	a	b	a	b	a	a	b	b	a	b	a	b	a	a	b	a	b	b	a	a	b	a	b	b
Marker151367	a	a	b	a	b	a	b	b	b	a	b	b	b	a	b	a	b	b	a	b	b	b	b	b	a	a	b	a	b	a	a	b	b	a	b	a	b	a	a	b	a	b	b	a	a	b	a	b	b
Marker408345	a	a	b	a	b	a	b	b	b	a	b	b	b	a	b	a	b	b	a	b	b	b	b	b	a	a	b	a	b	a	a	b	b	a	b	a	b	a	a	b	a	b	b	a	a	b	a	b	b
Marker419203	a	a	b	a	b	a	b	b	b	a	b	b	b	a	b	a	b	b	a	b	b	b	b	b	a	a	b	a	b	a	a	b	b	a	b	a	b	a	a	b	a	b	b	a	a	b	a	b	b
Marker433007	a	a	b	a	b	a	b	b	b	a	b	b	b	a	b	a	b	b	a	b	b	b	b	b	a	a	b	a	b	a	a	b	b	a	b	a	b	a	a	b	a	b	b	a	a	b	a	b	b
Marker236395	a	a	b	a	b	a	b	b	b	a	b	b	b	a	b	a	b	b	a	b	b	b	b	b	a	a	b	a	b	a	a	b	b	a	b	b	b	a	a	b	a	b	b	a	a	b	a	b	b
Marker406131	a	a	b	a	b	a	b	b	b	a	b	b	b	a	b	a	b	b	a	b	b	b	b	b	a	a	b	a	b	a	a	b	b	a	b	b	b	a	a	b	a	b	b	a	a	b	a	b	b
Marker524289	a	a	b	a	b	a	b	b	b	a	b	b	b	a	b	a	b	b	a	b	b	b	b	b	a	a	b	a	b	a	a	b	b	a	b	b	b	a	a	b	a	b	b	a	a	b	a	b	b
Marker535824	a	a	b	a	b	a	b	b	b	a	b	b	b	a	b	a	b	b	a	b	b	b	b	b	a	a	b	a	b	a	a	b	b	a	b	b	b	a	a	b	a	b	b	a	a	b	a	b	b
Marker577494	a	a	b	a	b	a	b	b	b	a	b	b	b	a	b	a	b	b	a	b	b	b	b	b	a	a	b	a	b	a	a	b	b	a	b	b	b	a	a	b	a	b	b	a	a	b	a	b	b
Marker771154	a	a	b	a	b	a	b	b	b	a	b	b	b	a	b	a	b	b	a	b	b	b	b	b	a	a	b	a	b	a	a	b	b	a	b	b	b	a	a	b	a	b	b	a	a	b	a	b	b
Marker20404	a	a	a	a	b	a	b	b	b	a	b	b	b	a	b	a	b	b	a	b	b	b	b	b	a	a	b	a	b	a	a	b	b	a	b	b	b	a	a	b	a	b	b	a	a	b	a	b	b
Marker23289	a	a	a	a	b	a	b	b	b	a	b	b	b	a	b	a	b	b	a	b	b	b	b	b	a	a	b	a	b	a	a	b	b	a	b	b	b	a	a	b	a	b	b	a	a	b	a	b	b
Marker39255	a	a	a	a	b	a	b	b	b	a	b	b	b	a	b	a	b	b	a	b	b	b	b	b	a	a	b	a	b	a	a	b	b	a	b	b	b	a	a	b	a	b	b	a	a	b	a	b	b
Marker68927	a	a	a	a	b	a	b	b	b	a	b	b	b	a	b	a	b	b	a	b	b	b	b	b	a	a	b	a	b	a	a	b	b	a	b	b	b	a	a	b	a	b	b	a	a	b	a	b	b
Marker25257	a	a	a	a	b	a	b	b	b	a	b	b	b	a	b	a	b	b	a	b	b	b	b	b	a	a	b	a	b	a	a	b	b	a	b	b	b	a	a	b	a	b	b	a	a	a	a	b	b
Marker31207	a	a	a	a	b	a	b	b	b	a	b	b	b	a	b	a	b	b	a	b	b	b	b	b	a	a	b	a	b	a	a	b	b	a	b	b	b	a	a	b	a	b	b	a	a	a	a	b	b
Marker405463	a	a	a	a	b	a	b	b	b	a	b	b	b	a	b	a	b	b	a	b	b	b	b	b	a	a	b	a	b	a	a	b	b	a	b	b	b	a	a	b	a	b	b	a	a	a	a	b	b
Marker460478	a	a	a	a	b	a	b	b	b	a	b	b	b	a	b	a	b	b	a	b	b	b	b	b	a	a	b	a	b	a	a	b	b	a	b	b	b	a	a	b	a	b	b	a	a	a	a	b	b
Marker481759	a	a	a	a	b	a	b	b	b	a	b	b	b	a	b	a	b	b	a	b	b	b	b	b	a	a	b	a	b	a	a	b	b	a	b	b	b	a	a	b	a	b	b	a	a	a	a	b	b
Marker802419	a	a	a	a	b	a	b	b	b	a	b	b	b	a	b	a	b	b	a	b	b	b	b	b	a	a	b	a	b	a	a	b	b	a	b	b	b	a	a	b	a	b	b	a	a	a	a	b	b
Marker60162	a	a	a	a	b	a	b	b	b	a	b	b	b	a	b	a	b	b	a	b	b	b	b	b	a	a	b	a	b	a	a	b	b	a	b	a	b	a	a	b	a	b	b	a	a	a	a	b	b
Marker465648	a	a	a	a	b	a	b	b	b	a	b	b	b	a	b	a	b	b	a	b	b	b	b	b	a	a	b	a	b	a	a	b	b	a	b	a	b	a	a	b	a	b	b	a	a	a	a	b	b
Marker6892	a	a	a	a	b	a	b	b	b	a	b	b	b	a	b	a	b	b	a	b	b	b	b	b	a	a	b	a	b	a	a	b	b	a	b	a	b	a	a	b	a	b	b	a	a	a	a	b	b
Marker8292	a	a	a	a	b	a	b	b	b	a	b	b	b	a	b	a	b	b	a	b	b	b	b	b	a	a	b	a	b	a	a	b	b	a	b	a	b	a	a	b	a	b	b	a	a	a	a	b	b
Marker9651	a	a	a	a	b	a	b	b	b	a	b	b	b	a	b	a	b	b	a	b	b	b	b	b	a	a	b	a	b	a	a	b	b	a	b	a	b	a	a	b	a	b	b	a	a	a	a	b	b
Marker10128	a	a	a	a	b	a	b	b	b	a	b	b	b	a	b	a	b	b	a	b	b	b	b	b	a	a	b	a	b	a	a	b	b	a	b	a	b	a	a	b	a	b	b	a	a	a	a	b	b
Marker24463	a	a	a	a	b	a	b	b	b	a	b	b	b	a	b	a	b	b	a	b	b	b	b	b	a	a	b	a	b	a	a	b	b	a	b	a	b	a	a	b	a	b	b	a	a	a	a	b	b
Marker74796	a	a	a	a	b	a	b	b	b	a	b	b	b	a	b	a	b	b	a	b	b	b	b	b	a	a	b	a	b	a	a	b	b	a	b	a	b	a	a	b	a	b	b	a	a	a	a	b	b
Marker151352	a	a	a	a	b	a	b	b	b	a	b	b	b	a	b	a	b	b	a	b	b	b	b	b	a	a	b	a	b	a	a	b	b	a	b	a	b	a	a	b	a	b	b	a	a	a	a	b	b
Marker221756	a	a	a	a	b	a	b	b	b	a	b	b	b	a	b	a	b	b	a	b	b	b	b	b	a	a	b	a	b	a	a	b	b	a	b	a	b	a	a	b	a	b	b	a	a	a	a	b	b
Marker290805	a	a	a	a	b	a	b	b	b	a	b	b	b	a	b	a	b	b	a	b	b	b	b	b	a	a	b	a	b	a	a	b	b	a	b	a	b	a	a	b	a	b	b	a	a	a	a	b	b
Marker294987	a	a	a	a	b	a	b	b	b	a	b	b	b	a	b	a	b	b	a	b	b	b	b	b	a	a	b	a	b	a	a	b	b	a	b	a	b	a	a	b	a	b	b	a	a	a	a	b	b
Marker307277	a	a	a	a	b	a	b	b	b	a	b	b	b	a	b	a	b	b	a	b	b	b	b	b	a	a	b	a	b	a	a	b	b	a	b	a	b	a	a	b	a	b	b	a	a	a	a	b	b
Marker407504	a	a	a	a	b	a	b	b	b	a	b	b	b	a	b	a	b	b	a	b	b	b	b	b	a	a	b	a	b	a	a	b	b	a	b	a	b	a	a	b	a	b	b	a	a	a	a	b	b
Marker413634	a	a	a	a	b	a	b	b	b	a	b	b	b	a	b	a	b	b	a	b	b	b	b	b	a	a	b	a	b	a	a	b	b	a	b	a	b	a	a	b	a	b	b	a	a	a	a	b	b
Marker424154	a	a	a	a	b	a	b	b	b	a	b	b	b	a	b	a	b	b	a	b	b	b	b	b	a	a	b	a	b	a	a	b	b	a	b	a	b	a	a	b	a	b	b	a	a	a	a	b	b
Marker444604	a	a	a	a	b	a	b	b	b	a	b	b	b	a	b	a	b	b	a	b	b	b	b	b	a	a	b	a	b	a	a	b	b	a	b	a	b	a	a	b	a	b	b	a	a	a	a	b	b
Marker446551	a	a	a	a	b	a	b	b	b	a	b	b	b	a	b	a	b	b	a	b	b	b	b	b	a	a	b	a	b	a	a	b	b	a	b	a	b	a	a	b	a	b	b	a	a	a	a	b	b
Marker458831	a	a	a	a	b	a	b	b	b	a	b	b	b	a	b	a	b	b	a	b	b	b	b	b	a	a	b	a	b	a	a	b	b	a	b	a	b	a	a	b	a	b	b	a	a	a	a	b	b
Marker532571	a	a	a	a	b	a	b	b	b	a	b	b	b	a	b	a	b	b	a	b	b	b	b	b	a	a	b	a	b	a	a	b	b	a	b	a	b	a	a	b	a	b	b	a	a	a	a	b	b
Marker554543	a	a	a	a	b	a	b	b	b	a	b	b	b	a	b	a	b	b	a	b	b	b	b	b	a	a	b	a	b	a	a	b	b	a	b	a	b	a	a	b	a	b	b	a	a	a	a	b	b
Marker555058	a	a	a	a	b	a	b	b	b	a	b	b	b	a	b	a	b	b	a	b	b	b	b	b	a	a	b	a	b	a	a	b	b	a	b	a	b	a	a	b	a	b	b	a	a	a	a	b	b
Marker669352	a	a	a	a	b	a	b	b	b	a	b	b	b	a	b	a	b	b	a	b	b	b	b	b	a	a	b	a	b	a	a	b	b	a	b	a	b	a	a	b	a	b	b	a	a	a	a	b	b
[truncated: 2,551 more rows]
[truncated: 54 more columns]
