# Supplementary material for: Construction of a dense genetic linkage map and mapping quantitative trait loci for economic traits of a doubled haploid population of Pyropia haitanensis (Bangiales, Rhodophyta)
Source: BMC Plant Biol. 2015 Sep 21;15:228. doi: 10.1186/s12870-015-0604-4 (PMC4578236; doi:10.1186/s12870-015-0604-4)
Supplement: Additional file 2: Table S2. — The genotypes of 6731 LP markers. (XLSX 2652 kb) [file 12870_2015_604_MOESM2_ESM.xlsx]

## Sheet: 6731LP多态性标记
Additional file 2: Table S2. The genetypes of 6731 LP markers
MarkerID	Type	aa	ab	ac	ad	ae	af	ag	ah	ai	aj	ak	al	am	an	ao	ap	aq	ar	as	at	au	av	aw	ax	ay	az	ba	bb	bc	bd	be	bf	bg	bh	bi	bj	bk	bl	bm	bn	bo	bp	bq	br	bs	bt	bu	bv
Marker10012	aaxbb	bb	aa	bb	bb	bb	bb	bb	bb	bb	bb	bb	bb	bb	bb	bb	bb	aa	bb	bb	bb	bb	bb	bb	bb	aa	bb	bb	aa	aa	bb	aa	bb	bb	bb	bb	bb	aa	bb	aa	aa	bb	aa	aa	aa	aa	aa	bb	aa
Marker10014	aaxbb	aa	bb	aa	aa	aa	aa	aa	aa	bb	aa	aa	bb	aa	aa	bb	aa	aa	aa	bb	aa	aa	aa	aa	aa	bb	bb	aa	aa	aa	bb	bb	bb	bb	bb	aa	aa	aa	bb	bb	aa	bb	aa	aa	bb	bb	bb	bb	bb
Marker100246	aaxbb	bb	aa	bb	aa	bb	bb	bb	bb	bb	bb	bb	bb	aa	bb	aa	bb	aa	bb	bb	aa	bb	aa	bb	aa	aa	bb	bb	bb	aa	aa	aa	aa	aa	aa	bb	aa	aa	aa	aa	bb	aa	aa	bb	bb	bb	aa	bb	bb
Marker10031	aaxbb	aa	aa	bb	aa	bb	bb	bb	bb	aa	bb	bb	bb	bb	bb	aa	aa	aa	bb	aa	bb	bb	bb	bb	bb	aa	aa	bb	aa	bb	aa	aa	bb	bb	aa	bb	aa	bb	aa	aa	bb	aa	aa	aa	aa	aa	aa	aa	bb
Marker10056	aaxbb	aa	bb	bb	aa	aa	aa	aa	aa	aa	aa	aa	aa	bb	aa	bb	aa	bb	aa	aa	aa	aa	aa	aa	bb	bb	bb	aa	aa	aa	bb	bb	aa	bb	bb	aa	bb	bb	aa	aa	aa	aa	bb	aa	bb	bb	aa	bb	bb
Marker10063	aaxbb	aa	bb	bb	aa	aa	aa	aa	aa	aa	aa	aa	aa	bb	aa	bb	aa	bb	aa	aa	aa	aa	aa	aa	bb	aa	bb	aa	aa	aa	bb	aa	aa	bb	bb	aa	bb	bb	aa	aa	aa	aa	aa	aa	aa	bb	aa	bb	bb
Marker10077	aaxbb	aa	bb	bb	aa	aa	aa	aa	bb	bb	bb	bb	bb	aa	aa	bb	aa	aa	bb	aa	bb	aa	aa	aa	aa	bb	aa	aa	bb	bb	aa	aa	bb	bb	aa	aa	aa	aa	aa	bb	aa	bb	bb	aa	aa	bb	aa	aa	bb
Marker100812	aaxbb	aa	bb	bb	aa	aa	aa	aa	aa	aa	aa	aa	aa	aa	aa	aa	aa	bb	aa	aa	aa	bb	bb	aa	aa	bb	bb	bb	bb	aa	bb	bb	bb	bb	bb	aa	bb	aa	bb	bb	aa	bb	aa	aa	bb	bb	bb	bb	bb
Marker10086	aaxbb	bb	aa	bb	aa	bb	aa	bb	bb	aa	aa	bb	bb	bb	bb	bb	aa	bb	aa	aa	bb	bb	bb	aa	bb	aa	aa	bb	aa	bb	aa	aa	bb	bb	aa	bb	aa	bb	bb	aa	bb	aa	aa	bb	bb	aa	aa	aa	bb
Marker10092	aaxbb	aa	bb	bb	bb	bb	aa	aa	bb	bb	bb	bb	aa	aa	aa	aa	aa	aa	aa	bb	bb	bb	aa	bb	aa	bb	aa	aa	bb	bb	aa	bb	bb	bb	aa	bb	aa	bb	aa	bb	aa	bb	bb	aa	aa	bb	aa	aa	bb
Marker100961	aaxbb	bb	bb	aa	aa	aa	aa	aa	aa	aa	aa	aa	bb	aa	bb	bb	aa	bb	aa	aa	aa	aa	aa	aa	aa	bb	bb	bb	aa	aa	bb	bb	bb	aa	bb	aa	bb	bb	bb	bb	aa	aa	bb	aa	bb	bb	bb	bb	bb
Marker10103	aaxbb	bb	aa	bb	aa	bb	bb	aa	bb	bb	aa	bb	bb	bb	bb	bb	aa	bb	bb	aa	bb	bb	bb	bb	bb	aa	aa	bb	bb	bb	aa	aa	bb	aa	aa	bb	aa	bb	bb	aa	bb	aa	bb	bb	aa	aa	aa	aa	bb
Marker10106	aaxbb	aa	aa	bb	aa	bb	aa	bb	bb	aa	aa	bb	bb	bb	aa	bb	aa	bb	bb	aa	bb	bb	bb	aa	bb	aa	aa	bb	bb	bb	aa	aa	bb	aa	aa	bb	aa	aa	bb	aa	bb	aa	bb	bb	aa	aa	aa	aa	bb
Marker101075	aaxbb	bb	aa	aa	aa	bb	bb	bb	bb	bb	aa	bb	bb	bb	bb	aa	bb	aa	bb	bb	aa	bb	bb	aa	aa	aa	aa	bb	aa	aa	aa	bb	aa	bb	bb	aa	aa	aa	aa	aa	bb	aa	bb	bb	bb	aa	bb	aa	bb
Marker101130	aaxbb	bb	aa	aa	aa	aa	aa	aa	aa	aa	bb	aa	aa	aa	aa	aa	bb	aa	aa	aa	aa	bb	bb	bb	bb	aa	aa	bb	bb	aa	bb	bb	aa	aa	aa	bb	aa	aa	bb	bb	aa	aa	bb	aa	bb	aa	bb	bb	aa
Marker10128	aaxbb	aa	aa	aa	bb	bb	aa	aa	bb	bb	aa	bb	bb	bb	aa	bb	aa	bb	bb	aa	bb	bb	bb	bb	bb	aa	aa	bb	bb	bb	aa	aa	bb	bb	bb	bb	aa	aa	aa	aa	aa	aa	aa	bb	aa	aa	bb	aa	aa
Marker10159	aaxbb	bb	bb	bb	bb	aa	bb	bb	bb	bb	bb	bb	bb	bb	aa	aa	bb	bb	aa	bb	bb	bb	bb	bb	bb	bb	bb	aa	aa	bb	aa	aa	aa	aa	aa	bb	aa	bb	aa	aa	bb	aa	bb	bb	aa	aa	aa	aa	bb
Marker101714	aaxbb	bb	aa	aa	aa	bb	aa	aa	bb	aa	aa	bb	bb	aa	bb	aa	aa	aa	aa	bb	bb	aa	bb	aa	bb	aa	bb	bb	aa	bb	aa	bb	bb	bb	aa	bb	aa	aa	bb	aa	bb	bb	bb	bb	bb	aa	bb	bb	bb
Marker101783	aaxbb	aa	bb	bb	aa	aa	aa	aa	aa	aa	aa	aa	aa	bb	aa	bb	aa	bb	aa	aa	aa	aa	aa	bb	aa	bb	bb	aa	aa	aa	bb	aa	aa	bb	bb	aa	bb	bb	aa	aa	aa	aa	bb	aa	aa	bb	aa	bb	bb
Marker101843	aaxbb	bb	aa	aa	bb	aa	bb	aa	aa	aa	aa	bb	aa	aa	bb	aa	aa	aa	aa	aa	bb	aa	bb	aa	bb	aa	bb	bb	aa	aa	aa	bb	bb	bb	aa	bb	aa	aa	bb	aa	bb	bb	bb	bb	aa	aa	aa	aa	bb
Marker10186	aaxbb	bb	aa	aa	bb	aa	aa	aa	aa	aa	aa	aa	aa	aa	bb	aa	aa	aa	aa	aa	bb	aa	bb	aa	bb	bb	bb	bb	bb	bb	aa	bb	bb	bb	aa	bb	bb	bb	bb	aa	bb	bb	aa	bb	aa	bb	aa	bb	aa
Marker10201	aaxbb	aa	bb	bb	aa	aa	aa	aa	aa	aa	aa	aa	aa	bb	aa	bb	aa	bb	aa	aa	aa	aa	aa	aa	aa	bb	bb	aa	aa	aa	bb	aa	aa	bb	bb	aa	bb	bb	aa	aa	aa	bb	bb	aa	bb	bb	bb	bb	bb
Marker10204	aaxbb	aa	bb	aa	aa	aa	aa	aa	aa	aa	bb	aa	bb	aa	aa	aa	aa	bb	aa	bb	aa	bb	bb	aa	aa	bb	bb	bb	bb	aa	bb	bb	bb	bb	bb	aa	bb	aa	bb	bb	aa	bb	bb	aa	aa	bb	bb	bb	aa
Marker102226	aaxbb	aa	bb	bb	aa	aa	aa	aa	aa	aa	aa	aa	aa	aa	aa	bb	aa	aa	aa	bb	aa	aa	aa	aa	aa	bb	bb	aa	bb	aa	bb	bb	aa	bb	aa	aa	aa	bb	bb	bb	aa	bb	bb	aa	bb	bb	bb	bb	aa
Marker10223	aaxbb	aa	bb	aa	bb	bb	aa	bb	bb	aa	aa	bb	bb	bb	bb	bb	aa	bb	bb	aa	bb	bb	bb	bb	bb	aa	aa	bb	aa	bb	aa	aa	bb	aa	aa	bb	bb	bb	bb	aa	bb	aa	bb	bb	aa	bb	aa	aa	bb
Marker10232	aaxbb	bb	aa	bb	bb	aa	bb	aa	aa	aa	bb	bb	bb	bb	aa	bb	bb	aa	aa	bb	aa	aa	aa	bb	bb	aa	bb	aa	aa	bb	bb	aa	aa	aa	bb	aa	bb	aa	aa	aa	bb	bb	aa	bb	bb	aa	bb	bb	bb
Marker10253	aaxbb	bb	aa	aa	aa	bb	aa	bb	bb	bb	aa	aa	bb	aa	bb	aa	bb	aa	bb	aa	bb	bb	aa	bb	aa	aa	aa	bb	aa	bb	aa	aa	aa	bb	aa	bb	aa	bb	aa	aa	bb	aa	bb	bb	aa	bb	aa	aa	aa
Marker10268	aaxbb	aa	aa	aa	aa	bb	bb	bb	bb	bb	aa	bb	bb	bb	bb	aa	aa	aa	bb	bb	bb	bb	bb	aa	aa	aa	aa	bb	bb	bb	aa	aa	aa	bb	aa	aa	aa	aa	aa	aa	bb	aa	aa	bb	bb	aa	aa	bb	bb
Marker102898	aaxbb	aa	aa	aa	bb	bb	bb	bb	bb	bb	bb	bb	bb	bb	bb	bb	bb	bb	bb	bb	bb	bb	bb	bb	bb	aa	bb	bb	aa	aa	bb	aa	bb	bb	aa	aa	bb	aa	bb	aa	aa	bb	aa	aa	bb	aa	aa	bb	aa
Marker10307	aaxbb	aa	bb	bb	aa	aa	aa	aa	aa	aa	aa	aa	aa	bb	aa	bb	aa	bb	aa	aa	aa	aa	aa	aa	aa	bb	bb	aa	aa	aa	bb	aa	aa	bb	bb	aa	bb	bb	aa	aa	aa	bb	bb	aa	bb	bb	aa	bb	bb
Marker103325	aaxbb	aa	aa	bb	bb	bb	bb	bb	bb	bb	bb	bb	bb	bb	bb	bb	bb	aa	bb	bb	bb	bb	bb	aa	bb	aa	bb	bb	aa	bb	bb	aa	bb	bb	aa	bb	bb	bb	bb	aa	aa	bb	aa	aa	aa	aa	aa	bb	aa
Marker103439	aaxbb	bb	aa	aa	aa	aa	aa	aa	bb	aa	aa	bb	aa	aa	bb	aa	aa	aa	aa	aa	bb	aa	bb	aa	bb	bb	bb	bb	aa	aa	aa	aa	bb	bb	aa	bb	aa	aa	bb	aa	bb	bb	bb	bb	bb	aa	aa	aa	bb
Marker10358	aaxbb	bb	bb	aa	aa	bb	aa	bb	bb	aa	aa	aa	bb	bb	aa	aa	aa	aa	bb	bb	aa	bb	bb	bb	aa	aa	aa	bb	bb	aa	aa	bb	aa	aa	aa	bb	aa	bb	aa	aa	bb	bb	bb	bb	aa	bb	bb	bb	bb
Marker10367	aaxbb	aa	bb	bb	aa	aa	aa	aa	aa	aa	aa	aa	aa	bb	aa	bb	aa	bb	aa	aa	aa	aa	aa	bb	aa	bb	bb	aa	aa	bb	bb	aa	aa	bb	bb	aa	bb	bb	aa	aa	bb	aa	bb	aa	bb	bb	aa	bb	bb
Marker10373	aaxbb	bb	aa	aa	aa	bb	aa	bb	bb	bb	aa	bb	bb	bb	bb	bb	aa	aa	bb	aa	bb	bb	bb	bb	bb	aa	aa	bb	aa	bb	aa	aa	bb	aa	aa	bb	aa	aa	aa	aa	bb	aa	aa	bb	aa	aa	aa	aa	bb
Marker103773	aaxbb	aa	bb	bb	aa	bb	aa	bb	bb	bb	bb	bb	bb	bb	aa	bb	aa	bb	bb	bb	bb	bb	bb	bb	bb	aa	aa	bb	bb	bb	aa	bb	bb	bb	bb	bb	aa	bb	aa	aa	bb	aa	bb	bb	bb	bb	aa	aa	bb
Marker103785	aaxbb	bb	aa	aa	aa	aa	aa	aa	bb	aa	aa	bb	aa	aa	bb	aa	aa	aa	aa	aa	bb	aa	bb	bb	bb	aa	bb	bb	bb	aa	aa	aa	bb	bb	aa	bb	aa	aa	bb	aa	bb	aa	bb	bb	aa	bb	aa	bb	aa
Marker103853	aaxbb	aa	bb	aa	aa	aa	aa	aa	aa	bb	aa	aa	aa	aa	aa	bb	aa	bb	aa	bb	aa	aa	bb	aa	aa	bb	bb	aa	aa	aa	bb	aa	bb	aa	bb	aa	aa	aa	aa	bb	aa	aa	bb	aa	bb	bb	bb	bb	bb
Marker10432	aaxbb	bb	bb	bb	aa	aa	bb	aa	aa	aa	aa	aa	bb	aa	aa	bb	aa	aa	bb	bb	aa	aa	aa	aa	aa	bb	bb	bb	aa	aa	bb	bb	bb	aa	bb	aa	bb	aa	bb	bb	aa	bb	aa	aa	bb	bb	bb	bb	aa
Marker10433	aaxbb	aa	aa	aa	bb	bb	bb	bb	bb	bb	bb	bb	bb	bb	bb	bb	bb	bb	bb	bb	bb	bb	bb	aa	bb	bb	aa	bb	aa	aa	bb	aa	bb	bb	bb	bb	bb	aa	bb	aa	aa	bb	aa	bb	bb	aa	aa	bb	aa
Marker10434	aaxbb	bb	bb	bb	aa	bb	aa	bb	aa	aa	bb	aa	bb	bb	aa	bb	bb	bb	bb	bb	aa	aa	bb	aa	aa	bb	aa	bb	bb	bb	aa	bb	aa	aa	aa	aa	aa	aa	aa	aa	bb	aa	aa	bb	aa	aa	aa	aa	bb
Marker10443	aaxbb	bb	aa	aa	aa	aa	aa	aa	bb	bb	bb	bb	bb	bb	bb	aa	bb	aa	bb	bb	bb	bb	aa	bb	aa	aa	aa	bb	bb	bb	aa	aa	aa	bb	aa	aa	aa	bb	aa	bb	bb	aa	aa	bb	bb	aa	aa	aa	bb
Marker104457	aaxbb	aa	bb	aa	bb	aa	aa	aa	bb	aa	aa	bb	aa	aa	aa	bb	aa	aa	aa	aa	bb	bb	bb	bb	aa	bb	aa	bb	aa	bb	aa	bb	aa	aa	aa	aa	aa	aa	aa	aa	aa	bb	aa	aa	bb	aa	aa	aa	aa
Marker104564	aaxbb	aa	aa	bb	bb	aa	aa	bb	aa	aa	aa	bb	aa	bb	aa	aa	bb	bb	bb	bb	aa	aa	bb	bb	aa	aa	aa	bb	bb	bb	bb	aa	aa	aa	aa	aa	bb	aa	bb	bb	bb	aa	bb	bb	bb	bb	aa	bb	aa
Marker104650	aaxbb	aa	bb	bb	aa	aa	aa	aa	aa	aa	aa	aa	aa	aa	aa	bb	bb	aa	aa	aa	aa	aa	bb	aa	aa	bb	bb	aa	aa	aa	aa	bb	bb	bb	bb	aa	bb	aa	bb	bb	aa	bb	aa	aa	aa	bb	bb	bb	bb
Marker104694	aaxbb	bb	aa	bb	bb	bb	bb	bb	bb	bb	bb	bb	aa	bb	bb	bb	bb	aa	bb	bb	bb	bb	bb	aa	bb	aa	bb	bb	aa	aa	bb	bb	bb	bb	aa	bb	bb	bb	bb	aa	aa	bb	aa	bb	aa	bb	aa	bb	aa
Marker10487	aaxbb	aa	aa	aa	aa	bb	aa	bb	bb	bb	aa	bb	bb	bb	aa	aa	aa	bb	aa	aa	bb	bb	bb	bb	bb	aa	aa	bb	bb	bb	aa	bb	bb	aa	aa	bb	aa	aa	aa	aa	bb	aa	bb	bb	aa	aa	aa	aa	bb
Marker10509	aaxbb	bb	aa	aa	bb	bb	aa	bb	bb	aa	aa	bb	aa	aa	bb	aa	aa	aa	bb	aa	bb	aa	bb	aa	bb	aa	bb	bb	aa	aa	aa	bb	bb	bb	aa	bb	bb	bb	bb	aa	bb	bb	aa	bb	aa	bb	aa	aa	aa
Marker105138	aaxbb	aa	aa	aa	aa	bb	bb	bb	bb	bb	bb	bb	bb	bb	bb	aa	bb	aa	bb	bb	bb	aa	bb	bb	bb	aa	aa	bb	bb	aa	aa	aa	aa	bb	aa	aa	aa	aa	aa	bb	bb	aa	aa	bb	bb	aa	aa	aa	bb
Marker10528	aaxbb	bb	aa	bb	bb	bb	bb	bb	bb	bb	bb	bb	bb	bb	aa	bb	bb	bb	bb	aa	aa	bb	bb	aa	bb	aa	aa	aa	bb	aa	aa	aa	aa	aa	aa	bb	aa	aa	bb	aa	aa	aa	aa	bb	aa	bb	aa	aa	aa
Marker10547	aaxbb	bb	bb	bb	aa	aa	aa	aa	aa	aa	aa	aa	aa	bb	aa	bb	aa	bb	aa	aa	aa	aa	aa	bb	aa	bb	bb	aa	aa	bb	bb	aa	bb	bb	bb	aa	bb	bb	aa	aa	aa	aa	bb	aa	bb	bb	bb	bb	bb
Marker105582	aaxbb	bb	bb	aa	bb	aa	aa	aa	bb	bb	aa	bb	aa	aa	aa	bb	aa	aa	aa	aa	bb	aa	bb	bb	aa	aa	aa	bb	bb	bb	bb	bb	aa	bb	aa	aa	aa	aa	aa	bb	aa	bb	bb	aa	bb	bb	aa	bb	aa
Marker105589	aaxbb	bb	aa	aa	aa	bb	aa	aa	bb	bb	bb	bb	bb	aa	bb	aa	bb	aa	bb	aa	aa	bb	bb	aa	aa	aa	aa	bb	aa	aa	aa	aa	aa	aa	bb	aa	aa	bb	aa	aa	bb	aa	bb	bb	aa	bb	bb	aa	bb
Marker10565	aaxbb	bb	aa	aa	bb	bb	bb	bb	bb	bb	bb	bb	bb	bb	bb	bb	bb	aa	bb	aa	bb	bb	bb	bb	bb	aa	aa	bb	aa	aa	bb	aa	bb	bb	aa	bb	bb	bb	bb	aa	aa	bb	aa	aa	aa	aa	aa	bb	aa
Marker106069	aaxbb	bb	bb	bb	aa	bb	bb	bb	bb	bb	bb	bb	bb	bb	bb	bb	aa	bb	bb	aa	bb	bb	bb	bb	bb	aa	aa	bb	bb	bb	aa	aa	bb	bb	bb	bb	aa	aa	aa	aa	aa	aa	aa	bb	aa	aa	aa	aa	bb
Marker10610	aaxbb	aa	bb	bb	aa	aa	aa	aa	aa	aa	aa	aa	aa	bb	aa	bb	aa	bb	aa	aa	aa	aa	aa	aa	aa	bb	bb	aa	aa	aa	bb	aa	aa	bb	bb	aa	bb	bb	aa	aa	bb	aa	bb	aa	bb	bb	aa	bb	bb
Marker10629	aaxbb	bb	bb	bb	bb	aa	aa	aa	aa	aa	aa	bb	aa	aa	bb	aa	bb	bb	bb	bb	aa	bb	bb	aa	aa	aa	bb	aa	aa	aa	aa	bb	bb	bb	aa	aa	bb	bb	bb	bb	bb	bb	aa	bb	bb	aa	bb	aa	bb
Marker10631	aaxbb	aa	aa	bb	bb	aa	bb	bb	aa	aa	bb	aa	bb	bb	aa	bb	bb	bb	bb	bb	aa	aa	aa	aa	bb	aa	bb	aa	aa	aa	aa	bb	aa	aa	bb	aa	bb	aa	aa	aa	bb	aa	aa	aa	bb	aa	bb	bb	aa
Marker106333	aaxbb	bb	aa	aa	bb	bb	bb	bb	bb	bb	bb	bb	bb	bb	bb	bb	bb	bb	bb	bb	aa	bb	bb	bb	bb	aa	bb	bb	bb	aa	bb	aa	bb	bb	aa	bb	bb	aa	bb	aa	aa	bb	aa	aa	aa	aa	aa	bb	aa
Marker106451	aaxbb	bb	bb	aa	bb	aa	aa	aa	bb	aa	bb	aa	aa	aa	bb	bb	aa	bb	bb	aa	bb	bb	bb	aa	aa	aa	aa	bb	aa	aa	aa	bb	aa	aa	aa	aa	bb	aa	aa	bb	aa	bb	aa	aa	aa	aa	aa	aa	aa
Marker1065	aaxbb	bb	aa	bb	bb	aa	aa	bb	aa	bb	aa	aa	aa	bb	aa	bb	bb	bb	bb	aa	aa	bb	aa	bb	aa	aa	aa	aa	bb	aa	aa	bb	aa	bb	aa	aa	bb	bb	bb	aa	aa	bb	aa	aa	aa	aa	aa	aa	aa
Marker10664	aaxbb	aa	bb	bb	aa	aa	aa	aa	aa	aa	aa	aa	aa	bb	aa	bb	aa	bb	aa	aa	aa	aa	aa	aa	aa	bb	bb	aa	aa	aa	bb	aa	aa	bb	bb	aa	bb	bb	aa	aa	aa	aa	bb	aa	aa	bb	aa	bb	bb
Marker106655	aaxbb	aa	aa	aa	bb	bb	aa	bb	bb	bb	aa	bb	bb	bb	aa	bb	aa	bb	aa	aa	bb	bb	bb	aa	bb	aa	aa	bb	bb	bb	aa	aa	bb	bb	aa	bb	aa	bb	bb	aa	aa	aa	bb	bb	aa	bb	aa	aa	bb
Marker106659	aaxbb	bb	aa	aa	bb	aa	aa	aa	aa	aa	aa	bb	aa	aa	bb	aa	aa	aa	aa	aa	bb	aa	bb	aa	bb	bb	bb	bb	aa	aa	aa	aa	bb	bb	aa	bb	aa	bb	bb	aa	bb	bb	aa	bb	aa	aa	bb	bb	bb
Marker10678	aaxbb	aa	bb	bb	aa	bb	aa	bb	aa	aa	bb	aa	bb	bb	aa	bb	bb	bb	bb	bb	aa	aa	bb	aa	aa	bb	aa	bb	bb	bb	aa	bb	aa	bb	aa	aa	aa	aa	aa	aa	bb	aa	aa	bb	aa	aa	aa	aa	bb
Marker10681	aaxbb	bb	aa	bb	aa	bb	bb	bb	bb	bb	bb	bb	bb	bb	bb	aa	aa	aa	bb	bb	bb	aa	bb	aa	aa	aa	aa	bb	aa	aa	aa	bb	aa	aa	bb	aa	aa	bb	aa	aa	bb	aa	aa	bb	bb	bb	bb	aa	bb
Marker10684	aaxbb	aa	bb	aa	aa	aa	bb	aa	aa	aa	aa	aa	bb	aa	aa	bb	aa	bb	aa	bb	aa	aa	bb	aa	aa	bb	bb	bb	aa	aa	bb	bb	bb	bb	bb	aa	aa	bb	bb	bb	aa	bb	aa	bb	bb	bb	bb	bb	aa
Marker10687	aaxbb	aa	bb	aa	aa	aa	aa	bb	aa	aa	aa	aa	aa	aa	aa	aa	aa	bb	aa	bb	aa	aa	aa	aa	aa	bb	bb	aa	aa	bb	bb	bb	bb	aa	bb	aa	bb	bb	bb	bb	aa	bb	aa	aa	bb	bb	bb	bb	aa
Marker106941	aaxbb	bb	aa	aa	aa	bb	aa	aa	bb	aa	aa	bb	aa	aa	bb	aa	aa	aa	aa	aa	bb	aa	bb	bb	aa	bb	bb	bb	aa	aa	aa	bb	bb	bb	aa	bb	aa	aa	bb	aa	bb	bb	bb	bb	bb	aa	bb	aa	aa
Marker10712	aaxbb	aa	bb	bb	aa	bb	aa	aa	aa	bb	aa	aa	aa	aa	aa	bb	aa	bb	aa	aa	aa	bb	bb	aa	aa	bb	bb	aa	aa	aa	bb	aa	bb	bb	bb	aa	aa	bb	bb	bb	aa	bb	aa	aa	bb	bb	bb	bb	aa
Marker107123	aaxbb	bb	bb	bb	bb	aa	aa	aa	bb	aa	aa	bb	aa	bb	aa	bb	aa	bb	aa	aa	bb	aa	bb	aa	aa	aa	aa	bb	aa	bb	bb	bb	aa	aa	aa	aa	bb	aa	aa	bb	aa	bb	aa	aa	aa	aa	bb	aa	aa
Marker107229	aaxbb	bb	aa	aa	aa	bb	bb	bb	aa	aa	bb	aa	bb	aa	bb	aa	aa	aa	bb	bb	bb	bb	bb	aa	aa	aa	aa	aa	aa	aa	aa	aa	aa	bb	aa	aa	aa	aa	aa	aa	bb	aa	aa	bb	bb	aa	bb	aa	aa
Marker107242	aaxbb	aa	aa	bb	bb	bb	bb	bb	bb	bb	bb	bb	bb	bb	bb	bb	bb	bb	bb	bb	bb	bb	bb	aa	bb	aa	aa	bb	bb	aa	bb	aa	bb	bb	aa	bb	bb	aa	bb	aa	aa	bb	aa	bb	bb	aa	aa	bb	aa
Marker107428	aaxbb	bb	aa	aa	aa	bb	bb	bb	bb	bb	bb	aa	bb	bb	bb	aa	bb	aa	bb	bb	bb	aa	aa	aa	aa	aa	aa	bb	aa	bb	aa	aa	aa	bb	aa	aa	aa	aa	aa	aa	bb	aa	bb	bb	bb	aa	aa	aa	bb
Marker10743	aaxbb	aa	bb	aa	aa	bb	bb	aa	bb	bb	aa	bb	bb	bb	aa	bb	aa	bb	bb	bb	bb	bb	bb	bb	bb	aa	aa	bb	aa	bb	aa	aa	bb	aa	bb	bb	aa	bb	aa	aa	bb	aa	bb	bb	aa	bb	aa	aa	bb
Marker10750	aaxbb	aa	aa	aa	aa	bb	aa	bb	bb	aa	bb	bb	bb	bb	bb	bb	aa	bb	bb	aa	bb	bb	bb	bb	bb	aa	aa	bb	bb	bb	aa	aa	bb	bb	aa	bb	aa	bb	bb	aa	bb	aa	aa	bb	bb	aa	aa	aa	bb
Marker10754	aaxbb	bb	aa	aa	bb	aa	bb	aa	bb	aa	aa	aa	aa	aa	bb	aa	aa	bb	aa	aa	bb	aa	bb	aa	bb	aa	bb	bb	aa	bb	aa	aa	bb	bb	aa	bb	bb	aa	bb	aa	bb	bb	bb	bb	aa	bb	aa	aa	aa
Marker10761	aaxbb	bb	bb	aa	aa	aa	bb	bb	bb	bb	bb	bb	aa	bb	aa	aa	bb	bb	bb	bb	bb	bb	bb	aa	aa	bb	aa	aa	aa	bb	aa	aa	aa	bb	aa	bb	aa	aa	bb	aa	bb	bb	bb	bb	aa	aa	aa	aa	bb
Marker107614	aaxbb	bb	bb	bb	bb	aa	bb	bb	aa	aa	bb	bb	bb	bb	aa	bb	bb	bb	bb	aa	aa	aa	aa	bb	bb	aa	aa	bb	aa	aa	bb	aa	aa	aa	bb	aa	bb	aa	aa	aa	aa	bb	aa	aa	bb	aa	bb	bb	aa
Marker10768	aaxbb	aa	bb	bb	aa	aa	aa	aa	aa	aa	aa	aa	aa	bb	aa	bb	aa	bb	aa	aa	bb	aa	aa	aa	aa	bb	bb	aa	aa	bb	bb	aa	aa	bb	bb	aa	bb	bb	aa	aa	aa	aa	aa	aa	bb	bb	aa	bb	bb
Marker10769	aaxbb	aa	bb	aa	aa	bb	bb	bb	bb	bb	bb	bb	bb	bb	bb	bb	aa	bb	bb	aa	bb	bb	bb	bb	bb	aa	aa	bb	bb	bb	aa	bb	bb	bb	bb	bb	aa	bb	aa	aa	aa	aa	bb	aa	aa	bb	aa	aa	bb
Marker10776	aaxbb	bb	bb	bb	aa	aa	bb	aa	bb	aa	aa	bb	aa	aa	bb	aa	bb	aa	bb	bb	aa	bb	aa	bb	aa	aa	aa	bb	bb	aa	bb	aa	aa	bb	aa	aa	aa	bb	aa	aa	bb	aa	bb	bb	aa	bb	aa	aa	bb
Marker107775	aaxbb	aa	bb	bb	aa	aa	aa	aa	aa	aa	aa	aa	aa	bb	aa	bb	aa	aa	aa	aa	aa	aa	aa	aa	aa	bb	bb	aa	aa	aa	bb	aa	aa	bb	bb	aa	bb	bb	aa	aa	aa	aa	aa	aa	aa	bb	aa	bb	bb
Marker10785	aaxbb	bb	aa	bb	bb	bb	bb	bb	aa	bb	bb	bb	aa	aa	aa	aa	aa	bb	aa	bb	bb	bb	aa	bb	bb	aa	bb	bb	bb	bb	aa	bb	bb	aa	bb	aa	bb	aa	bb	aa	bb	bb	bb	bb	aa	aa	aa	aa	aa
Marker10795	aaxbb	aa	aa	aa	aa	bb	aa	bb	bb	aa	aa	aa	bb	aa	bb	aa	bb	aa	bb	aa	aa	bb	aa	bb	aa	aa	aa	bb	bb	bb	aa	aa	aa	aa	aa	aa	aa	aa	aa	aa	bb	aa	bb	bb	aa	bb	bb	bb	bb
Marker10799	aaxbb	bb	aa	bb	aa	bb	bb	bb	bb	bb	bb	aa	bb	aa	bb	aa	aa	bb	bb	bb	bb	bb	bb	aa	aa	aa	aa	aa	bb	bb	aa	aa	aa	bb	bb	bb	aa	bb	aa	aa	bb	aa	bb	bb	bb	bb	aa	aa	bb
Marker108004	aaxbb	aa	aa	aa	bb	bb	bb	bb	bb	bb	bb	bb	bb	bb	bb	bb	bb	aa	bb	bb	bb	bb	bb	bb	bb	aa	aa	aa	aa	bb	bb	aa	bb	bb	aa	bb	bb	aa	bb	aa	aa	bb	aa	aa	aa	aa	aa	bb	aa
Marker10804	aaxbb	aa	aa	aa	bb	bb	aa	bb	bb	bb	bb	bb	bb	bb	bb	bb	aa	bb	bb	aa	bb	bb	bb	aa	bb	aa	aa	bb	bb	bb	aa	bb	bb	aa	aa	bb	bb	bb	bb	aa	bb	aa	bb	bb	aa	bb	bb	bb	bb
Marker108145	aaxbb	bb	aa	aa	bb	bb	aa	bb	bb	bb	aa	bb	aa	bb	aa	bb	aa	bb	bb	aa	aa	bb	bb	bb	bb	aa	aa	bb	aa	bb	aa	aa	bb	bb	aa	bb	bb	bb	bb	aa	bb	aa	aa	bb	aa	bb	aa	aa	bb
Marker10837	aaxbb	aa	bb	bb	aa	aa	aa	aa	aa	aa	aa	aa	aa	bb	aa	bb	bb	bb	aa	aa	aa	aa	aa	aa	aa	bb	bb	aa	aa	aa	bb	aa	aa	bb	bb	aa	bb	bb	aa	aa	aa	aa	bb	aa	aa	bb	aa	bb	bb
Marker108432	aaxbb	bb	aa	aa	bb	bb	aa	aa	bb	aa	aa	aa	aa	aa	bb	bb	aa	aa	aa	aa	bb	aa	bb	aa	bb	aa	bb	bb	aa	bb	aa	bb	bb	bb	aa	bb	bb	bb	aa	aa	bb	aa	aa	bb	bb	bb	aa	bb	bb
Marker10862	aaxbb	aa	bb	aa	aa	bb	aa	bb	bb	aa	aa	bb	bb	bb	aa	bb	aa	bb	bb	aa	bb	bb	bb	bb	bb	aa	aa	bb	bb	bb	aa	bb	bb	aa	aa	bb	bb	aa	aa	aa	bb	aa	bb	bb	aa	bb	aa	aa	bb
Marker108638	aaxbb	bb	aa	aa	aa	bb	aa	bb	bb	bb	bb	bb	bb	bb	bb	aa	bb	aa	bb	bb	bb	aa	aa	bb	bb	aa	aa	aa	aa	bb	aa	aa	aa	aa	bb	bb	aa	aa	aa	aa	bb	aa	aa	bb	aa	aa	bb	aa	bb
Marker10864	aaxbb	aa	bb	aa	aa	aa	aa	aa	aa	aa	aa	aa	aa	aa	aa	bb	aa	aa	bb	aa	aa	aa	aa	aa	aa	bb	bb	aa	bb	aa	bb	bb	bb	aa	aa	aa	aa	aa	bb	bb	aa	bb	bb	aa	bb	bb	bb	bb	aa
Marker108647	aaxbb	bb	aa	aa	aa	bb	aa	bb	bb	aa	aa	bb	bb	bb	bb	bb	aa	bb	bb	bb	bb	bb	bb	bb	bb	aa	aa	bb	aa	bb	aa	aa	bb	aa	aa	bb	aa	bb	bb	aa	aa	aa	aa	bb	bb	aa	bb	aa	bb
Marker108696	aaxbb	aa	bb	aa	aa	bb	aa	aa	bb	bb	bb	bb	bb	aa	aa	bb	aa	aa	aa	bb	bb	bb	aa	aa	aa	bb	aa	aa	bb	bb	bb	bb	bb	bb	aa	aa	aa	aa	aa	aa	aa	bb	bb	aa	aa	bb	aa	aa	bb
Marker108718	aaxbb	aa	bb	bb	aa	aa	aa	aa	aa	aa	aa	aa	aa	bb	aa	bb	aa	bb	aa	aa	aa	aa	aa	aa	aa	aa	bb	aa	aa	aa	bb	aa	aa	bb	bb	aa	bb	bb	aa	aa	aa	aa	bb	aa	bb	bb	aa	bb	bb
Marker10884	aaxbb	aa	aa	aa	bb	aa	aa	aa	aa	bb	bb	aa	bb	bb	aa	aa	aa	aa	aa	aa	aa	aa	bb	bb	bb	aa	aa	bb	bb	aa	bb	bb	aa	aa	aa	bb	aa	aa	bb	bb	aa	aa	bb	aa	bb	aa	bb	bb	aa
Marker10885	aaxbb	aa	bb	bb	aa	bb	aa	aa	bb	bb	bb	bb	bb	bb	aa	bb	aa	bb	bb	aa	bb	bb	bb	bb	bb	aa	aa	bb	bb	bb	aa	bb	bb	bb	aa	aa	aa	aa	bb	aa	bb	aa	bb	bb	aa	bb	bb	aa	bb
Marker10886	aaxbb	aa	bb	bb	aa	aa	aa	aa	aa	aa	aa	aa	aa	bb	aa	bb	aa	bb	aa	aa	bb	aa	aa	bb	aa	aa	bb	aa	aa	aa	bb	bb	aa	bb	bb	aa	bb	bb	aa	aa	aa	aa	bb	aa	bb	bb	aa	bb	bb
Marker108902	aaxbb	bb	bb	aa	aa	aa	aa	aa	aa	aa	aa	aa	bb	aa	aa	bb	aa	aa	aa	aa	aa	bb	aa	aa	aa	bb	bb	bb	bb	aa	bb	bb	bb	bb	bb	aa	aa	aa	bb	bb	aa	bb	aa	bb	aa	bb	bb	bb	aa
Marker10892	aaxbb	aa	aa	aa	aa	bb	aa	bb	bb	bb	aa	bb	bb	bb	aa	bb	aa	bb	bb	bb	bb	bb	bb	bb	bb	aa	aa	bb	aa	bb	aa	bb	bb	aa	aa	bb	aa	aa	aa	aa	bb	aa	aa	bb	aa	aa	aa	aa	bb
Marker10898	aaxbb	aa	bb	aa	bb	aa	aa	aa	aa	aa	aa	bb	aa	bb	bb	bb	aa	aa	aa	aa	bb	bb	bb	aa	aa	aa	bb	bb	aa	bb	bb	bb	aa	bb	aa	aa	aa	aa	aa	bb	aa	aa	aa	aa	bb	aa	bb	bb	aa
Marker109010	aaxbb	aa	aa	bb	bb	bb	bb	bb	bb	bb	bb	bb	bb	bb	bb	bb	bb	bb	bb	bb	bb	bb	bb	bb	bb	aa	bb	bb	aa	aa	bb	aa	bb	bb	bb	bb	bb	aa	bb	aa	aa	bb	aa	bb	aa	aa	bb	bb	aa
Marker109181	aaxbb	bb	aa	aa	bb	bb	aa	bb	bb	aa	aa	bb	bb	bb	bb	bb	aa	bb	bb	aa	bb	bb	bb	bb	bb	aa	aa	bb	bb	bb	aa	bb	bb	aa	aa	bb	bb	bb	aa	aa	bb	aa	bb	bb	aa	aa	aa	aa	bb
Marker10920	aaxbb	aa	aa	aa	bb	bb	aa	bb	bb	aa	bb	bb	bb	bb	aa	bb	aa	bb	bb	aa	bb	bb	bb	bb	bb	aa	aa	bb	aa	bb	aa	aa	bb	aa	aa	bb	bb	aa	bb	bb	bb	aa	bb	bb	aa	bb	aa	aa	aa
Marker10923	aaxbb	aa	aa	aa	aa	bb	aa	aa	bb	bb	bb	bb	bb	bb	bb	bb	aa	bb	bb	aa	bb	bb	bb	bb	bb	aa	aa	bb	bb	bb	aa	bb	bb	bb	aa	bb	bb	bb	bb	aa	bb	aa	aa	bb	aa	bb	bb	aa	bb
Marker10924	aaxbb	aa	aa	bb	bb	bb	aa	bb	bb	bb	bb	bb	bb	bb	aa	bb	aa	bb	bb	aa	aa	bb	bb	bb	bb	aa	aa	bb	aa	bb	aa	aa	bb	aa	aa	bb	aa	bb	aa	aa	bb	aa	bb	bb	aa	bb	aa	aa	bb
Marker10928	aaxbb	aa	aa	aa	aa	bb	aa	bb	bb	aa	aa	bb	bb	bb	aa	bb	aa	aa	bb	aa	bb	bb	bb	bb	bb	aa	aa	bb	aa	bb	aa	bb	bb	bb	aa	bb	aa	bb	aa	aa	aa	aa	aa	bb	aa	aa	aa	aa	bb
Marker10931	aaxbb	bb	aa	aa	bb	bb	aa	bb	bb	bb	bb	bb	bb	bb	bb	bb	bb	aa	aa	aa	bb	bb	bb	aa	bb	aa	bb	aa	aa	bb	aa	aa	aa	bb	bb	bb	aa	aa	bb	aa	aa	aa	aa	bb	aa	aa	aa	aa	bb
Marker109388	aaxbb	aa	bb	aa	aa	bb	bb	aa	bb	bb	bb	bb	bb	aa	bb	aa	aa	aa	aa	aa	bb	bb	aa	aa	bb	bb	aa	aa	bb	bb	aa	aa	bb	bb	aa	aa	aa	aa	aa	aa	aa	aa	bb	aa	aa	aa	aa	aa	bb
Marker10948	aaxbb	aa	bb	aa	aa	bb	bb	aa	bb	bb	bb	bb	aa	aa	aa	aa	aa	aa	aa	aa	bb	aa	aa	aa	bb	bb	bb	aa	bb	bb	aa	bb	bb	bb	aa	aa	aa	aa	aa	bb	aa	bb	bb	aa	aa	aa	aa	aa	bb
Marker109483	aaxbb	aa	aa	bb	bb	bb	bb	bb	bb	bb	bb	bb	bb	bb	bb	bb	bb	aa	bb	bb	bb	bb	bb	bb	bb	aa	bb	bb	aa	aa	bb	aa	bb	bb	aa	bb	bb	bb	bb	bb	aa	bb	aa	bb	bb	aa	aa	bb	aa
Marker109536	aaxbb	aa	bb	bb	aa	aa	aa	aa	aa	aa	aa	aa	aa	bb	aa	bb	aa	bb	aa	aa	aa	aa	aa	aa	bb	bb	bb	aa	aa	aa	bb	aa	aa	bb	bb	aa	bb	bb	aa	aa	aa	aa	aa	aa	bb	bb	aa	bb	bb
Marker10956	aaxbb	bb	aa	aa	aa	bb	bb	bb	bb	bb	aa	bb	bb	bb	bb	aa	bb	aa	bb	aa	aa	aa	bb	aa	aa	aa	bb	aa	bb	aa	aa	aa	aa	bb	aa	aa	aa	bb	aa	bb	bb	aa	aa	bb	bb	aa	aa	aa	bb
Marker109561	aaxbb	bb	aa	aa	aa	aa	aa	aa	bb	aa	aa	bb	aa	aa	bb	aa	aa	aa	aa	aa	bb	bb	bb	aa	bb	aa	bb	bb	bb	bb	aa	bb	bb	bb	aa	bb	aa	bb	aa	aa	bb	bb	bb	bb	bb	aa	aa	bb	bb
Marker10957	aaxbb	aa	aa	bb	bb	bb	bb	bb	bb	bb	bb	bb	bb	bb	bb	bb	bb	aa	bb	bb	bb	bb	bb	bb	bb	aa	bb	bb	bb	aa	bb	aa	bb	bb	aa	bb	bb	aa	bb	aa	aa	bb	aa	aa	aa	aa	aa	bb	aa
Marker10967	aaxbb	aa	aa	bb	bb	aa	aa	aa	aa	aa	bb	aa	bb	bb	aa	aa	aa	aa	aa	aa	bb	bb	bb	bb	aa	aa	aa	bb	bb	aa	bb	aa	bb	bb	aa	bb	aa	aa	bb	bb	aa	bb	aa	bb	bb	aa	bb	bb	bb
Marker109676	aaxbb	aa	bb	bb	aa	bb	aa	aa	aa	aa	aa	aa	bb	aa	aa	aa	aa	bb	bb	bb	aa	aa	bb	bb	aa	aa	aa	aa	bb	aa	bb	bb	bb	aa	bb	aa	aa	bb	aa	aa	bb	bb	aa	bb	aa	bb	aa	aa	bb
Marker109794	aaxbb	bb	bb	aa	bb	aa	aa	aa	aa	aa	bb	bb	aa	aa	bb	aa	aa	aa	aa	aa	bb	aa	bb	bb	aa	aa	aa	bb	aa	bb	bb	bb	aa	bb	aa	aa	aa	aa	aa	bb	aa	bb	aa	aa	bb	aa	bb	aa	aa
Marker10984	aaxbb	aa	bb	aa	aa	aa	bb	aa	aa	bb	aa	aa	bb	aa	aa	bb	aa	bb	aa	aa	aa	aa	aa	bb	aa	bb	bb	aa	aa	aa	bb	bb	bb	bb	bb	aa	aa	aa	bb	bb	aa	bb	aa	bb	bb	bb	bb	bb	bb
Marker10987	aaxbb	aa	bb	bb	aa	bb	aa	aa	bb	bb	bb	bb	bb	aa	bb	aa	aa	aa	aa	bb	bb	bb	aa	bb	bb	bb	aa	aa	bb	bb	aa	bb	bb	bb	aa	bb	aa	aa	aa	aa	aa	bb	bb	aa	aa	bb	aa	bb	bb
Marker109882	aaxbb	bb	aa	aa	bb	aa	aa	aa	bb	bb	aa	aa	aa	aa	bb	aa	aa	aa	aa	aa	bb	aa	bb	aa	bb	bb	bb	bb	bb	bb	aa	bb	bb	bb	aa	bb	aa	aa	bb	aa	bb	bb	bb	bb	aa	aa	aa	bb	bb
Marker109954	aaxbb	bb	aa	bb	bb	aa	bb	aa	bb	aa	aa	bb	aa	aa	bb	aa	aa	aa	aa	aa	bb	aa	bb	bb	bb	bb	bb	bb	aa	aa	aa	aa	bb	bb	bb	bb	aa	aa	bb	aa	bb	aa	bb	bb	bb	bb	aa	bb	aa
Marker11027	aaxbb	aa	aa	bb	bb	bb	aa	bb	bb	aa	aa	bb	bb	bb	aa	bb	aa	bb	bb	aa	bb	bb	bb	aa	bb	aa	aa	bb	aa	bb	aa	aa	bb	bb	bb	bb	aa	bb	aa	aa	aa	aa	bb	bb	aa	bb	aa	aa	bb
Marker11034	aaxbb	aa	aa	aa	aa	bb	aa	bb	bb	aa	aa	bb	bb	bb	aa	bb	aa	bb	bb	aa	aa	bb	bb	bb	bb	aa	aa	bb	aa	bb	aa	bb	bb	aa	aa	bb	aa	bb	bb	aa	bb	aa	bb	aa	bb	aa	bb	aa	bb
Marker110349	aaxbb	aa	bb	aa	aa	aa	bb	aa	aa	aa	aa	aa	aa	aa	aa	bb	aa	aa	bb	aa	aa	aa	bb	aa	aa	bb	bb	aa	bb	aa	bb	bb	bb	aa	aa	aa	aa	aa	bb	bb	aa	bb	aa	aa	aa	bb	bb	bb	aa
Marker110373	aaxbb	aa	bb	aa	aa	aa	aa	aa	aa	bb	aa	aa	aa	aa	aa	aa	aa	bb	bb	aa	aa	aa	bb	bb	aa	bb	aa	aa	aa	aa	bb	aa	bb	aa	bb	aa	aa	bb	bb	bb	aa	aa	aa	aa	bb	bb	bb	bb	aa
Marker110383	aaxbb	bb	bb	aa	aa	bb	bb	bb	bb	bb	bb	bb	bb	aa	bb	aa	bb	aa	bb	bb	aa	aa	aa	bb	aa	aa	bb	aa	bb	aa	aa	aa	aa	bb	bb	aa	aa	aa	aa	aa	bb	aa	bb	bb	aa	bb	bb	aa	aa
Marker110467	aaxbb	bb	aa	bb	aa	bb	aa	aa	bb	bb	bb	bb	bb	bb	aa	bb	aa	bb	bb	aa	bb	bb	bb	bb	bb	aa	aa	bb	aa	bb	aa	bb	bb	aa	bb	bb	aa	bb	aa	aa	bb	aa	bb	bb	bb	aa	aa	aa	bb
Marker110498	aaxbb	bb	aa	bb	aa	bb	aa	bb	bb	bb	bb	bb	bb	bb	bb	bb	aa	bb	bb	bb	bb	bb	bb	aa	aa	aa	aa	bb	aa	bb	aa	aa	bb	aa	aa	bb	bb	bb	bb	aa	bb	aa	aa	bb	aa	aa	aa	aa	bb
Marker110546	aaxbb	aa	bb	bb	bb	aa	bb	bb	aa	aa	bb	bb	bb	bb	aa	bb	bb	aa	bb	bb	aa	bb	aa	aa	aa	aa	bb	aa	aa	aa	bb	bb	aa	aa	bb	aa	bb	aa	aa	aa	bb	bb	aa	aa	bb	bb	bb	bb	aa
Marker11077	aaxbb	bb	aa	bb	bb	aa	aa	aa	aa	bb	aa	aa	aa	bb	aa	bb	bb	bb	bb	aa	aa	bb	aa	aa	aa	bb	aa	aa	aa	aa	aa	bb	aa	bb	bb	aa	bb	bb	bb	aa	aa	bb	aa	aa	aa	aa	aa	aa	aa
Marker110804	aaxbb	aa	bb	bb	bb	bb	aa	aa	bb	bb	bb	bb	aa	aa	bb	aa	aa	bb	aa	aa	bb	aa	bb	bb	aa	aa	aa	bb	aa	aa	bb	bb	aa	bb	bb	aa	aa	aa	aa	aa	aa	aa	aa	aa	aa	aa	aa	aa	aa
Marker110871	aaxbb	aa	aa	aa	aa	bb	aa	bb	bb	aa	aa	bb	bb	bb	aa	bb	aa	bb	bb	aa	bb	bb	bb	bb	bb	aa	aa	bb	aa	bb	aa	aa	bb	bb	bb	bb	aa	aa	aa	aa	bb	aa	aa	bb	aa	bb	bb	aa	bb
Marker110873	aaxbb	bb	aa	aa	aa	bb	bb	bb	bb	bb	bb	bb	aa	bb	bb	aa	bb	aa	bb	bb	bb	aa	bb	bb	aa	aa	aa	bb	aa	bb	aa	aa	aa	bb	aa	bb	aa	aa	aa	aa	bb	aa	bb	bb	bb	aa	bb	bb	bb
Marker110938	aaxbb	aa	aa	bb	bb	bb	aa	bb	bb	aa	aa	bb	bb	bb	aa	bb	aa	bb	bb	aa	bb	bb	bb	bb	bb	aa	aa	bb	aa	bb	aa	aa	bb	bb	aa	bb	aa	bb	bb	aa	bb	aa	bb	aa	aa	aa	aa	aa	bb
Marker11103	aaxbb	aa	bb	aa	aa	aa	aa	aa	aa	aa	bb	aa	bb	aa	aa	bb	aa	aa	aa	aa	aa	aa	aa	aa	aa	bb	bb	bb	bb	aa	bb	bb	bb	bb	aa	aa	bb	aa	bb	bb	aa	bb	aa	aa	bb	bb	bb	bb	bb
Marker11107	aaxbb	bb	aa	aa	aa	bb	aa	bb	bb	aa	aa	bb	bb	bb	aa	bb	aa	bb	bb	aa	bb	bb	bb	bb	bb	aa	aa	bb	bb	bb	aa	bb	bb	aa	aa	bb	aa	aa	bb	aa	aa	aa	bb	bb	aa	bb	aa	aa	bb
Marker11108	aaxbb	bb	aa	bb	aa	aa	aa	aa	aa	bb	aa	bb	aa	aa	bb	aa	aa	aa	aa	aa	bb	aa	bb	aa	bb	bb	bb	bb	bb	aa	aa	aa	bb	bb	aa	bb	bb	bb	bb	aa	aa	bb	bb	bb	aa	bb	aa	aa	bb
Marker11113	aaxbb	aa	aa	aa	bb	bb	aa	bb	bb	bb	aa	bb	bb	bb	aa	aa	aa	bb	bb	aa	bb	bb	bb	bb	bb	aa	aa	bb	aa	bb	aa	aa	bb	aa	aa	bb	aa	aa	aa	aa	bb	aa	bb	bb	aa	aa	aa	aa	bb
Marker11131	aaxbb	bb	aa	aa	aa	bb	aa	aa	bb	aa	aa	bb	aa	aa	bb	aa	aa	aa	aa	aa	bb	aa	bb	aa	bb	bb	bb	bb	aa	bb	aa	aa	bb	bb	aa	bb	aa	bb	bb	aa	bb	bb	aa	bb	bb	aa	aa	bb	bb
Marker11143	aaxbb	aa	aa	aa	aa	bb	aa	bb	bb	bb	aa	bb	bb	bb	bb	aa	aa	aa	aa	bb	bb	bb	bb	bb	aa	aa	bb	bb	bb	bb	bb	aa	aa	bb	aa	aa	aa	aa	bb	aa	bb	aa	bb	bb	aa	aa	bb	aa	bb
Marker11144	aaxbb	aa	aa	bb	bb	bb	aa	aa	bb	bb	aa	bb	bb	bb	bb	bb	aa	bb	bb	aa	bb	bb	bb	bb	bb	aa	aa	bb	bb	bb	aa	aa	bb	aa	aa	bb	aa	aa	bb	aa	aa	aa	aa	bb	aa	aa	aa	aa	bb
Marker11150	aaxbb	aa	bb	bb	aa	aa	aa	aa	aa	aa	aa	aa	bb	aa	aa	aa	aa	aa	aa	aa	aa	aa	bb	aa	aa	bb	bb	bb	bb	bb	aa	bb	bb	bb	bb	aa	bb	aa	bb	bb	aa	aa	aa	aa	bb	bb	bb	bb	aa
Marker111695	aaxbb	aa	bb	aa	aa	aa	aa	aa	aa	aa	aa	aa	aa	aa	aa	bb	aa	aa	aa	aa	aa	aa	bb	aa	bb	bb	bb	bb	aa	aa	aa	bb	bb	aa	bb	aa	bb	aa	bb	bb	aa	bb	bb	aa	aa	bb	bb	bb	aa
Marker11172	aaxbb	bb	bb	aa	bb	aa	bb	bb	bb	bb	aa	bb	bb	bb	aa	aa	bb	bb	bb	bb	bb	bb	bb	bb	bb	bb	aa	aa	aa	bb	bb	aa	aa	aa	aa	bb	bb	bb	aa	aa	aa	aa	bb	bb	aa	aa	aa	aa	bb
Marker11173	aaxbb	aa	bb	aa	aa	aa	aa	aa	aa	bb	aa	aa	aa	aa	aa	aa	aa	aa	aa	bb	aa	aa	aa	aa	aa	bb	bb	aa	aa	aa	bb	aa	bb	bb	bb	aa	aa	aa	bb	bb	aa	bb	aa	bb	bb	bb	bb	bb	aa
Marker111903	aaxbb	aa	bb	aa	aa	aa	aa	bb	aa	aa	bb	aa	bb	aa	aa	aa	bb	bb	aa	bb	aa	aa	aa	aa	aa	bb	bb	aa	bb	aa	bb	bb	bb	bb	aa	aa	bb	bb	bb	bb	aa	bb	aa	aa	aa	bb	bb	bb	aa
Marker11204	aaxbb	aa	bb	aa	aa	aa	aa	aa	aa	aa	aa	aa	aa	bb	bb	bb	aa	aa	aa	bb	aa	bb	bb	aa	aa	bb	bb	bb	bb	aa	bb	bb	bb	aa	aa	aa	bb	aa	bb	bb	aa	bb	bb	aa	bb	bb	bb	bb	bb
Marker112080	aaxbb	aa	bb	bb	aa	aa	aa	aa	aa	aa	aa	aa	aa	bb	aa	bb	aa	bb	aa	aa	aa	aa	aa	bb	aa	bb	bb	aa	aa	aa	bb	aa	aa	bb	bb	aa	bb	bb	aa	aa	aa	aa	bb	aa	bb	bb	aa	bb	bb
Marker112103	aaxbb	aa	bb	aa	bb	bb	aa	aa	bb	bb	bb	bb	bb	bb	bb	aa	aa	aa	aa	aa	bb	bb	bb	aa	bb	aa	aa	aa	aa	bb	bb	aa	aa	aa	aa	bb	bb	aa	bb	aa	aa	aa	aa	aa	aa	bb	aa	aa	aa
Marker11230	aaxbb	bb	aa	aa	aa	bb	bb	bb	bb	aa	bb	bb	bb	bb	bb	aa	bb	aa	bb	bb	bb	aa	aa	aa	aa	aa	aa	aa	aa	aa	aa	aa	aa	bb	aa	aa	aa	aa	aa	aa	bb	aa	aa	bb	aa	aa	bb	aa	bb
Marker11241	aaxbb	aa	aa	aa	aa	bb	aa	aa	bb	bb	aa	bb	bb	bb	aa	bb	aa	bb	bb	aa	bb	bb	bb	bb	bb	aa	aa	bb	bb	bb	aa	aa	bb	aa	aa	bb	aa	aa	bb	aa	bb	aa	bb	aa	aa	aa	aa	aa	bb
Marker11249	aaxbb	aa	aa	aa	bb	bb	bb	bb	bb	bb	bb	bb	bb	bb	bb	bb	bb	bb	bb	bb	bb	bb	bb	aa	bb	bb	aa	bb	bb	aa	bb	aa	bb	bb	aa	bb	bb	aa	bb	aa	aa	aa	aa	aa	aa	aa	aa	bb	aa
Marker112497	aaxbb	aa	aa	aa	bb	bb	aa	bb	bb	aa	aa	bb	bb	bb	bb	bb	aa	bb	bb	aa	bb	bb	aa	bb	bb	aa	aa	bb	aa	bb	aa	aa	bb	aa	aa	bb	aa	bb	aa	aa	aa	aa	bb	bb	aa	aa	bb	aa	aa
Marker112536	aaxbb	bb	aa	bb	aa	aa	bb	bb	aa	aa	aa	aa	bb	aa	aa	aa	aa	bb	aa	bb	bb	bb	aa	aa	aa	aa	aa	bb	aa	aa	aa	bb	bb	aa	aa	aa	bb	aa	bb	bb	bb	bb	aa	bb	bb	aa	bb	aa	aa
Marker112650	aaxbb	bb	aa	aa	bb	bb	aa	aa	aa	aa	aa	aa	aa	aa	bb	aa	aa	aa	aa	aa	bb	aa	bb	bb	bb	bb	bb	bb	aa	bb	aa	aa	bb	bb	aa	bb	aa	bb	bb	aa	bb	aa	aa	bb	aa	bb	aa	aa	bb
Marker11267	aaxbb	aa	bb	bb	bb	bb	bb	aa	bb	bb	bb	bb	bb	aa	bb	bb	aa	aa	aa	bb	bb	bb	aa	aa	aa	bb	aa	aa	bb	bb	aa	bb	bb	bb	aa	bb	aa	bb	aa	bb	aa	bb	bb	aa	aa	bb	aa	aa	bb
Marker11281	aaxbb	aa	aa	bb	bb	bb	aa	bb	bb	bb	aa	bb	bb	bb	bb	bb	aa	bb	aa	bb	bb	aa	bb	aa	bb	aa	aa	bb	aa	bb	aa	aa	bb	bb	aa	bb	aa	aa	aa	aa	bb	aa	bb	bb	aa	aa	aa	aa	bb
Marker11285	aaxbb	bb	aa	aa	aa	aa	aa	aa	bb	aa	aa	bb	aa	aa	bb	aa	aa	aa	aa	aa	bb	aa	bb	aa	bb	aa	bb	bb	bb	bb	aa	bb	bb	bb	aa	bb	aa	aa	bb	aa	bb	aa	bb	bb	aa	aa	bb	aa	bb
Marker11295	aaxbb	aa	aa	bb	bb	bb	bb	bb	bb	bb	bb	bb	bb	bb	bb	bb	bb	bb	bb	bb	bb	bb	bb	bb	bb	bb	bb	bb	bb	aa	bb	aa	bb	bb	aa	bb	bb	aa	bb	aa	aa	bb	aa	bb	bb	bb	bb	bb	aa
Marker11306	aaxbb	aa	aa	aa	bb	aa	bb	bb	bb	bb	aa	aa	aa	aa	aa	aa	aa	aa	bb	bb	aa	aa	bb	aa	bb	aa	bb	bb	bb	bb	bb	bb	aa	bb	bb	bb	bb	bb	bb	bb	aa	aa	aa	aa	bb	bb	bb	bb	aa
Marker11337	aaxbb	aa	bb	bb	aa	aa	bb	aa	aa	aa	aa	aa	aa	bb	aa	bb	aa	bb	aa	aa	aa	aa	aa	bb	aa	bb	bb	aa	aa	aa	bb	aa	aa	bb	bb	aa	bb	bb	aa	aa	aa	aa	bb	aa	bb	bb	aa	bb	bb
Marker11339	aaxbb	bb	aa	aa	aa	aa	bb	bb	bb	bb	bb	bb	aa	aa	bb	aa	bb	aa	bb	aa	bb	aa	aa	aa	aa	aa	bb	bb	aa	aa	aa	aa	aa	aa	aa	aa	aa	aa	aa	aa	bb	aa	aa	bb	aa	bb	bb	aa	bb
Marker113524	aaxbb	bb	aa	aa	aa	bb	bb	bb	bb	bb	bb	bb	bb	aa	bb	aa	bb	aa	bb	bb	bb	bb	bb	bb	aa	aa	aa	bb	aa	bb	bb	aa	aa	bb	aa	aa	aa	aa	aa	aa	bb	aa	bb	bb	bb	aa	bb	aa	bb
Marker11356	aaxbb	aa	bb	aa	aa	aa	aa	aa	aa	aa	aa	aa	aa	aa	aa	aa	aa	bb	aa	aa	aa	aa	bb	aa	aa	bb	bb	aa	bb	aa	aa	bb	bb	bb	bb	aa	aa	bb	bb	bb	aa	bb	bb	aa	aa	bb	bb	bb	bb
Marker113606	aaxbb	aa	bb	bb	aa	bb	bb	aa	bb	bb	bb	bb	bb	aa	aa	aa	aa	aa	aa	aa	bb	aa	aa	aa	aa	bb	aa	aa	bb	bb	bb	bb	bb	bb	aa	aa	aa	aa	aa	bb	aa	aa	bb	aa	aa	bb	aa	aa	bb
Marker11364	aaxbb	bb	bb	aa	aa	bb	bb	bb	bb	bb	bb	bb	bb	aa	bb	aa	aa	aa	aa	bb	bb	aa	bb	bb	aa	aa	bb	bb	bb	aa	aa	aa	aa	bb	aa	aa	aa	aa	aa	aa	aa	aa	aa	bb	aa	bb	bb	bb	bb
Marker113658	aaxbb	bb	bb	aa	bb	aa	bb	bb	bb	bb	bb	bb	bb	aa	aa	aa	bb	bb	bb	bb	aa	bb	bb	bb	bb	bb	aa	aa	aa	aa	aa	aa	aa	aa	aa	bb	bb	aa	aa	aa	bb	aa	bb	bb	aa	aa	aa	aa	bb
Marker11370	aaxbb	aa	bb	aa	aa	aa	aa	bb	aa	aa	aa	aa	aa	aa	aa	aa	aa	aa	aa	aa	aa	bb	bb	aa	aa	bb	bb	bb	bb	aa	bb	bb	bb	bb	aa	aa	aa	bb	bb	bb	aa	bb	bb	aa	bb	bb	bb	bb	aa
Marker11386	aaxbb	aa	bb	bb	aa	aa	bb	aa	aa	bb	bb	aa	aa	aa	aa	bb	aa	aa	aa	bb	aa	aa	bb	aa	aa	bb	bb	aa	bb	aa	aa	aa	bb	aa	bb	aa	bb	bb	bb	bb	aa	bb	aa	aa	bb	bb	bb	bb	bb
Marker113910	aaxbb	bb	bb	bb	bb	bb	bb	bb	bb	aa	bb	bb	bb	bb	bb	aa	bb	bb	bb	bb	bb	bb	bb	bb	bb	bb	aa	bb	aa	bb	aa	bb	aa	bb	aa	bb	aa	aa	aa	aa	bb	aa	aa	bb	aa	aa	aa	bb	aa
Marker11399	aaxbb	aa	aa	bb	bb	aa	aa	bb	aa	aa	aa	aa	aa	aa	aa	aa	aa	aa	aa	aa	aa	aa	bb	bb	aa	bb	bb	bb	bb	aa	aa	aa	bb	bb	bb	aa	bb	bb	bb	bb	bb	aa	bb	bb	aa	bb	bb	bb	aa
Marker11407	aaxbb	aa	aa	aa	aa	bb	aa	aa	bb	bb	aa	bb	bb	bb	bb	bb	aa	bb	bb	aa	bb	bb	bb	bb	bb	aa	aa	bb	bb	bb	aa	aa	bb	aa	bb	bb	bb	aa	bb	aa	aa	aa	aa	bb	aa	aa	bb	aa	bb
Marker11409	aaxbb	bb	aa	aa	aa	bb	aa	bb	bb	bb	aa	bb	bb	bb	aa	bb	aa	bb	bb	aa	bb	bb	bb	aa	bb	aa	aa	bb	aa	bb	aa	bb	bb	aa	aa	bb	aa	aa	aa	aa	bb	aa	bb	bb	aa	aa	bb	aa	bb
Marker11411	aaxbb	aa	bb	bb	bb	bb	bb	aa	bb	bb	bb	bb	bb	aa	bb	aa	aa	aa	aa	bb	bb	bb	aa	aa	aa	bb	bb	aa	bb	bb	aa	bb	bb	aa	aa	aa	aa	aa	aa	bb	aa	bb	bb	aa	aa	bb	aa	aa	bb
Marker11419	aaxbb	aa	bb	bb	aa	aa	bb	aa	aa	aa	aa	aa	bb	aa	aa	bb	aa	aa	aa	aa	aa	aa	bb	aa	bb	bb	bb	bb	aa	aa	bb	bb	bb	bb	aa	aa	bb	aa	bb	bb	aa	bb	aa	aa	bb	bb	bb	bb	bb
Marker11428	aaxbb	bb	bb	aa	bb	aa	bb	bb	bb	bb	bb	bb	bb	bb	aa	aa	bb	bb	bb	bb	bb	bb	bb	bb	aa	bb	aa	aa	aa	bb	aa	aa	aa	bb	aa	bb	aa	bb	bb	aa	bb	aa	bb	bb	aa	aa	aa	bb	bb
Marker114594	aaxbb	bb	aa	aa	aa	bb	bb	bb	bb	bb	bb	bb	bb	bb	bb	aa	bb	aa	aa	bb	aa	bb	bb	aa	aa	aa	aa	bb	bb	bb	aa	aa	aa	bb	aa	bb	aa	aa	aa	aa	bb	aa	aa	bb	aa	bb	aa	aa	bb
Marker114647	aaxbb	bb	aa	bb	bb	aa	aa	bb	aa	aa	aa	bb	aa	aa	bb	aa	aa	aa	aa	bb	bb	aa	bb	aa	bb	bb	bb	bb	bb	bb	aa	aa	bb	bb	aa	bb	aa	bb	bb	aa	bb	aa	bb	bb	bb	aa	bb	aa	bb
Marker11471	aaxbb	aa	aa	aa	bb	bb	bb	bb	bb	bb	bb	bb	bb	bb	bb	bb	bb	aa	bb	bb	bb	bb	bb	aa	bb	aa	aa	bb	aa	aa	bb	aa	bb	bb	aa	bb	bb	aa	bb	aa	aa	bb	aa	aa	aa	bb	aa	bb	aa
Marker11477	aaxbb	bb	bb	bb	bb	aa	bb	bb	bb	bb	bb	bb	bb	bb	aa	aa	bb	bb	bb	bb	bb	bb	bb	bb	aa	bb	bb	aa	bb	bb	aa	bb	aa	aa	aa	bb	bb	aa	aa	aa	bb	aa	bb	bb	aa	bb	aa	aa	aa
Marker11496	aaxbb	aa	aa	aa	aa	aa	bb	aa	bb	bb	aa	aa	aa	aa	bb	aa	bb	bb	bb	bb	aa	aa	bb	aa	aa	bb	bb	aa	aa	aa	bb	aa	aa	bb	bb	bb	bb	bb	aa	aa	aa	bb	aa	aa	bb	aa	bb	bb	aa
Marker114988	aaxbb	aa	bb	aa	aa	bb	aa	aa	aa	aa	aa	aa	aa	bb	aa	bb	bb	bb	aa	aa	aa	aa	aa	aa	bb	bb	bb	aa	bb	aa	bb	bb	bb	aa	aa	aa	bb	aa	bb	bb	aa	bb	aa	aa	bb	bb	bb	bb	aa
Marker11503	aaxbb	bb	aa	bb	aa	aa	aa	bb	bb	aa	aa	bb	aa	aa	bb	aa	aa	bb	aa	aa	bb	aa	bb	aa	bb	aa	bb	bb	aa	aa	aa	aa	bb	bb	aa	bb	aa	aa	bb	aa	bb	bb	aa	bb	bb	bb	aa	bb	aa
Marker115127	aaxbb	bb	aa	aa	aa	bb	bb	bb	bb	bb	bb	bb	aa	aa	bb	aa	bb	aa	bb	bb	bb	aa	aa	aa	aa	aa	aa	aa	aa	aa	aa	bb	aa	aa	aa	aa	aa	aa	bb	aa	bb	aa	aa	bb	bb	aa	bb	bb	bb
Marker11513	aaxbb	aa	bb	aa	aa	aa	aa	aa	aa	bb	bb	aa	aa	aa	aa	bb	aa	aa	aa	aa	aa	aa	aa	aa	aa	bb	bb	aa	aa	aa	bb	aa	bb	bb	bb	aa	aa	bb	bb	bb	aa	bb	aa	aa	aa	bb	bb	bb	aa
Marker11525	aaxbb	aa	aa	bb	bb	bb	bb	bb	bb	bb	bb	bb	bb	bb	bb	bb	bb	bb	bb	bb	bb	bb	bb	bb	bb	aa	bb	aa	aa	aa	bb	aa	bb	bb	aa	bb	bb	aa	bb	aa	aa	bb	aa	aa	aa	aa	aa	bb	aa
Marker11534	aaxbb	bb	aa	bb	bb	bb	bb	bb	aa	aa	aa	bb	aa	aa	aa	aa	aa	aa	bb	aa	bb	bb	aa	bb	aa	bb	aa	aa	aa	aa	bb	aa	bb	aa	aa	aa	aa	aa	bb	bb	bb	aa	bb	bb	aa	aa	aa	aa	bb
Marker11535	aaxbb	aa	aa	aa	aa	bb	aa	bb	bb	aa	aa	bb	bb	bb	aa	bb	aa	bb	bb	bb	aa	bb	bb	bb	aa	aa	aa	bb	aa	bb	aa	bb	bb	aa	aa	bb	aa	bb	bb	aa	bb	aa	bb	bb	aa	bb	aa	aa	bb
Marker11538	aaxbb	aa	bb	bb	aa	bb	bb	bb	bb	aa	aa	bb	bb	bb	bb	bb	aa	aa	bb	aa	bb	bb	bb	bb	bb	aa	aa	bb	bb	bb	aa	aa	bb	aa	aa	bb	bb	bb	bb	aa	bb	aa	bb	bb	aa	aa	bb	aa	bb
Marker11554	aaxbb	bb	aa	aa	aa	aa	aa	aa	bb	aa	aa	bb	aa	aa	bb	aa	aa	aa	aa	aa	bb	aa	bb	aa	bb	bb	bb	bb	bb	aa	aa	aa	bb	bb	aa	bb	aa	bb	bb	aa	bb	aa	bb	bb	bb	aa	aa	aa	aa
Marker11556	aaxbb	aa	aa	aa	aa	bb	bb	bb	bb	bb	bb	bb	bb	aa	bb	aa	bb	aa	bb	bb	bb	aa	aa	bb	aa	aa	aa	bb	bb	aa	aa	aa	aa	bb	aa	bb	aa	bb	aa	aa	bb	aa	aa	bb	bb	aa	bb	aa	aa
Marker115572	aaxbb	aa	aa	aa	aa	bb	aa	bb	bb	bb	aa	bb	bb	bb	aa	bb	aa	bb	bb	aa	bb	bb	bb	bb	bb	aa	aa	bb	bb	bb	aa	bb	bb	bb	bb	bb	bb	bb	aa	aa	aa	aa	bb	bb	bb	aa	aa	aa	bb
Marker115683	aaxbb	bb	aa	aa	aa	bb	bb	aa	bb	aa	bb	bb	bb	aa	bb	bb	bb	aa	bb	aa	bb	bb	aa	bb	bb	aa	bb	aa	aa	bb	aa	aa	aa	bb	aa	bb	aa	aa	aa	aa	bb	aa	aa	bb	bb	aa	bb	aa	bb
Marker11569	aaxbb	aa	bb	bb	bb	bb	bb	bb	bb	bb	bb	bb	bb	bb	bb	bb	aa	bb	bb	aa	bb	bb	bb	bb	bb	aa	aa	bb	aa	aa	aa	bb	aa	aa	aa	bb	bb	bb	bb	aa	bb	aa	bb	bb	bb	aa	bb	aa	bb
Marker11571	aaxbb	aa	aa	aa	bb	bb	bb	bb	bb	bb	bb	bb	bb	bb	bb	bb	bb	aa	bb	bb	aa	bb	bb	aa	bb	bb	aa	aa	aa	aa	bb	aa	bb	bb	aa	bb	bb	aa	bb	aa	aa	bb	aa	bb	aa	bb	aa	bb	aa
Marker11586	aaxbb	bb	aa	aa	aa	bb	bb	bb	bb	aa	bb	aa	bb	bb	bb	aa	aa	aa	bb	bb	bb	aa	aa	aa	bb	bb	aa	bb	aa	bb	aa	aa	aa	aa	aa	aa	aa	aa	aa	aa	bb	aa	bb	bb	bb	aa	bb	bb	bb
Marker116021	aaxbb	bb	bb	aa	aa	aa	aa	aa	aa	aa	aa	aa	aa	aa	aa	bb	bb	bb	aa	aa	aa	aa	aa	aa	aa	bb	bb	aa	bb	bb	bb	bb	aa	bb	bb	aa	bb	aa	bb	bb	aa	bb	aa	aa	bb	bb	bb	bb	aa
Marker116073	aaxbb	bb	aa	aa	aa	aa	aa	aa	bb	bb	aa	bb	aa	aa	bb	aa	aa	aa	aa	aa	aa	aa	bb	bb	bb	bb	bb	bb	aa	aa	aa	bb	bb	bb	aa	bb	bb	aa	bb	aa	bb	aa	bb	bb	bb	aa	aa	aa	aa
Marker11618	aaxbb	aa	aa	aa	bb	bb	bb	bb	bb	bb	bb	bb	bb	bb	bb	bb	bb	aa	bb	bb	bb	bb	aa	bb	bb	bb	aa	bb	bb	aa	bb	bb	bb	bb	aa	bb	bb	bb	bb	aa	aa	bb	aa	aa	aa	bb	bb	bb	aa
Marker116180	aaxbb	bb	aa	bb	aa	bb	aa	bb	bb	bb	aa	bb	bb	bb	aa	bb	aa	bb	bb	aa	bb	bb	bb	bb	bb	aa	aa	bb	bb	bb	aa	bb	bb	aa	aa	bb	bb	aa	aa	aa	bb	aa	bb	bb	aa	aa	aa	aa	bb
Marker11645	aaxbb	aa	aa	bb	bb	bb	bb	bb	bb	bb	bb	bb	bb	bb	bb	bb	bb	aa	bb	bb	bb	bb	bb	bb	bb	bb	bb	bb	aa	aa	bb	aa	bb	bb	bb	bb	bb	aa	bb	aa	aa	bb	aa	aa	aa	aa	aa	bb	aa
Marker116544	aaxbb	aa	bb	bb	aa	aa	aa	aa	aa	aa	aa	aa	aa	aa	aa	bb	aa	bb	aa	aa	aa	aa	aa	aa	aa	bb	bb	aa	aa	aa	bb	aa	aa	bb	bb	aa	bb	bb	aa	aa	aa	bb	bb	aa	bb	bb	aa	bb	bb
Marker11656	aaxbb	bb	bb	aa	bb	bb	bb	bb	aa	bb	aa	aa	aa	aa	aa	bb	aa	bb	bb	aa	aa	bb	bb	aa	aa	bb	bb	aa	aa	bb	aa	aa	aa	aa	aa	aa	aa	aa	aa	aa	bb	bb	bb	bb	aa	aa	aa	aa	bb
Marker11678	aaxbb	bb	aa	aa	bb	bb	bb	bb	bb	bb	aa	bb	bb	bb	aa	bb	aa	bb	aa	bb	bb	bb	bb	bb	bb	aa	aa	bb	bb	bb	aa	aa	bb	bb	aa	bb	aa	bb	aa	aa	bb	aa	aa	bb	aa	aa	aa	aa	bb
Marker116782	aaxbb	bb	aa	aa	aa	bb	aa	bb	bb	bb	aa	bb	aa	aa	bb	aa	bb	aa	bb	bb	bb	bb	bb	aa	aa	aa	aa	bb	bb	bb	aa	aa	aa	bb	aa	bb	aa	aa	aa	aa	bb	aa	aa	bb	bb	aa	aa	aa	bb
Marker116889	aaxbb	bb	bb	bb	bb	aa	bb	bb	aa	aa	bb	aa	bb	bb	aa	bb	bb	aa	bb	bb	aa	bb	aa	bb	bb	aa	aa	bb	aa	bb	bb	aa	aa	aa	bb	bb	bb	aa	bb	aa	aa	aa	aa	bb	bb	aa	bb	bb	bb
Marker11693	aaxbb	aa	bb	aa	aa	bb	aa	aa	aa	bb	aa	aa	bb	aa	aa	bb	aa	aa	aa	bb	aa	aa	aa	aa	aa	bb	bb	aa	bb	aa	bb	bb	bb	aa	bb	aa	bb	bb	bb	bb	bb	bb	bb	aa	bb	bb	bb	bb	bb
Marker117002	aaxbb	aa	bb	aa	bb	bb	aa	aa	bb	aa	aa	bb	aa	aa	bb	aa	aa	aa	aa	bb	bb	aa	bb	aa	bb	bb	bb	bb	aa	aa	aa	bb	bb	bb	bb	bb	bb	bb	bb	aa	bb	bb	bb	bb	aa	aa	aa	aa	bb
Marker11711	aaxbb	aa	aa	aa	aa	bb	aa	bb	bb	aa	bb	bb	bb	bb	aa	bb	aa	bb	bb	aa	aa	bb	bb	bb	bb	aa	aa	bb	aa	bb	aa	aa	bb	bb	aa	bb	bb	bb	bb	aa	bb	aa	bb	bb	bb	aa	aa	aa	bb
Marker11713	aaxbb	aa	bb	bb	aa	aa	aa	aa	aa	aa	aa	aa	aa	bb	aa	bb	aa	bb	aa	aa	aa	aa	aa	aa	aa	bb	bb	aa	aa	bb	bb	bb	aa	bb	bb	aa	bb	bb	aa	aa	aa	aa	aa	aa	bb	bb	bb	bb	bb
Marker117281	aaxbb	bb	aa	aa	aa	bb	aa	aa	bb	aa	aa	bb	aa	aa	bb	aa	aa	aa	bb	aa	bb	aa	bb	bb	bb	bb	bb	bb	aa	bb	aa	aa	bb	bb	aa	bb	aa	bb	bb	aa	bb	aa	aa	bb	aa	aa	aa	bb	bb
Marker11733	aaxbb	aa	aa	bb	aa	bb	aa	bb	bb	bb	bb	bb	bb	bb	bb	bb	bb	bb	bb	bb	bb	bb	bb	bb	bb	aa	aa	bb	aa	bb	aa	bb	bb	aa	aa	bb	aa	bb	bb	aa	bb	aa	bb	bb	bb	bb	aa	aa	bb
Marker117395	aaxbb	bb	bb	aa	aa	bb	bb	bb	bb	bb	bb	bb	bb	bb	bb	aa	bb	aa	bb	bb	bb	aa	aa	bb	aa	aa	bb	bb	bb	aa	aa	bb	aa	aa	bb	aa	aa	bb	aa	aa	bb	aa	bb	bb	bb	aa	aa	aa	aa
Marker117409	aaxbb	bb	aa	aa	bb	bb	aa	bb	bb	bb	bb	bb	bb	bb	aa	bb	aa	bb	bb	aa	bb	bb	bb	bb	bb	aa	aa	bb	bb	bb	aa	bb	bb	bb	aa	bb	bb	bb	bb	aa	bb	aa	bb	bb	aa	bb	aa	aa	bb
Marker11742	aaxbb	aa	aa	bb	bb	aa	bb	bb	aa	aa	bb	bb	bb	bb	aa	bb	bb	bb	bb	bb	aa	aa	aa	bb	bb	aa	bb	aa	bb	aa	bb	aa	aa	aa	bb	aa	bb	aa	aa	aa	aa	bb	aa	aa	bb	aa	bb	bb	bb
Marker117426	aaxbb	aa	bb	aa	aa	aa	aa	aa	aa	aa	aa	aa	aa	aa	aa	aa	aa	bb	aa	aa	aa	aa	bb	aa	aa	aa	bb	aa	aa	bb	aa	aa	bb	bb	bb	aa	aa	aa	bb	bb	aa	bb	bb	aa	bb	bb	bb	bb	aa
Marker117457	aaxbb	aa	bb	bb	aa	aa	aa	aa	aa	aa	aa	aa	aa	bb	aa	bb	aa	aa	aa	aa	aa	aa	aa	aa	aa	bb	bb	aa	aa	aa	bb	aa	aa	bb	bb	aa	bb	bb	aa	aa	aa	bb	aa	aa	bb	aa	aa	bb	bb
Marker117469	aaxbb	bb	aa	aa	aa	aa	aa	bb	bb	bb	aa	bb	aa	aa	bb	aa	aa	aa	aa	aa	bb	aa	bb	aa	bb	aa	bb	bb	aa	aa	aa	bb	bb	bb	aa	bb	aa	aa	bb	aa	bb	bb	bb	bb	bb	aa	aa	bb	bb
Marker117538	aaxbb	aa	aa	aa	bb	bb	aa	bb	bb	bb	aa	bb	aa	bb	bb	aa	aa	aa	bb	bb	bb	bb	bb	bb	bb	aa	aa	bb	aa	aa	aa	aa	bb	aa	aa	bb	aa	bb	aa	aa	bb	aa	aa	bb	aa	bb	aa	aa	aa
Marker117619	aaxbb	bb	aa	aa	aa	bb	aa	aa	bb	bb	aa	bb	aa	aa	bb	aa	aa	aa	aa	aa	bb	aa	bb	aa	bb	bb	bb	bb	bb	aa	aa	aa	bb	bb	aa	bb	aa	bb	aa	aa	bb	bb	bb	bb	aa	bb	aa	aa	bb
Marker117794	aaxbb	bb	aa	aa	aa	bb	aa	bb	aa	aa	aa	aa	aa	aa	aa	bb	aa	bb	aa	aa	bb	bb	bb	aa	bb	bb	bb	bb	aa	bb	aa	bb	bb	bb	aa	bb	aa	bb	bb	aa	bb	aa	aa	bb	aa	bb	aa	bb	bb
Marker11780	aaxbb	aa	aa	bb	aa	bb	aa	bb	bb	aa	aa	bb	bb	bb	aa	bb	aa	bb	bb	bb	bb	bb	bb	aa	bb	aa	aa	bb	bb	bb	aa	aa	bb	aa	aa	bb	bb	bb	aa	aa	bb	aa	bb	bb	aa	aa	aa	aa	bb
Marker11787	aaxbb	aa	bb	aa	aa	bb	aa	bb	bb	bb	aa	bb	bb	bb	bb	bb	aa	bb	bb	aa	bb	bb	bb	bb	bb	aa	aa	bb	aa	bb	aa	aa	bb	aa	aa	bb	aa	bb	aa	aa	bb	bb	aa	bb	aa	aa	bb	aa	bb
Marker117919	aaxbb	bb	aa	aa	aa	bb	bb	bb	aa	aa	bb	bb	bb	aa	bb	aa	bb	aa	aa	bb	bb	bb	bb	aa	aa	aa	aa	bb	aa	bb	aa	aa	aa	aa	aa	aa	aa	aa	aa	aa	aa	aa	aa	bb	bb	bb	bb	aa	bb
Marker11795	aaxbb	aa	bb	bb	aa	aa	aa	aa	aa	aa	aa	aa	aa	bb	aa	bb	aa	bb	aa	aa	aa	aa	aa	aa	aa	aa	bb	aa	aa	bb	bb	aa	aa	bb	bb	aa	bb	bb	aa	aa	aa	aa	aa	aa	bb	bb	aa	bb	bb
Marker11797	aaxbb	aa	bb	bb	aa	aa	aa	aa	aa	aa	aa	aa	aa	bb	aa	bb	aa	bb	aa	aa	aa	aa	aa	aa	bb	bb	bb	aa	aa	aa	bb	bb	aa	bb	bb	aa	bb	bb	aa	aa	aa	aa	bb	aa	aa	bb	aa	bb	bb
Marker11799	aaxbb	aa	bb	aa	bb	bb	bb	aa	aa	aa	aa	aa	aa	aa	aa	aa	aa	bb	aa	bb	aa	aa	aa	aa	aa	bb	bb	aa	bb	aa	bb	bb	bb	bb	bb	aa	aa	aa	bb	bb	aa	bb	aa	aa	bb	bb	bb	bb	bb
Marker11806	aaxbb	aa	bb	bb	aa	bb	aa	bb	bb	bb	aa	bb	bb	bb	bb	bb	aa	bb	bb	aa	bb	bb	bb	bb	aa	aa	aa	bb	aa	bb	aa	aa	bb	aa	aa	bb	aa	aa	aa	aa	bb	aa	bb	bb	aa	bb	aa	aa	bb
Marker11814	aaxbb	aa	bb	aa	aa	bb	aa	bb	bb	bb	bb	bb	bb	bb	bb	bb	bb	bb	bb	aa	bb	bb	bb	bb	aa	aa	aa	bb	aa	bb	aa	bb	bb	aa	bb	bb	bb	bb	aa	aa	aa	aa	aa	bb	aa	bb	aa	aa	bb
Marker118325	aaxbb	aa	bb	aa	aa	aa	bb	aa	aa	aa	aa	aa	bb	aa	aa	bb	aa	aa	aa	aa	aa	aa	bb	aa	bb	bb	bb	aa	bb	aa	bb	bb	bb	bb	aa	aa	bb	aa	bb	bb	bb	bb	aa	aa	bb	bb	bb	bb	aa
Marker11833	aaxbb	bb	aa	aa	aa	bb	bb	bb	bb	bb	aa	bb	aa	bb	bb	aa	aa	aa	bb	bb	bb	bb	bb	aa	aa	aa	aa	aa	aa	aa	aa	aa	aa	aa	aa	aa	aa	bb	aa	aa	bb	aa	bb	bb	aa	aa	bb	bb	bb
Marker118530	aaxbb	aa	bb	aa	aa	aa	aa	aa	aa	bb	aa	aa	aa	aa	aa	aa	aa	aa	aa	bb	aa	aa	bb	aa	aa	bb	bb	bb	bb	aa	bb	aa	aa	aa	aa	aa	aa	aa	bb	bb	aa	aa	aa	bb	aa	bb	bb	bb	bb
Marker118597	aaxbb	bb	bb	bb	aa	bb	aa	aa	bb	aa	aa	bb	aa	aa	bb	aa	aa	aa	aa	bb	bb	aa	bb	aa	bb	bb	bb	bb	bb	aa	aa	bb	bb	bb	bb	bb	aa	bb	bb	aa	bb	aa	bb	bb	bb	bb	bb	bb	bb
Marker11860	aaxbb	bb	aa	aa	aa	bb	aa	bb	bb	aa	bb	bb	bb	bb	bb	bb	aa	bb	bb	aa	bb	bb	aa	aa	bb	aa	aa	bb	bb	bb	aa	aa	bb	bb	aa	bb	aa	bb	aa	aa	bb	aa	bb	aa	aa	bb	bb	aa	bb
Marker11879	aaxbb	bb	aa	aa	aa	bb	aa	aa	bb	bb	aa	bb	aa	aa	bb	aa	aa	bb	aa	aa	bb	aa	bb	aa	bb	bb	bb	bb	aa	aa	aa	aa	bb	bb	aa	bb	bb	bb	bb	aa	bb	aa	aa	bb	aa	bb	bb	aa	aa
Marker118831	aaxbb	aa	bb	bb	aa	aa	aa	aa	aa	aa	bb	aa	bb	aa	aa	aa	aa	aa	aa	aa	aa	bb	aa	bb	aa	bb	aa	aa	aa	aa	bb	bb	bb	bb	bb	aa	aa	bb	aa	aa	aa	aa	aa	bb	aa	aa	aa	aa	bb
Marker118941	aaxbb	aa	bb	bb	aa	aa	aa	aa	aa	aa	aa	aa	aa	aa	aa	bb	aa	aa	aa	aa	aa	aa	aa	aa	aa	bb	bb	aa	bb	aa	bb	bb	aa	bb	bb	aa	aa	bb	bb	bb	aa	bb	bb	aa	bb	bb	bb	bb	bb
Marker11905	aaxbb	aa	bb	bb	bb	bb	bb	bb	bb	bb	bb	bb	bb	bb	bb	bb	bb	aa	bb	bb	bb	bb	bb	bb	bb	aa	bb	bb	aa	aa	bb	aa	bb	bb	aa	bb	bb	aa	bb	aa	aa	bb	aa	bb	aa	aa	bb	bb	aa
Marker11916	aaxbb	bb	bb	aa	bb	aa	bb	aa	bb	bb	bb	bb	bb	aa	bb	bb	bb	bb	bb	bb	bb	bb	bb	bb	aa	bb	aa	aa	aa	bb	aa	bb	aa	aa	aa	bb	aa	aa	aa	aa	bb	aa	bb	bb	aa	aa	aa	aa	aa
Marker119254	aaxbb	bb	aa	bb	bb	bb	aa	bb	bb	aa	aa	bb	bb	bb	aa	aa	aa	bb	aa	aa	bb	bb	bb	bb	bb	aa	aa	bb	bb	bb	aa	aa	bb	aa	aa	bb	aa	aa	aa	aa	aa	aa	aa	bb	aa	aa	aa	aa	bb
Marker11939	aaxbb	aa	bb	bb	aa	aa	aa	aa	aa	aa	aa	aa	aa	bb	aa	bb	aa	bb	aa	aa	aa	aa	aa	aa	aa	bb	bb	aa	aa	bb	bb	bb	aa	bb	bb	aa	bb	bb	bb	aa	aa	aa	bb	aa	bb	bb	aa	bb	bb
Marker11953	aaxbb	bb	bb	bb	aa	aa	aa	aa	aa	aa	aa	aa	aa	bb	aa	bb	aa	bb	aa	aa	aa	aa	aa	bb	aa	bb	bb	bb	aa	bb	bb	aa	aa	bb	bb	aa	bb	bb	aa	aa	aa	aa	bb	aa	bb	bb	bb	bb	bb
Marker119650	aaxbb	bb	aa	aa	bb	bb	aa	aa	bb	bb	aa	bb	aa	aa	bb	aa	aa	aa	aa	aa	bb	bb	bb	bb	bb	bb	bb	bb	bb	bb	aa	bb	bb	bb	aa	bb	aa	aa	bb	aa	bb	bb	bb	bb	aa	bb	aa	bb	bb
Marker119730	aaxbb	bb	aa	aa	bb	bb	aa	aa	bb	aa	aa	bb	aa	aa	bb	aa	aa	aa	aa	aa	bb	aa	bb	aa	bb	bb	bb	bb	aa	aa	aa	aa	bb	bb	aa	bb	bb	bb	bb	aa	bb	bb	bb	bb	bb	aa	aa	bb	aa
Marker11974	aaxbb	aa	bb	bb	aa	aa	bb	aa	bb	bb	bb	bb	aa	aa	bb	aa	aa	aa	aa	bb	bb	bb	aa	aa	aa	bb	aa	bb	bb	bb	aa	bb	bb	bb	aa	aa	aa	aa	aa	aa	aa	aa	bb	aa	aa	bb	aa	aa	bb
Marker11981	aaxbb	bb	bb	bb	bb	bb	bb	aa	bb	aa	aa	bb	bb	bb	aa	bb	aa	bb	bb	aa	bb	bb	bb	bb	bb	aa	aa	bb	aa	bb	aa	aa	bb	aa	aa	bb	bb	bb	bb	aa	bb	bb	bb	bb	aa	bb	aa	aa	bb
Marker119867	aaxbb	aa	bb	aa	bb	aa	aa	aa	bb	bb	aa	bb	aa	aa	bb	bb	bb	aa	aa	bb	bb	bb	bb	aa	bb	aa	aa	aa	bb	bb	aa	aa	bb	aa	aa	bb	aa	aa	bb	bb	aa	aa	aa	aa	aa	aa	bb	aa	aa
Marker119989	aaxbb	aa	bb	bb	aa	bb	bb	aa	bb	bb	bb	bb	bb	aa	aa	aa	aa	aa	aa	aa	bb	bb	aa	aa	aa	bb	aa	aa	aa	bb	aa	bb	bb	aa	aa	aa	aa	aa	bb	aa	aa	bb	bb	aa	aa	aa	aa	aa	bb
Marker11999	aaxbb	bb	aa	bb	bb	aa	aa	aa	aa	bb	bb	aa	aa	bb	aa	bb	bb	bb	bb	aa	aa	bb	bb	bb	aa	aa	aa	bb	bb	aa	aa	bb	bb	bb	bb	aa	bb	aa	bb	aa	aa	bb	aa	aa	aa	aa	aa	aa	bb
Marker120073	aaxbb	bb	bb	bb	bb	bb	aa	bb	bb	bb	aa	bb	bb	bb	bb	bb	aa	bb	bb	bb	bb	bb	bb	bb	bb	bb	aa	bb	bb	bb	aa	aa	bb	aa	aa	bb	aa	bb	bb	aa	aa	aa	bb	bb	aa	aa	aa	aa	bb
Marker120260	aaxbb	aa	bb	bb	aa	aa	aa	aa	aa	aa	aa	aa	aa	bb	aa	bb	aa	bb	aa	aa	aa	aa	aa	aa	aa	bb	bb	aa	aa	aa	bb	aa	aa	bb	bb	aa	bb	bb	aa	aa	aa	aa	bb	aa	aa	bb	aa	bb	bb
Marker12037	aaxbb	aa	aa	bb	bb	aa	bb	bb	aa	aa	bb	bb	bb	bb	aa	bb	bb	bb	bb	bb	aa	aa	aa	aa	bb	aa	bb	aa	aa	aa	bb	aa	aa	aa	bb	aa	bb	aa	aa	aa	bb	aa	aa	aa	bb	bb	bb	bb	aa
Marker12040	aaxbb	aa	bb	bb	aa	aa	aa	aa	aa	bb	aa	aa	aa	aa	aa	aa	aa	aa	aa	bb	aa	aa	aa	aa	aa	bb	bb	aa	aa	aa	bb	bb	aa	bb	aa	aa	bb	aa	bb	bb	aa	aa	aa	aa	bb	bb	bb	bb	aa
Marker12046	aaxbb	bb	aa	aa	aa	bb	bb	bb	bb	bb	aa	bb	bb	bb	bb	aa	bb	aa	bb	bb	bb	aa	bb	bb	aa	aa	aa	aa	bb	aa	aa	aa	aa	aa	aa	aa	aa	bb	aa	aa	bb	aa	bb	bb	bb	bb	bb	aa	bb
Marker12052	aaxbb	aa	aa	aa	bb	bb	bb	bb	bb	bb	bb	bb	bb	bb	bb	bb	bb	aa	bb	bb	aa	bb	bb	bb	bb	aa	bb	bb	bb	aa	bb	aa	bb	bb	aa	bb	bb	bb	bb	aa	aa	bb	aa	aa	bb	aa	aa	bb	aa
Marker120568	aaxbb	aa	aa	aa	bb	bb	aa	bb	bb	aa	aa	bb	bb	bb	aa	bb	aa	bb	aa	bb	bb	bb	bb	bb	bb	aa	aa	bb	aa	bb	aa	bb	bb	aa	aa	bb	aa	bb	aa	aa	aa	aa	bb	aa	bb	bb	aa	aa	bb
Marker12059	aaxbb	aa	bb	bb	aa	aa	aa	aa	aa	aa	aa	aa	aa	bb	aa	bb	aa	bb	aa	aa	aa	aa	aa	aa	aa	bb	bb	aa	aa	aa	bb	bb	aa	bb	bb	aa	bb	bb	aa	aa	aa	bb	bb	aa	bb	bb	aa	bb	bb
Marker12064	aaxbb	bb	aa	bb	aa	aa	aa	aa	bb	aa	aa	bb	aa	aa	bb	aa	aa	aa	aa	aa	bb	aa	bb	aa	bb	bb	bb	bb	aa	aa	aa	bb	bb	bb	aa	bb	aa	aa	aa	aa	bb	aa	bb	bb	bb	aa	aa	aa	bb
Marker12066	aaxbb	aa	aa	aa	bb	aa	aa	aa	aa	aa	aa	bb	aa	bb	aa	bb	bb	aa	aa	aa	bb	bb	aa	bb	aa	bb	bb	aa	aa	aa	bb	aa	aa	bb	bb	bb	bb	bb	aa	bb	aa	aa	aa	aa	bb	bb	bb	bb	aa
Marker12067	aaxbb	bb	aa	aa	aa	aa	aa	aa	aa	aa	bb	aa	bb	bb	aa	aa	aa	aa	aa	aa	aa	bb	bb	bb	bb	aa	aa	bb	bb	bb	bb	aa	bb	aa	aa	bb	aa	bb	aa	bb	aa	aa	aa	bb	bb	aa	aa	bb	bb
Marker120851	aaxbb	bb	bb	aa	bb	aa	aa	aa	bb	bb	aa	bb	aa	bb	bb	bb	aa	aa	bb	aa	bb	aa	bb	bb	aa	aa	aa	bb	aa	bb	bb	bb	aa	aa	aa	aa	aa	bb	bb	bb	aa	bb	aa	aa	bb	aa	bb	bb	aa
Marker120916	aaxbb	bb	aa	aa	bb	aa	bb	aa	aa	bb	aa	bb	aa	aa	bb	aa	aa	aa	aa	aa	bb	aa	bb	aa	bb	bb	bb	bb	aa	aa	aa	bb	bb	bb	aa	bb	bb	aa	bb	aa	bb	aa	bb	bb	bb	aa	aa	bb	bb
Marker12099	aaxbb	bb	aa	bb	bb	aa	aa	aa	bb	aa	aa	bb	aa	aa	bb	aa	aa	aa	aa	aa	bb	aa	bb	aa	aa	aa	bb	bb	aa	bb	aa	aa	bb	bb	bb	bb	aa	aa	aa	aa	bb	bb	aa	bb	aa	aa	bb	bb	aa
Marker121165	aaxbb	aa	bb	bb	aa	aa	aa	aa	aa	aa	aa	aa	bb	aa	aa	aa	aa	aa	aa	bb	aa	aa	bb	aa	aa	bb	bb	aa	aa	bb	bb	bb	aa	bb	bb	aa	aa	aa	bb	bb	aa	bb	aa	aa	bb	bb	bb	bb	aa
Marker12118	aaxbb	aa	bb	bb	aa	aa	aa	aa	aa	aa	aa	aa	aa	bb	aa	bb	aa	bb	aa	aa	aa	aa	aa	aa	aa	bb	bb	aa	aa	aa	bb	aa	aa	bb	bb	aa	bb	bb	aa	aa	aa	bb	bb	aa	bb	bb	aa	bb	bb
Marker121259	aaxbb	aa	bb	aa	bb	aa	aa	aa	bb	aa	aa	aa	aa	bb	bb	aa	aa	aa	bb	aa	bb	bb	bb	aa	bb	aa	bb	bb	bb	aa	bb	bb	aa	aa	aa	aa	aa	aa	aa	bb	aa	aa	aa	aa	aa	aa	bb	bb	aa
Marker12182	aaxbb	aa	bb	aa	bb	bb	bb	bb	bb	bb	aa	bb	bb	bb	bb	bb	aa	bb	bb	aa	bb	bb	bb	bb	bb	bb	aa	bb	aa	bb	aa	aa	bb	aa	bb	bb	bb	aa	bb	aa	bb	aa	aa	bb	aa	bb	bb	aa	bb
Marker12186	aaxbb	bb	aa	aa	aa	bb	aa	bb	bb	bb	bb	bb	bb	bb	bb	bb	aa	bb	bb	bb	bb	bb	bb	aa	bb	aa	aa	bb	bb	bb	aa	bb	bb	aa	aa	bb	aa	bb	aa	aa	aa	aa	bb	aa	bb	bb	aa	aa	bb
Marker121963	aaxbb	aa	bb	aa	aa	aa	aa	aa	aa	aa	aa	aa	aa	bb	aa	bb	bb	aa	bb	bb	bb	aa	aa	bb	bb	bb	bb	bb	bb	aa	bb	bb	bb	bb	aa	aa	bb	bb	bb	aa	aa	bb	aa	bb	bb	bb	aa	aa	bb
Marker12212	aaxbb	aa	bb	bb	aa	aa	aa	aa	aa	bb	aa	aa	aa	aa	bb	bb	aa	aa	aa	bb	aa	aa	bb	aa	aa	bb	bb	aa	aa	aa	bb	aa	bb	bb	bb	aa	aa	aa	bb	bb	aa	bb	aa	bb	bb	bb	bb	bb	aa
Marker122138	aaxbb	aa	aa	aa	aa	bb	aa	bb	bb	bb	bb	bb	bb	bb	aa	bb	aa	bb	aa	aa	bb	bb	bb	bb	bb	aa	aa	bb	bb	bb	aa	bb	bb	bb	aa	bb	aa	bb	bb	aa	bb	aa	bb	bb	bb	bb	aa	aa	bb
Marker12235	aaxbb	bb	bb	aa	aa	bb	aa	aa	bb	aa	aa	bb	aa	aa	bb	aa	aa	aa	aa	aa	bb	aa	bb	aa	bb	bb	bb	bb	aa	bb	aa	bb	bb	bb	bb	bb	aa	aa	bb	aa	bb	bb	bb	bb	bb	bb	aa	aa	bb
Marker122388	aaxbb	aa	bb	bb	aa	aa	bb	aa	aa	bb	aa	aa	aa	aa	aa	bb	bb	aa	aa	aa	aa	aa	bb	aa	aa	bb	bb	aa	aa	aa	bb	bb	aa	aa	bb	aa	bb	aa	bb	bb	bb	aa	aa	aa	bb	bb	bb	bb	bb
Marker12239	aaxbb	bb	aa	bb	aa	bb	aa	aa	bb	aa	aa	bb	aa	aa	bb	aa	aa	bb	aa	aa	aa	aa	bb	aa	bb	bb	bb	bb	bb	bb	aa	bb	bb	bb	aa	bb	bb	bb	bb	aa	bb	aa	bb	bb	bb	aa	aa	bb	aa
Marker122398	aaxbb	aa	aa	bb	bb	bb	bb	bb	bb	bb	bb	bb	bb	bb	bb	bb	bb	aa	bb	bb	bb	bb	bb	aa	bb	aa	bb	bb	aa	aa	bb	aa	bb	bb	aa	bb	bb	bb	bb	aa	aa	bb	aa	bb	aa	aa	aa	bb	aa
Marker12252	aaxbb	aa	bb	bb	aa	aa	aa	aa	aa	aa	aa	bb	bb	aa	aa	aa	aa	bb	aa	bb	aa	aa	aa	aa	bb	bb	bb	bb	bb	bb	bb	bb	bb	aa	bb	aa	aa	aa	bb	bb	aa	bb	bb	aa	bb	bb	bb	bb	aa
Marker122592	aaxbb	aa	bb	bb	aa	aa	aa	aa	aa	aa	aa	aa	aa	bb	aa	bb	aa	bb	aa	aa	aa	aa	aa	aa	aa	bb	bb	aa	aa	aa	bb	aa	aa	bb	bb	bb	bb	bb	aa	aa	aa	bb	bb	aa	aa	bb	aa	bb	bb
Marker12261	aaxbb	aa	bb	bb	aa	aa	bb	aa	aa	bb	aa	aa	bb	aa	aa	bb	aa	aa	aa	bb	aa	aa	bb	aa	aa	bb	bb	aa	bb	aa	bb	aa	bb	aa	bb	aa	aa	aa	bb	bb	aa	bb	bb	aa	bb	bb	bb	bb	bb
Marker12284	aaxbb	aa	aa	bb	bb	aa	bb	aa	bb	aa	aa	bb	aa	aa	aa	aa	bb	bb	aa	bb	aa	aa	bb	aa	aa	bb	bb	bb	bb	aa	bb	bb	aa	bb	bb	bb	bb	bb	aa	bb	aa	aa	aa	bb	bb	bb	aa	aa	aa
Marker12311	aaxbb	bb	aa	bb	bb	aa	aa	aa	aa	bb	aa	aa	aa	bb	aa	aa	bb	bb	bb	aa	aa	bb	bb	bb	aa	aa	aa	aa	aa	aa	aa	bb	bb	bb	bb	aa	bb	aa	bb	aa	aa	bb	aa	aa	aa	aa	aa	bb	aa
Marker123272	aaxbb	bb	aa	aa	aa	bb	bb	bb	bb	bb	aa	bb	bb	aa	bb	aa	bb	aa	bb	bb	bb	bb	bb	bb	aa	aa	aa	aa	bb	aa	aa	aa	aa	bb	aa	aa	aa	aa	aa	aa	bb	aa	aa	bb	aa	aa	aa	aa	bb
Marker12328	aaxbb	bb	aa	aa	aa	bb	aa	aa	bb	aa	bb	bb	bb	bb	bb	bb	aa	bb	bb	aa	bb	bb	bb	bb	bb	aa	aa	bb	aa	bb	aa	bb	bb	bb	aa	bb	aa	bb	aa	aa	bb	aa	bb	aa	aa	aa	aa	aa	bb
Marker12333	aaxbb	aa	aa	bb	aa	aa	aa	aa	aa	aa	bb	aa	aa	aa	aa	aa	aa	aa	aa	aa	aa	bb	bb	bb	bb	aa	aa	bb	aa	aa	bb	aa	bb	bb	aa	bb	aa	aa	aa	bb	aa	bb	aa	aa	bb	aa	bb	bb	aa
Marker123373	aaxbb	bb	aa	aa	aa	bb	aa	aa	bb	aa	aa	bb	bb	bb	bb	bb	aa	bb	bb	aa	bb	bb	bb	bb	bb	aa	aa	bb	bb	bb	aa	bb	bb	bb	bb	bb	bb	aa	bb	aa	bb	aa	bb	bb	aa	bb	bb	aa	bb
Marker123387	aaxbb	aa	aa	aa	aa	aa	aa	aa	aa	bb	aa	aa	aa	aa	aa	bb	aa	aa	aa	aa	aa	aa	aa	bb	bb	bb	bb	aa	bb	aa	aa	aa	bb	bb	bb	aa	aa	aa	bb	bb	aa	aa	aa	aa	bb	bb	bb	aa	aa
Marker12350	aaxbb	bb	aa	aa	aa	bb	bb	bb	bb	bb	bb	bb	bb	bb	bb	aa	bb	aa	bb	bb	bb	aa	bb	bb	aa	aa	aa	bb	aa	bb	aa	aa	aa	aa	aa	bb	aa	bb	aa	aa	bb	aa	aa	bb	aa	bb	aa	bb	bb
Marker12358	aaxbb	aa	bb	aa	aa	aa	aa	aa	aa	aa	aa	aa	aa	aa	aa	aa	aa	aa	aa	bb	aa	aa	aa	aa	aa	bb	bb	aa	bb	aa	bb	bb	aa	aa	aa	aa	aa	aa	bb	bb	aa	bb	bb	aa	bb	bb	bb	bb	bb
Marker12365	aaxbb	aa	aa	aa	aa	bb	bb	bb	bb	bb	aa	bb	bb	aa	bb	aa	bb	aa	bb	bb	bb	bb	bb	aa	aa	aa	aa	bb	aa	aa	aa	aa	aa	bb	aa	bb	aa	aa	aa	aa	bb	aa	aa	bb	bb	aa	bb	aa	aa
Marker12366	aaxbb	aa	bb	bb	aa	aa	aa	aa	aa	aa	bb	aa	aa	bb	aa	bb	aa	bb	aa	aa	aa	aa	aa	bb	bb	bb	bb	aa	aa	bb	bb	aa	aa	bb	bb	aa	bb	bb	aa	aa	aa	aa	bb	aa	bb	bb	aa	bb	bb
Marker123722	aaxbb	bb	bb	aa	aa	bb	aa	aa	bb	aa	aa	bb	aa	aa	bb	aa	aa	aa	aa	aa	bb	aa	bb	aa	bb	bb	bb	bb	aa	aa	bb	aa	bb	bb	aa	bb	aa	aa	bb	aa	bb	bb	aa	bb	aa	aa	aa	aa	aa
Marker12383	aaxbb	aa	bb	bb	aa	aa	aa	aa	aa	aa	aa	aa	aa	bb	aa	bb	aa	bb	aa	aa	aa	aa	aa	bb	bb	bb	bb	aa	aa	aa	bb	bb	bb	bb	bb	aa	bb	bb	aa	aa	aa	bb	bb	aa	bb	bb	aa	bb	bb
Marker123946	aaxbb	aa	bb	aa	aa	bb	bb	aa	aa	aa	aa	aa	aa	aa	aa	aa	aa	bb	aa	bb	aa	aa	aa	aa	aa	bb	bb	aa	bb	aa	bb	bb	bb	aa	bb	aa	bb	aa	bb	bb	aa	bb	bb	aa	bb	bb	bb	bb	bb
Marker12396	aaxbb	aa	bb	aa	bb	aa	bb	aa	aa	aa	aa	bb	bb	aa	aa	aa	bb	aa	aa	aa	aa	bb	aa	bb	bb	aa	aa	bb	bb	bb	bb	bb	bb	bb	bb	aa	aa	aa	aa	aa	aa	bb	bb	aa	aa	bb	aa	aa	bb
Marker124121	aaxbb	bb	aa	aa	aa	bb	aa	aa	bb	bb	aa	bb	aa	aa	bb	aa	aa	aa	aa	bb	bb	aa	bb	aa	bb	bb	bb	bb	aa	bb	aa	bb	bb	bb	aa	bb	aa	aa	bb	aa	bb	aa	bb	bb	bb	aa	aa	aa	bb
Marker12414	aaxbb	bb	aa	aa	bb	aa	aa	aa	bb	aa	aa	bb	aa	aa	bb	aa	aa	bb	aa	aa	bb	aa	bb	aa	bb	bb	bb	aa	bb	bb	aa	bb	bb	bb	aa	bb	aa	bb	aa	aa	bb	aa	bb	bb	aa	bb	bb	aa	bb
Marker124282	aaxbb	bb	aa	bb	bb	bb	aa	bb	aa	bb	aa	bb	aa	aa	bb	aa	aa	bb	aa	aa	bb	bb	bb	aa	bb	bb	bb	bb	aa	aa	aa	aa	bb	bb	aa	bb	aa	aa	bb	aa	bb	aa	bb	bb	bb	bb	aa	bb	bb
Marker124350	aaxbb	bb	bb	aa	aa	aa	aa	aa	aa	bb	aa	aa	bb	aa	aa	aa	aa	aa	aa	bb	aa	aa	aa	aa	aa	bb	bb	aa	aa	aa	bb	bb	bb	aa	bb	aa	aa	aa	bb	bb	aa	aa	aa	aa	bb	bb	bb	bb	aa
Marker12447	aaxbb	aa	bb	aa	aa	bb	aa	aa	aa	bb	aa	aa	aa	aa	aa	aa	aa	aa	aa	bb	aa	aa	bb	aa	aa	bb	bb	bb	aa	aa	bb	bb	bb	bb	aa	aa	aa	bb	bb	bb	aa	bb	bb	aa	aa	bb	bb	aa	aa
Marker124478	aaxbb	bb	bb	aa	bb	bb	bb	bb	bb	bb	bb	bb	bb	aa	aa	aa	bb	bb	bb	bb	aa	bb	bb	bb	bb	bb	aa	aa	aa	bb	aa	aa	aa	aa	aa	bb	bb	bb	aa	aa	bb	aa	aa	bb	aa	aa	aa	aa	aa
Marker12449	aaxbb	aa	bb	bb	aa	aa	aa	aa	aa	aa	aa	aa	aa	bb	aa	bb	aa	bb	aa	aa	aa	aa	aa	aa	bb	bb	bb	aa	aa	aa	bb	bb	aa	bb	bb	aa	bb	bb	aa	aa	aa	aa	bb	aa	bb	bb	bb	bb	bb
Marker124629	aaxbb	aa	aa	aa	aa	bb	aa	bb	bb	aa	bb	bb	bb	bb	bb	bb	aa	bb	bb	aa	bb	bb	bb	aa	bb	aa	aa	bb	aa	bb	aa	bb	bb	aa	aa	bb	aa	bb	bb	aa	bb	aa	aa	bb	aa	bb	bb	aa	bb
Marker12466	aaxbb	aa	bb	bb	aa	bb	aa	bb	bb	bb	bb	bb	bb	bb	bb	bb	aa	bb	aa	aa	bb	bb	bb	bb	bb	aa	aa	bb	aa	bb	aa	aa	bb	bb	aa	bb	aa	bb	aa	aa	bb	aa	bb	bb	aa	bb	aa	aa	bb
Marker12472	aaxbb	aa	aa	aa	bb	bb	bb	bb	bb	bb	bb	bb	bb	bb	bb	bb	bb	bb	bb	bb	bb	bb	bb	bb	bb	aa	bb	bb	aa	aa	bb	aa	bb	bb	aa	aa	bb	bb	bb	aa	aa	bb	aa	aa	aa	aa	bb	bb	aa
Marker124737	aaxbb	aa	bb	aa	aa	aa	aa	aa	aa	bb	aa	aa	aa	aa	aa	aa	aa	aa	bb	bb	aa	aa	aa	aa	bb	bb	aa	aa	aa	aa	bb	bb	bb	bb	bb	aa	bb	aa	bb	bb	aa	aa	aa	aa	aa	bb	bb	bb	bb
Marker124794	aaxbb	aa	bb	bb	aa	aa	bb	aa	aa	aa	aa	aa	aa	aa	aa	bb	aa	aa	aa	aa	aa	aa	bb	aa	aa	bb	bb	aa	aa	bb	bb	bb	bb	bb	bb	aa	bb	bb	bb	bb	aa	aa	aa	aa	bb	bb	bb	bb	aa
Marker124894	aaxbb	bb	bb	aa	bb	bb	bb	bb	bb	bb	aa	bb	bb	aa	aa	aa	bb	bb	aa	bb	bb	bb	bb	bb	bb	bb	aa	aa	aa	bb	aa	bb	aa	bb	aa	bb	bb	aa	aa	aa	bb	aa	bb	bb	aa	aa	aa	aa	bb
Marker12495	aaxbb	aa	bb	bb	aa	aa	aa	aa	aa	aa	aa	aa	bb	aa	aa	bb	aa	aa	aa	bb	aa	aa	aa	aa	bb	bb	bb	aa	aa	aa	bb	bb	bb	aa	bb	aa	aa	aa	bb	bb	aa	bb	bb	aa	bb	bb	bb	bb	bb
Marker12501	aaxbb	bb	aa	aa	aa	aa	aa	aa	bb	bb	aa	aa	bb	aa	bb	aa	bb	aa	bb	bb	bb	bb	aa	aa	aa	aa	bb	bb	aa	aa	aa	aa	aa	bb	aa	aa	aa	aa	aa	aa	bb	aa	bb	bb	aa	bb	bb	aa	bb
Marker125010	aaxbb	aa	bb	bb	aa	aa	aa	aa	aa	bb	aa	aa	bb	aa	aa	bb	aa	bb	aa	bb	aa	bb	bb	aa	aa	bb	bb	aa	aa	aa	bb	bb	bb	bb	bb	aa	aa	aa	bb	bb	aa	bb	aa	aa	bb	bb	bb	bb	aa
Marker12504	aaxbb	bb	aa	aa	aa	bb	aa	bb	bb	bb	aa	bb	bb	bb	bb	bb	bb	bb	bb	aa	aa	bb	bb	bb	bb	aa	aa	bb	aa	bb	aa	aa	bb	aa	aa	bb	aa	bb	aa	aa	bb	aa	bb	bb	aa	bb	bb	aa	aa
Marker12505	aaxbb	bb	aa	aa	aa	bb	aa	aa	bb	aa	aa	bb	aa	aa	bb	aa	aa	aa	aa	aa	bb	aa	bb	aa	bb	bb	bb	aa	aa	aa	aa	bb	bb	bb	aa	bb	aa	bb	bb	aa	bb	bb	bb	bb	aa	bb	aa	bb	aa
Marker125120	aaxbb	bb	aa	aa	aa	bb	bb	bb	bb	bb	bb	bb	bb	aa	bb	aa	bb	aa	aa	bb	bb	aa	bb	aa	aa	bb	bb	aa	bb	bb	aa	aa	aa	bb	aa	bb	bb	aa	aa	aa	bb	aa	aa	bb	bb	aa	bb	aa	aa
Marker12515	aaxbb	bb	aa	aa	bb	bb	aa	aa	bb	aa	aa	bb	aa	aa	bb	aa	aa	aa	aa	aa	aa	aa	bb	aa	bb	bb	bb	bb	aa	bb	aa	aa	bb	bb	aa	bb	aa	bb	bb	aa	bb	bb	bb	bb	bb	aa	aa	aa	aa
Marker125225	aaxbb	bb	aa	aa	aa	aa	bb	bb	bb	bb	bb	bb	aa	bb	bb	aa	bb	aa	bb	bb	bb	bb	aa	aa	aa	aa	aa	bb	aa	aa	aa	aa	aa	bb	aa	aa	aa	aa	aa	aa	bb	aa	bb	bb	bb	bb	bb	aa	bb
Marker12536	aaxbb	bb	bb	bb	bb	aa	bb	bb	aa	bb	bb	bb	bb	bb	aa	bb	bb	aa	aa	bb	aa	aa	aa	aa	bb	aa	aa	aa	aa	bb	bb	aa	aa	aa	bb	bb	bb	aa	aa	aa	aa	aa	aa	aa	bb	aa	bb	bb	bb
Marker12538	aaxbb	aa	aa	bb	bb	bb	aa	bb	bb	bb	aa	bb	bb	bb	aa	bb	aa	bb	bb	aa	bb	bb	bb	bb	bb	aa	aa	bb	aa	bb	aa	aa	bb	aa	aa	bb	aa	bb	aa	aa	bb	aa	aa	aa	aa	aa	aa	aa	bb
Marker125682	aaxbb	bb	bb	bb	aa	aa	aa	aa	aa	aa	aa	aa	bb	aa	aa	aa	aa	bb	aa	bb	aa	aa	aa	aa	aa	bb	bb	aa	aa	aa	bb	bb	bb	aa	aa	aa	aa	aa	bb	bb	bb	bb	aa	aa	aa	bb	bb	bb	aa
Marker125698	aaxbb	aa	aa	bb	aa	bb	aa	bb	aa	aa	bb	bb	bb	bb	aa	aa	aa	bb	aa	bb	bb	bb	bb	bb	bb	aa	aa	bb	aa	bb	aa	aa	bb	aa	aa	bb	aa	bb	aa	aa	aa	aa	aa	bb	bb	bb	aa	aa	bb
Marker12580	aaxbb	aa	bb	bb	aa	aa	aa	aa	aa	aa	aa	aa	aa	bb	aa	bb	bb	bb	aa	aa	bb	aa	aa	bb	aa	bb	bb	aa	aa	bb	bb	aa	aa	bb	bb	aa	bb	bb	aa	aa	aa	aa	bb	aa	bb	bb	aa	bb	bb
Marker125879	aaxbb	bb	bb	aa	aa	aa	aa	bb	bb	aa	aa	bb	aa	aa	bb	aa	aa	aa	aa	aa	bb	aa	bb	bb	bb	aa	bb	bb	bb	aa	aa	bb	bb	bb	aa	bb	bb	bb	aa	aa	bb	bb	bb	bb	bb	bb	aa	aa	bb
Marker125930	aaxbb	aa	aa	bb	bb	aa	aa	bb	aa	bb	aa	bb	bb	bb	bb	bb	bb	bb	aa	aa	aa	aa	aa	bb	bb	bb	bb	bb	aa	aa	bb	aa	aa	aa	aa	bb	aa	aa	aa	aa	aa	aa	aa	bb	aa	bb	bb	aa	aa
Marker12595	aaxbb	bb	bb	aa	bb	aa	bb	bb	bb	bb	bb	bb	bb	aa	bb	aa	bb	bb	bb	bb	bb	bb	bb	bb	bb	bb	aa	aa	aa	bb	aa	aa	aa	bb	aa	bb	aa	aa	aa	aa	bb	aa	bb	bb	aa	aa	aa	aa	bb
Marker12601	aaxbb	aa	bb	bb	bb	bb	bb	aa	bb	bb	bb	bb	bb	aa	aa	aa	aa	aa	aa	bb	bb	bb	aa	aa	aa	bb	bb	aa	bb	bb	aa	bb	bb	bb	aa	aa	aa	aa	aa	aa	aa	aa	bb	bb	aa	aa	aa	aa	bb
Marker126048	aaxbb	bb	aa	aa	aa	aa	aa	aa	aa	aa	aa	bb	aa	aa	bb	aa	aa	aa	aa	bb	bb	bb	bb	aa	aa	aa	bb	bb	bb	aa	aa	aa	bb	bb	aa	bb	bb	bb	bb	aa	bb	aa	aa	bb	aa	aa	aa	bb	aa
Marker126063	aaxbb	bb	aa	aa	aa	aa	aa	aa	bb	bb	aa	bb	aa	aa	bb	aa	aa	aa	aa	aa	bb	aa	bb	aa	bb	aa	bb	bb	bb	aa	aa	aa	bb	bb	bb	bb	bb	bb	bb	aa	bb	aa	aa	bb	bb	aa	aa	bb	bb
Marker126091	aaxbb	aa	aa	bb	bb	bb	bb	bb	bb	bb	bb	bb	bb	bb	aa	aa	aa	bb	bb	bb	bb	bb	bb	bb	bb	aa	aa	bb	aa	bb	aa	bb	bb	bb	aa	bb	aa	bb	aa	bb	bb	bb	aa	bb	aa	bb	aa	aa	bb
Marker126109	aaxbb	bb	bb	aa	aa	aa	aa	aa	aa	bb	aa	aa	bb	aa	aa	aa	aa	aa	aa	bb	aa	aa	aa	aa	bb	bb	bb	aa	aa	aa	bb	aa	bb	bb	bb	aa	aa	aa	bb	bb	aa	aa	aa	aa	bb	bb	bb	bb	aa
Marker12632	aaxbb	aa	aa	aa	bb	bb	bb	bb	bb	bb	bb	bb	bb	bb	bb	bb	bb	bb	bb	bb	bb	bb	bb	aa	bb	aa	aa	bb	aa	aa	bb	aa	bb	bb	aa	bb	bb	bb	bb	aa	aa	bb	aa	aa	aa	aa	aa	bb	aa
Marker12634	aaxbb	bb	aa	bb	bb	aa	bb	bb	bb	bb	aa	bb	aa	aa	bb	aa	aa	aa	aa	aa	bb	aa	bb	aa	bb	bb	bb	bb	aa	aa	aa	bb	bb	bb	bb	bb	aa	bb	bb	aa	bb	bb	bb	bb	bb	bb	aa	bb	aa
Marker126363	aaxbb	bb	bb	aa	aa	bb	aa	bb	bb	bb	aa	aa	bb	bb	bb	bb	aa	aa	bb	bb	aa	bb	bb	bb	bb	bb	bb	bb	aa	aa	aa	bb	bb	aa	bb	bb	aa	bb	aa	bb	bb	aa	bb	bb	bb	aa	bb	bb	bb
Marker12638	aaxbb	aa	aa	aa	bb	bb	aa	aa	bb	bb	aa	bb	bb	bb	bb	bb	aa	bb	bb	aa	bb	bb	bb	bb	bb	aa	aa	bb	aa	bb	aa	bb	bb	aa	aa	bb	aa	bb	aa	aa	bb	aa	bb	bb	aa	aa	bb	aa	bb
Marker12642	aaxbb	bb	bb	aa	bb	aa	bb	bb	bb	bb	bb	bb	bb	bb	bb	aa	bb	bb	bb	bb	bb	bb	bb	bb	aa	bb	aa	aa	aa	bb	aa	aa	aa	aa	aa	bb	aa	aa	aa	aa	bb	aa	bb	bb	aa	aa	aa	aa	bb
Marker126654	aaxbb	aa	bb	aa	aa	aa	aa	aa	aa	aa	aa	aa	aa	bb	aa	bb	aa	bb	aa	aa	aa	aa	aa	aa	aa	bb	bb	aa	aa	aa	bb	aa	aa	bb	bb	aa	bb	bb	aa	aa	aa	aa	bb	aa	bb	bb	bb	bb	bb
Marker126705	aaxbb	aa	bb	aa	bb	bb	aa	aa	bb	bb	bb	bb	bb	bb	aa	aa	aa	aa	aa	aa	bb	bb	bb	aa	bb	aa	bb	aa	bb	bb	aa	aa	aa	aa	aa	aa	bb	bb	bb	aa	aa	aa	aa	aa	aa	aa	aa	aa	bb
Marker12688	aaxbb	bb	bb	bb	aa	aa	aa	aa	aa	aa	aa	aa	aa	bb	aa	bb	aa	bb	bb	aa	aa	aa	aa	aa	aa	bb	bb	aa	aa	aa	bb	bb	aa	bb	bb	aa	bb	bb	aa	aa	bb	aa	bb	aa	bb	bb	aa	bb	bb
Marker126897	aaxbb	bb	aa	aa	aa	bb	bb	aa	bb	bb	aa	bb	bb	aa	bb	aa	aa	aa	aa	aa	bb	bb	bb	aa	aa	aa	aa	bb	aa	bb	aa	aa	aa	bb	aa	aa	aa	aa	aa	aa	bb	aa	bb	bb	aa	bb	aa	aa	bb
Marker12702	aaxbb	bb	bb	bb	aa	bb	aa	aa	aa	aa	aa	aa	aa	aa	aa	bb	aa	bb	aa	aa	aa	aa	bb	aa	aa	bb	bb	aa	aa	aa	bb	bb	bb	aa	bb	aa	bb	bb	bb	bb	aa	bb	bb	bb	bb	bb	bb	bb	bb
Marker12705	aaxbb	aa	bb	aa	aa	bb	aa	aa	bb	aa	aa	bb	aa	aa	aa	aa	aa	aa	aa	aa	aa	bb	bb	aa	aa	aa	bb	aa	bb	bb	aa	aa	aa	aa	aa	aa	aa	aa	aa	aa	bb	bb	bb	aa	bb	aa	aa	aa	bb
Marker127310	aaxbb	aa	aa	aa	bb	bb	bb	bb	bb	bb	bb	bb	bb	bb	bb	bb	bb	aa	bb	bb	bb	bb	bb	bb	bb	aa	bb	bb	aa	aa	bb	aa	bb	bb	bb	bb	bb	bb	bb	aa	aa	bb	aa	bb	aa	aa	aa	aa	aa
Marker127332	aaxbb	aa	bb	bb	aa	aa	aa	aa	aa	aa	aa	aa	aa	bb	aa	bb	aa	bb	aa	aa	aa	aa	aa	aa	aa	aa	bb	aa	aa	aa	bb	aa	aa	bb	bb	aa	bb	bb	aa	aa	aa	aa	aa	aa	bb	bb	aa	bb	bb
Marker127333	aaxbb	aa	bb	bb	aa	aa	aa	aa	aa	aa	aa	aa	aa	bb	aa	bb	aa	bb	aa	aa	aa	aa	aa	aa	aa	aa	bb	aa	aa	aa	bb	bb	aa	bb	bb	aa	bb	bb	aa	aa	aa	bb	bb	aa	bb	bb	bb	bb	bb
Marker127362	aaxbb	aa	aa	bb	bb	bb	aa	bb	bb	bb	bb	bb	bb	bb	bb	bb	aa	bb	bb	aa	bb	bb	bb	bb	bb	aa	aa	bb	aa	bb	aa	bb	bb	bb	aa	bb	bb	bb	aa	aa	bb	aa	bb	bb	aa	aa	aa	aa	bb
Marker12740	aaxbb	aa	bb	bb	aa	aa	aa	aa	aa	aa	aa	aa	aa	bb	aa	bb	aa	bb	aa	aa	aa	aa	aa	aa	bb	bb	bb	aa	aa	aa	bb	aa	aa	bb	bb	aa	bb	bb	aa	aa	aa	aa	bb	aa	bb	bb	aa	bb	bb
Marker12741	aaxbb	bb	bb	bb	aa	aa	aa	aa	aa	aa	bb	aa	bb	aa	aa	aa	aa	aa	aa	bb	aa	aa	aa	aa	aa	bb	bb	aa	aa	aa	bb	bb	bb	bb	aa	aa	bb	aa	bb	bb	aa	bb	aa	aa	bb	bb	aa	bb	bb
Marker127443	aaxbb	aa	bb	aa	aa	bb	aa	aa	aa	aa	aa	aa	aa	aa	aa	aa	aa	aa	aa	aa	aa	aa	aa	aa	bb	bb	bb	aa	aa	aa	bb	bb	bb	aa	bb	aa	aa	aa	bb	bb	aa	aa	aa	aa	aa	bb	bb	aa	bb
Marker12763	aaxbb	bb	aa	aa	aa	bb	aa	aa	bb	bb	aa	bb	bb	aa	bb	aa	aa	aa	bb	bb	bb	aa	bb	bb	aa	aa	aa	bb	bb	bb	aa	aa	aa	aa	aa	aa	aa	bb	bb	aa	bb	aa	bb	bb	aa	bb	bb	aa	bb
Marker12767	aaxbb	aa	bb	aa	aa	aa	aa	aa	aa	aa	aa	aa	aa	aa	aa	bb	aa	aa	aa	bb	aa	aa	bb	aa	aa	bb	aa	bb	aa	aa	bb	bb	bb	bb	aa	aa	aa	aa	bb	bb	aa	bb	bb	aa	aa	bb	bb	bb	bb
Marker12768	aaxbb	bb	aa	aa	bb	bb	aa	bb	bb	bb	aa	bb	aa	aa	bb	aa	aa	bb	aa	aa	bb	aa	bb	aa	bb	aa	bb	bb	bb	aa	aa	bb	bb	bb	aa	bb	bb	aa	bb	aa	bb	aa	bb	bb	bb	aa	bb	bb	aa
Marker127748	aaxbb	bb	aa	bb	bb	aa	aa	aa	aa	aa	aa	aa	aa	aa	bb	aa	aa	aa	aa	aa	bb	aa	bb	aa	bb	aa	bb	bb	aa	aa	aa	aa	bb	bb	aa	bb	aa	aa	bb	aa	bb	bb	bb	bb	aa	aa	aa	aa	bb
Marker127802	aaxbb	aa	aa	bb	bb	aa	bb	bb	aa	bb	bb	bb	bb	bb	bb	bb	bb	aa	aa	bb	bb	aa	aa	bb	bb	aa	bb	aa	aa	aa	aa	aa	aa	aa	bb	aa	bb	aa	aa	aa	aa	bb	aa	aa	bb	bb	bb	bb	aa
Marker12782	aaxbb	aa	aa	bb	bb	bb	aa	bb	bb	bb	aa	bb	bb	bb	bb	bb	aa	bb	bb	bb	bb	bb	bb	bb	bb	aa	aa	bb	aa	aa	aa	bb	bb	aa	aa	bb	aa	bb	bb	aa	bb	aa	aa	aa	bb	bb	aa	aa	aa
Marker12788	aaxbb	aa	aa	aa	bb	bb	aa	bb	bb	bb	aa	bb	bb	bb	aa	bb	aa	bb	bb	aa	bb	bb	bb	bb	bb	aa	aa	bb	aa	bb	aa	aa	bb	aa	aa	bb	aa	bb	aa	aa	bb	aa	bb	bb	aa	aa	bb	aa	bb
Marker12789	aaxbb	aa	aa	bb	aa	bb	aa	bb	bb	aa	aa	bb	bb	bb	aa	bb	aa	bb	bb	bb	bb	bb	bb	bb	aa	aa	aa	bb	bb	aa	aa	aa	bb	aa	aa	bb	aa	bb	bb	aa	bb	aa	bb	bb	aa	aa	aa	aa	bb
Marker12796	aaxbb	bb	bb	bb	bb	aa	aa	aa	bb	aa	aa	bb	aa	aa	bb	bb	aa	aa	bb	aa	bb	aa	bb	aa	aa	aa	aa	bb	bb	bb	bb	bb	bb	bb	aa	aa	aa	aa	bb	bb	aa	aa	aa	aa	aa	bb	aa	bb	aa
Marker128097	aaxbb	bb	aa	aa	bb	bb	bb	bb	bb	bb	bb	bb	bb	bb	bb	bb	bb	bb	bb	bb	bb	bb	bb	bb	bb	aa	bb	bb	bb	aa	bb	aa	bb	bb	aa	bb	bb	aa	bb	bb	aa	bb	aa	bb	aa	aa	aa	bb	aa
Marker12824	aaxbb	aa	aa	aa	bb	bb	aa	aa	bb	aa	aa	bb	bb	bb	aa	bb	aa	aa	bb	aa	bb	bb	bb	bb	bb	aa	aa	bb	bb	bb	aa	bb	bb	bb	aa	bb	aa	aa	aa	aa	bb	aa	aa	bb	aa	bb	aa	aa	bb
Marker12834	aaxbb	aa	aa	aa	bb	bb	bb	bb	bb	bb	bb	bb	bb	bb	aa	bb	aa	bb	aa	bb	bb	bb	bb	bb	bb	aa	bb	aa	aa	bb	aa	aa	bb	aa	bb	bb	aa	aa	aa	aa	bb	aa	bb	bb	aa	bb	aa	aa	bb
Marker128428	aaxbb	bb	aa	bb	aa	bb	aa	bb	bb	bb	aa	bb	bb	bb	aa	bb	aa	aa	bb	aa	bb	bb	bb	bb	bb	aa	aa	bb	bb	aa	aa	bb	bb	aa	aa	bb	aa	bb	aa	aa	aa	aa	aa	aa	aa	bb	bb	aa	bb
Marker128445	aaxbb	bb	aa	aa	aa	aa	aa	aa	bb	aa	aa	bb	aa	aa	bb	aa	aa	aa	aa	aa	bb	aa	aa	aa	bb	aa	bb	bb	bb	aa	aa	bb	bb	bb	aa	bb	bb	bb	bb	aa	bb	bb	bb	bb	aa	bb	aa	aa	aa
Marker12848	aaxbb	bb	aa	aa	aa	bb	aa	bb	bb	bb	aa	bb	aa	aa	bb	aa	bb	aa	bb	aa	aa	aa	bb	bb	aa	aa	aa	bb	bb	bb	aa	aa	aa	bb	aa	aa	aa	aa	aa	aa	bb	aa	aa	bb	aa	bb	bb	bb	bb
Marker12865	aaxbb	bb	aa	aa	aa	aa	aa	aa	aa	aa	bb	aa	bb	aa	aa	aa	aa	aa	aa	aa	aa	bb	bb	bb	bb	bb	aa	bb	aa	aa	bb	aa	bb	aa	aa	bb	aa	aa	bb	bb	aa	bb	bb	aa	aa	bb	bb	bb	aa
Marker12872	aaxbb	bb	aa	aa	bb	aa	bb	aa	bb	aa	aa	bb	aa	aa	bb	aa	aa	aa	aa	aa	bb	aa	bb	aa	bb	aa	bb	bb	bb	aa	aa	aa	bb	bb	aa	bb	aa	bb	bb	aa	bb	aa	aa	bb	aa	aa	aa	bb	aa
Marker12877	aaxbb	bb	aa	aa	bb	aa	bb	aa	bb	bb	aa	bb	aa	aa	bb	aa	aa	bb	aa	aa	bb	bb	bb	aa	bb	bb	bb	bb	aa	aa	aa	aa	bb	bb	aa	bb	aa	aa	aa	aa	bb	aa	bb	bb	aa	aa	aa	aa	bb
Marker12892	aaxbb	aa	bb	bb	aa	aa	aa	aa	aa	aa	aa	aa	aa	bb	aa	bb	bb	bb	aa	aa	aa	aa	aa	aa	bb	bb	bb	aa	aa	aa	bb	aa	aa	bb	bb	aa	bb	bb	aa	aa	bb	aa	bb	aa	bb	bb	aa	bb	bb
Marker12893	aaxbb	aa	bb	bb	aa	aa	aa	aa	aa	aa	aa	aa	aa	bb	aa	bb	aa	bb	aa	aa	aa	aa	aa	aa	aa	bb	bb	aa	bb	aa	bb	aa	aa	bb	bb	aa	bb	bb	aa	aa	aa	aa	aa	aa	bb	aa	aa	bb	bb
Marker12898	aaxbb	bb	aa	aa	bb	bb	aa	aa	bb	aa	aa	bb	aa	aa	bb	aa	aa	aa	aa	aa	bb	bb	bb	bb	bb	bb	bb	bb	bb	bb	aa	bb	bb	bb	aa	bb	aa	bb	aa	aa	bb	aa	bb	bb	bb	aa	aa	aa	bb
Marker129059	aaxbb	bb	aa	bb	bb	aa	aa	aa	aa	aa	aa	bb	aa	aa	bb	bb	aa	bb	bb	aa	bb	bb	bb	aa	bb	bb	bb	bb	bb	bb	aa	aa	bb	bb	aa	bb	bb	aa	bb	aa	bb	bb	bb	bb	bb	aa	bb	bb	bb
Marker12911	aaxbb	bb	bb	aa	aa	aa	aa	aa	bb	aa	aa	bb	aa	aa	bb	bb	aa	aa	aa	bb	bb	aa	bb	aa	bb	bb	bb	bb	aa	bb	aa	aa	bb	bb	aa	bb	aa	aa	aa	aa	bb	bb	bb	bb	aa	aa	aa	aa	bb
Marker129193	aaxbb	bb	aa	bb	bb	aa	bb	aa	aa	bb	aa	bb	aa	aa	aa	aa	aa	bb	aa	bb	aa	bb	aa	bb	aa	aa	aa	bb	bb	bb	bb	aa	aa	bb	bb	aa	aa	bb	bb	aa	bb	bb	bb	bb	aa	aa	aa	aa	bb
Marker12924	aaxbb	bb	aa	aa	bb	bb	aa	bb	aa	aa	aa	aa	aa	aa	bb	aa	aa	bb	aa	aa	aa	bb	bb	aa	bb	aa	bb	aa	aa	bb	aa	bb	bb	bb	aa	bb	aa	aa	bb	aa	bb	aa	bb	bb	aa	bb	aa	bb	bb
Marker12925	aaxbb	bb	aa	bb	aa	bb	aa	bb	bb	bb	bb	bb	bb	bb	aa	bb	aa	bb	bb	aa	bb	bb	bb	bb	bb	aa	aa	bb	bb	bb	aa	bb	bb	aa	aa	bb	bb	bb	bb	aa	bb	aa	bb	bb	aa	bb	bb	aa	bb
Marker12934	aaxbb	aa	bb	bb	aa	aa	aa	aa	aa	aa	aa	aa	aa	bb	aa	bb	aa	bb	bb	aa	bb	aa	aa	bb	aa	bb	bb	bb	aa	aa	bb	bb	aa	bb	bb	aa	bb	bb	aa	aa	aa	aa	bb	aa	bb	bb	aa	bb	bb
Marker129342	aaxbb	bb	aa	bb	bb	bb	aa	bb	bb	aa	aa	bb	bb	bb	aa	bb	aa	aa	bb	aa	bb	bb	bb	bb	bb	aa	aa	bb	bb	bb	aa	aa	bb	bb	aa	bb	aa	bb	aa	aa	bb	aa	bb	bb	aa	bb	bb	aa	bb
Marker12938	aaxbb	bb	aa	bb	bb	aa	aa	aa	bb	aa	aa	bb	aa	aa	bb	aa	aa	bb	aa	aa	bb	aa	bb	bb	bb	bb	bb	bb	bb	bb	aa	aa	bb	bb	aa	bb	aa	aa	bb	aa	bb	bb	aa	bb	aa	aa	aa	bb	aa
Marker129400	aaxbb	aa	bb	aa	aa	aa	bb	aa	aa	bb	aa	aa	aa	aa	aa	bb	aa	bb	aa	aa	aa	aa	bb	aa	aa	bb	bb	aa	aa	aa	bb	bb	bb	aa	bb	aa	bb	bb	bb	bb	aa	bb	aa	aa	bb	bb	bb	bb	bb
Marker129488	aaxbb	aa	aa	bb	bb	bb	aa	bb	bb	bb	aa	bb	bb	bb	aa	bb	aa	bb	bb	bb	bb	bb	bb	bb	bb	aa	aa	bb	bb	bb	aa	aa	bb	aa	aa	bb	aa	bb	bb	aa	bb	aa	bb	bb	bb	bb	aa	aa	bb
Marker129504	aaxbb	bb	bb	aa	bb	aa	bb	bb	bb	bb	bb	bb	bb	bb	aa	aa	bb	bb	aa	bb	bb	bb	bb	bb	bb	bb	aa	aa	aa	bb	aa	bb	aa	bb	aa	bb	aa	aa	aa	aa	aa	aa	bb	bb	aa	aa	aa	aa	aa
Marker12964	aaxbb	aa	bb	aa	bb	aa	aa	aa	bb	bb	bb	bb	bb	aa	aa	aa	aa	bb	aa	aa	aa	bb	aa	aa	bb	aa	aa	bb	bb	bb	aa	bb	aa	aa	aa	bb	aa	aa	bb	aa	aa	aa	bb	aa	aa	aa	aa	bb	aa
Marker12973	aaxbb	aa	bb	bb	aa	aa	bb	aa	aa	bb	aa	aa	aa	aa	aa	aa	aa	aa	aa	aa	aa	aa	aa	aa	aa	bb	bb	aa	aa	aa	bb	aa	bb	aa	bb	aa	aa	aa	bb	bb	aa	bb	aa	aa	aa	bb	aa	bb	aa
Marker12981	aaxbb	aa	aa	bb	bb	bb	aa	bb	bb	aa	aa	bb	bb	bb	aa	bb	aa	bb	aa	bb	bb	bb	bb	bb	bb	aa	aa	bb	aa	bb	aa	aa	bb	aa	bb	bb	aa	bb	aa	aa	aa	aa	bb	aa	aa	bb	aa	aa	bb
Marker12982	aaxbb	aa	bb	aa	aa	aa	aa	aa	aa	bb	aa	aa	aa	aa	aa	bb	aa	bb	aa	bb	aa	aa	bb	aa	aa	bb	bb	aa	bb	aa	aa	bb	bb	bb	bb	aa	aa	aa	bb	bb	aa	aa	bb	aa	bb	bb	bb	aa	aa
Marker129986	aaxbb	bb	aa	aa	aa	bb	aa	bb	bb	bb	aa	bb	aa	aa	bb	aa	bb	aa	bb	aa	bb	aa	aa	bb	aa	aa	aa	bb	aa	bb	aa	aa	aa	bb	aa	aa	aa	aa	aa	aa	bb	aa	aa	bb	aa	aa	aa	aa	bb
Marker130166	aaxbb	bb	aa	bb	bb	bb	bb	bb	bb	bb	bb	bb	aa	bb	aa	aa	bb	bb	bb	bb	aa	bb	bb	bb	aa	aa	aa	aa	aa	bb	bb	bb	aa	aa	aa	bb	bb	aa	bb	aa	aa	aa	bb	bb	aa	aa	aa	bb	bb
Marker13020	aaxbb	bb	bb	aa	aa	bb	aa	bb	bb	bb	bb	bb	bb	bb	aa	bb	aa	bb	bb	aa	bb	bb	bb	aa	bb	aa	aa	bb	bb	bb	aa	bb	bb	aa	aa	bb	aa	bb	aa	aa	bb	aa	aa	bb	aa	bb	aa	aa	bb
Marker130330	aaxbb	aa	bb	bb	aa	aa	aa	aa	aa	aa	aa	aa	aa	bb	aa	bb	aa	bb	aa	aa	aa	aa	aa	aa	aa	bb	bb	aa	aa	aa	bb	aa	aa	bb	bb	aa	bb	bb	aa	aa	aa	bb	bb	aa	bb	bb	aa	bb	bb
Marker13034	aaxbb	aa	aa	aa	bb	bb	aa	aa	bb	bb	aa	bb	bb	bb	aa	bb	aa	aa	bb	aa	bb	bb	bb	bb	bb	aa	aa	bb	aa	aa	aa	bb	bb	bb	aa	bb	aa	aa	aa	aa	aa	aa	aa	bb	aa	aa	aa	aa	bb
Marker13044	aaxbb	bb	aa	aa	bb	aa	aa	aa	aa	bb	aa	bb	aa	aa	bb	bb	aa	aa	aa	aa	bb	bb	bb	aa	bb	bb	bb	bb	bb	aa	aa	aa	bb	bb	aa	bb	aa	bb	bb	aa	bb	bb	bb	bb	aa	bb	aa	aa	bb
Marker13045	aaxbb	aa	aa	aa	aa	bb	aa	bb	bb	bb	bb	bb	bb	bb	bb	bb	aa	bb	aa	bb	bb	bb	bb	bb	bb	aa	aa	bb	bb	bb	aa	bb	bb	aa	aa	bb	aa	aa	aa	aa	bb	aa	bb	bb	aa	bb	bb	aa	bb
Marker130615	aaxbb	aa	aa	aa	bb	bb	aa	bb	bb	bb	bb	bb	bb	bb	aa	bb	aa	bb	bb	aa	bb	bb	bb	bb	bb	aa	aa	bb	bb	bb	aa	aa	bb	aa	aa	bb	aa	bb	aa	aa	bb	aa	aa	bb	aa	aa	aa	aa	bb
Marker13068	aaxbb	aa	bb	bb	aa	aa	aa	aa	aa	aa	aa	aa	aa	bb	aa	bb	aa	bb	aa	aa	aa	aa	aa	aa	aa	bb	bb	aa	aa	aa	bb	aa	aa	bb	bb	aa	bb	bb	aa	aa	aa	aa	bb	aa	bb	bb	aa	bb	bb
Marker13069	aaxbb	aa	aa	aa	bb	bb	aa	bb	bb	aa	aa	bb	bb	bb	aa	bb	aa	bb	aa	aa	bb	bb	bb	bb	bb	aa	aa	aa	aa	bb	aa	bb	bb	bb	aa	bb	bb	aa	aa	aa	bb	aa	bb	bb	aa	aa	aa	aa	bb
Marker130717	aaxbb	aa	bb	aa	aa	bb	aa	aa	aa	bb	aa	aa	aa	aa	aa	bb	aa	aa	aa	bb	aa	aa	bb	aa	aa	bb	bb	aa	bb	aa	bb	bb	bb	bb	aa	aa	bb	aa	bb	bb	aa	bb	aa	aa	aa	bb	bb	bb	aa
Marker13073	aaxbb	aa	bb	bb	bb	bb	aa	bb	bb	bb	aa	aa	aa	aa	aa	aa	bb	aa	aa	bb	bb	aa	aa	aa	aa	bb	bb	bb	bb	bb	aa	aa	aa	aa	aa	bb	aa	bb	aa	bb	bb	bb	aa	aa	aa	bb	aa	bb	aa
Marker130835	aaxbb	aa	bb	aa	aa	aa	aa	bb	aa	bb	aa	aa	aa	aa	aa	aa	aa	aa	aa	bb	aa	aa	aa	aa	bb	bb	bb	aa	aa	aa	bb	bb	bb	bb	aa	aa	aa	bb	aa	bb	aa	aa	bb	aa	aa	bb	bb	bb	bb
Marker13086	aaxbb	aa	aa	bb	aa	bb	aa	bb	bb	bb	aa	bb	bb	bb	bb	bb	aa	bb	bb	aa	bb	bb	aa	bb	bb	aa	aa	bb	aa	bb	aa	aa	bb	bb	aa	bb	aa	bb	aa	aa	aa	aa	aa	bb	aa	aa	aa	aa	aa
Marker13090	aaxbb	aa	aa	bb	bb	bb	aa	bb	bb	aa	aa	bb	bb	bb	aa	bb	aa	bb	bb	aa	bb	bb	bb	aa	bb	aa	aa	bb	aa	bb	aa	bb	bb	aa	bb	bb	aa	bb	aa	aa	bb	aa	bb	bb	aa	bb	aa	aa	bb
Marker13092	aaxbb	bb	aa	aa	aa	aa	aa	aa	bb	aa	aa	bb	aa	aa	bb	aa	aa	aa	aa	aa	bb	aa	bb	aa	bb	aa	bb	bb	aa	bb	aa	aa	bb	bb	aa	bb	aa	aa	bb	aa	bb	aa	bb	bb	bb	aa	aa	aa	aa
Marker131123	aaxbb	aa	aa	aa	aa	bb	aa	aa	aa	bb	bb	aa	bb	bb	bb	aa	aa	aa	bb	bb	bb	aa	bb	bb	aa	aa	aa	bb	bb	bb	aa	aa	aa	bb	aa	bb	aa	bb	aa	aa	bb	aa	aa	bb	bb	bb	bb	aa	bb
Marker131191	aaxbb	aa	bb	aa	bb	aa	aa	aa	bb	bb	aa	bb	aa	bb	bb	aa	aa	aa	aa	aa	bb	aa	bb	bb	aa	aa	aa	bb	aa	bb	bb	bb	aa	bb	aa	aa	aa	aa	aa	aa	aa	bb	bb	aa	aa	aa	bb	aa	aa
Marker13120	aaxbb	bb	bb	aa	bb	bb	aa	bb	bb	bb	bb	bb	bb	bb	bb	bb	aa	bb	bb	aa	aa	bb	bb	bb	bb	aa	aa	bb	aa	bb	aa	bb	bb	bb	aa	bb	aa	bb	aa	aa	aa	aa	bb	bb	aa	aa	aa	aa	bb
Marker131209	aaxbb	aa	bb	aa	aa	aa	aa	aa	aa	aa	bb	aa	aa	aa	aa	bb	aa	aa	aa	aa	aa	aa	aa	aa	bb	bb	bb	aa	bb	aa	aa	bb	bb	bb	aa	aa	aa	aa	bb	bb	aa	bb	aa	aa	aa	bb	bb	bb	aa
Marker13122	aaxbb	aa	aa	bb	bb	bb	bb	bb	bb	bb	bb	bb	bb	bb	bb	bb	bb	aa	bb	bb	bb	bb	bb	aa	bb	aa	aa	bb	bb	aa	bb	bb	bb	bb	aa	bb	bb	bb	bb	aa	bb	bb	aa	bb	aa	aa	aa	bb	aa
Marker13127	aaxbb	aa	bb	bb	aa	aa	aa	aa	aa	aa	aa	aa	aa	bb	aa	bb	aa	bb	aa	aa	aa	aa	aa	aa	aa	bb	bb	aa	aa	aa	bb	aa	aa	bb	bb	aa	bb	bb	aa	aa	aa	aa	aa	aa	bb	bb	aa	bb	bb
Marker1313	aaxbb	aa	bb	aa	bb	bb	bb	aa	bb	bb	bb	bb	bb	aa	bb	aa	aa	aa	aa	bb	bb	bb	aa	aa	bb	bb	aa	aa	bb	bb	aa	bb	bb	bb	aa	aa	aa	aa	aa	bb	aa	bb	bb	aa	bb	bb	aa	aa	bb
Marker131459	aaxbb	bb	aa	aa	bb	bb	aa	aa	bb	bb	aa	bb	aa	aa	bb	aa	aa	aa	aa	aa	bb	aa	bb	aa	bb	aa	bb	bb	aa	bb	aa	bb	bb	bb	aa	bb	aa	aa	bb	aa	bb	aa	bb	bb	aa	aa	aa	aa	aa
Marker131694	aaxbb	bb	aa	aa	aa	aa	aa	aa	bb	aa	aa	bb	aa	aa	bb	aa	aa	aa	aa	bb	bb	aa	bb	aa	bb	aa	bb	aa	bb	aa	aa	aa	bb	bb	aa	bb	aa	bb	bb	aa	bb	aa	bb	bb	bb	aa	aa	bb	aa
Marker131703	aaxbb	aa	aa	aa	aa	bb	aa	bb	bb	bb	bb	bb	bb	bb	aa	bb	bb	bb	bb	bb	aa	bb	bb	bb	bb	aa	aa	bb	aa	bb	aa	aa	bb	bb	aa	bb	aa	bb	aa	aa	aa	aa	aa	bb	aa	bb	aa	aa	bb
Marker1318	aaxbb	aa	bb	bb	aa	aa	aa	aa	aa	aa	aa	aa	aa	bb	aa	bb	aa	bb	aa	aa	aa	aa	aa	aa	aa	bb	bb	aa	aa	aa	bb	aa	aa	bb	bb	aa	bb	bb	aa	aa	aa	bb	bb	aa	bb	bb	aa	bb	bb
Marker131846	aaxbb	aa	bb	bb	aa	aa	aa	aa	aa	aa	aa	aa	aa	aa	aa	bb	aa	bb	aa	aa	aa	aa	aa	aa	aa	bb	bb	aa	aa	aa	bb	aa	aa	bb	bb	aa	bb	bb	aa	aa	aa	aa	aa	aa	aa	bb	aa	aa	bb
Marker13185	aaxbb	bb	bb	bb	aa	bb	aa	aa	aa	aa	aa	aa	bb	aa	aa	aa	bb	bb	aa	bb	aa	aa	aa	aa	aa	bb	bb	aa	bb	aa	bb	bb	bb	bb	bb	aa	aa	bb	aa	bb	aa	bb	aa	bb	bb	bb	aa	aa	bb
Marker131860	aaxbb	aa	aa	aa	bb	bb	aa	aa	bb	aa	bb	bb	bb	bb	aa	bb	aa	bb	bb	aa	bb	bb	bb	bb	bb	aa	aa	bb	bb	bb	aa	bb	bb	bb	bb	bb	aa	bb	aa	aa	aa	aa	bb	bb	aa	bb	bb	aa	bb
Marker132015	aaxbb	bb	aa	aa	aa	bb	bb	bb	bb	aa	bb	aa	bb	bb	bb	aa	bb	aa	bb	bb	bb	aa	bb	aa	aa	aa	aa	aa	bb	aa	aa	aa	aa	bb	bb	aa	aa	aa	aa	aa	bb	aa	aa	bb	bb	bb	bb	aa	bb
Marker132081	aaxbb	bb	aa	aa	aa	aa	aa	aa	bb	aa	aa	bb	aa	aa	bb	aa	aa	aa	aa	aa	bb	bb	bb	bb	bb	bb	bb	bb	bb	aa	aa	bb	bb	bb	aa	bb	aa	aa	aa	aa	bb	bb	bb	bb	bb	aa	aa	bb	bb
Marker13220	aaxbb	aa	bb	bb	aa	aa	aa	aa	aa	bb	aa	aa	bb	aa	aa	bb	aa	aa	aa	aa	aa	bb	bb	aa	aa	bb	bb	aa	bb	aa	bb	bb	bb	bb	bb	aa	bb	aa	bb	bb	aa	bb	bb	aa	bb	bb	bb	bb	aa
Marker13225	aaxbb	aa	bb	aa	aa	bb	bb	aa	bb	bb	bb	bb	bb	aa	aa	aa	aa	aa	aa	bb	bb	aa	aa	aa	aa	bb	aa	aa	bb	bb	aa	bb	bb	aa	aa	aa	aa	aa	aa	aa	aa	aa	bb	aa	aa	bb	aa	aa	bb
Marker13231	aaxbb	aa	aa	aa	bb	bb	bb	bb	bb	bb	bb	bb	bb	bb	bb	bb	bb	bb	bb	bb	aa	bb	bb	bb	bb	aa	aa	bb	bb	aa	bb	aa	bb	bb	aa	bb	bb	aa	bb	aa	aa	bb	aa	bb	aa	bb	aa	bb	aa
Marker132357	aaxbb	aa	bb	aa	aa	aa	aa	aa	aa	aa	aa	aa	bb	aa	aa	bb	aa	bb	aa	aa	aa	aa	bb	aa	aa	bb	bb	aa	bb	bb	bb	bb	bb	aa	bb	aa	bb	aa	bb	bb	aa	bb	aa	aa	bb	bb	bb	bb	bb
Marker13236	aaxbb	bb	bb	aa	bb	aa	bb	bb	bb	bb	bb	bb	bb	aa	aa	aa	bb	bb	bb	bb	bb	bb	bb	bb	bb	bb	aa	aa	aa	bb	aa	aa	aa	aa	aa	bb	bb	bb	aa	aa	bb	aa	bb	bb	aa	aa	aa	aa	aa
Marker13250	aaxbb	aa	bb	bb	aa	aa	aa	aa	aa	aa	aa	aa	aa	bb	aa	bb	aa	bb	aa	aa	aa	aa	aa	bb	aa	bb	bb	aa	aa	bb	bb	bb	aa	bb	bb	aa	bb	bb	aa	aa	aa	aa	bb	aa	bb	bb	aa	bb	bb
Marker13261	aaxbb	bb	bb	bb	bb	bb	bb	bb	bb	bb	bb	bb	bb	aa	bb	aa	bb	bb	bb	bb	aa	bb	aa	bb	bb	bb	aa	aa	aa	bb	aa	aa	aa	aa	aa	bb	aa	bb	bb	aa	aa	aa	aa	aa	aa	aa	aa	aa	aa
Marker13265	aaxbb	aa	bb	bb	aa	aa	aa	aa	aa	aa	aa	aa	aa	aa	aa	bb	aa	bb	aa	aa	aa	aa	aa	aa	aa	bb	bb	aa	aa	aa	bb	aa	aa	bb	bb	aa	bb	bb	aa	aa	aa	aa	bb	aa	bb	bb	aa	bb	bb
Marker13279	aaxbb	aa	aa	bb	bb	bb	bb	bb	bb	bb	bb	bb	bb	bb	bb	bb	bb	bb	bb	bb	bb	bb	bb	bb	aa	aa	bb	bb	bb	bb	bb	aa	bb	bb	aa	bb	bb	aa	bb	aa	aa	bb	aa	bb	aa	aa	aa	bb	aa
Marker132857	aaxbb	bb	aa	bb	aa	bb	bb	bb	bb	bb	bb	bb	bb	aa	bb	aa	bb	aa	bb	bb	bb	bb	aa	aa	aa	aa	bb	aa	aa	bb	aa	aa	aa	bb	aa	bb	aa	bb	aa	aa	bb	aa	aa	bb	bb	aa	bb	aa	aa
Marker13290	aaxbb	bb	aa	bb	aa	aa	aa	bb	bb	aa	aa	bb	aa	aa	bb	aa	aa	aa	aa	bb	bb	bb	bb	aa	bb	aa	bb	bb	aa	aa	aa	aa	bb	bb	aa	bb	bb	aa	aa	aa	bb	bb	bb	bb	bb	aa	aa	aa	bb
Marker132905	aaxbb	aa	bb	bb	bb	bb	aa	bb	bb	aa	aa	bb	bb	bb	aa	bb	aa	bb	aa	aa	bb	bb	bb	bb	bb	aa	aa	bb	bb	bb	aa	bb	aa	aa	aa	bb	bb	bb	bb	aa	aa	aa	aa	bb	aa	aa	aa	aa	bb
Marker13294	aaxbb	aa	aa	aa	aa	bb	aa	bb	bb	aa	aa	bb	bb	bb	aa	bb	aa	bb	aa	aa	bb	bb	bb	aa	bb	aa	aa	bb	aa	bb	aa	bb	bb	aa	aa	bb	aa	bb	aa	aa	aa	aa	bb	bb	aa	bb	bb	bb	bb
Marker133011	aaxbb	aa	aa	aa	bb	bb	bb	bb	bb	bb	bb	bb	bb	bb	bb	bb	bb	aa	bb	bb	bb	bb	bb	bb	bb	bb	aa	bb	bb	bb	bb	bb	bb	bb	aa	bb	bb	bb	bb	aa	aa	bb	bb	bb	aa	aa	aa	bb	bb
Marker133077	aaxbb	bb	aa	aa	aa	bb	aa	aa	bb	aa	aa	bb	aa	aa	bb	aa	aa	aa	aa	aa	bb	aa	bb	aa	bb	bb	bb	bb	bb	bb	bb	aa	bb	bb	aa	bb	aa	bb	bb	aa	bb	aa	bb	bb	aa	aa	aa	aa	bb
Marker133135	aaxbb	bb	aa	aa	bb	aa	aa	aa	bb	aa	aa	bb	aa	aa	bb	aa	aa	aa	bb	aa	bb	aa	bb	aa	bb	bb	bb	bb	bb	bb	aa	aa	bb	bb	aa	bb	bb	aa	bb	aa	bb	bb	bb	bb	aa	bb	aa	bb	bb
Marker133163	aaxbb	aa	aa	aa	aa	bb	bb	bb	bb	bb	bb	bb	bb	bb	bb	aa	bb	bb	bb	bb	bb	bb	bb	aa	aa	aa	aa	bb	aa	aa	bb	aa	bb	bb	aa	bb	bb	aa	bb	aa	aa	bb	aa	aa	aa	aa	aa	bb	aa
Marker13329	aaxbb	aa	bb	bb	aa	bb	bb	aa	bb	bb	bb	bb	bb	aa	bb	aa	aa	aa	aa	bb	bb	bb	aa	aa	aa	aa	aa	aa	aa	bb	bb	bb	bb	aa	aa	aa	aa	aa	aa	bb	aa	bb	bb	bb	aa	bb	aa	aa	bb
Marker133291	aaxbb	bb	aa	aa	aa	aa	aa	aa	aa	aa	aa	bb	aa	aa	bb	aa	aa	aa	aa	aa	bb	aa	bb	aa	bb	bb	bb	bb	aa	aa	aa	bb	bb	bb	aa	bb	aa	aa	bb	aa	bb	bb	bb	bb	bb	aa	aa	bb	bb
Marker1333	aaxbb	aa	bb	bb	aa	aa	aa	aa	bb	aa	aa	aa	aa	bb	aa	bb	aa	bb	aa	aa	aa	aa	aa	aa	aa	aa	bb	aa	aa	aa	bb	aa	aa	bb	bb	aa	bb	bb	aa	aa	aa	bb	bb	aa	bb	bb	aa	bb	bb
Marker13333	aaxbb	aa	bb	bb	aa	aa	aa	aa	aa	aa	aa	aa	bb	aa	aa	bb	aa	bb	aa	bb	aa	bb	aa	aa	aa	bb	bb	bb	bb	aa	bb	aa	bb	bb	bb	aa	aa	bb	bb	bb	aa	bb	aa	bb	bb	bb	bb	bb	bb
Marker133362	aaxbb	bb	bb	aa	aa	aa	bb	bb	aa	bb	aa	aa	bb	aa	aa	aa	aa	bb	aa	bb	aa	aa	aa	aa	aa	bb	bb	bb	aa	bb	bb	aa	bb	bb	aa	aa	aa	aa	bb	bb	aa	bb	bb	aa	aa	bb	bb	bb	aa
Marker13338	aaxbb	bb	bb	aa	bb	aa	bb	bb	bb	bb	bb	aa	bb	bb	aa	aa	bb	bb	bb	bb	aa	bb	bb	bb	bb	bb	aa	aa	aa	bb	aa	aa	aa	aa	aa	bb	aa	bb	aa	aa	aa	aa	bb	bb	aa	bb	aa	aa	bb
Marker133580	aaxbb	aa	aa	bb	bb	bb	aa	bb	bb	bb	aa	bb	bb	bb	bb	bb	aa	bb	bb	bb	bb	bb	bb	bb	bb	aa	aa	bb	bb	aa	aa	bb	bb	bb	aa	bb	aa	bb	aa	aa	bb	aa	bb	bb	aa	bb	aa	aa	bb
Marker13360	aaxbb	bb	aa	aa	aa	aa	aa	aa	aa	aa	bb	aa	bb	bb	aa	bb	aa	aa	aa	bb	aa	bb	bb	bb	bb	aa	aa	bb	aa	aa	bb	aa	bb	aa	aa	bb	aa	aa	bb	bb	aa	aa	aa	bb	bb	aa	aa	bb	aa
Marker13368	aaxbb	aa	bb	aa	aa	aa	aa	aa	aa	bb	aa	aa	aa	aa	aa	bb	aa	aa	aa	aa	aa	aa	bb	aa	aa	bb	aa	aa	aa	aa	bb	bb	bb	aa	bb	aa	bb	aa	bb	bb	aa	bb	aa	aa	bb	bb	bb	bb	aa
Marker13390	aaxbb	aa	bb	bb	aa	aa	aa	aa	aa	aa	aa	aa	aa	bb	aa	bb	aa	bb	aa	aa	bb	aa	aa	aa	aa	bb	bb	aa	aa	aa	bb	aa	aa	bb	bb	aa	bb	bb	aa	aa	aa	bb	bb	aa	aa	bb	aa	bb	bb
Marker133925	aaxbb	bb	aa	aa	aa	aa	aa	aa	bb	aa	aa	bb	aa	aa	bb	aa	aa	aa	aa	aa	bb	aa	bb	aa	aa	aa	bb	bb	aa	aa	aa	aa	bb	bb	aa	bb	aa	bb	aa	aa	bb	bb	bb	bb	bb	aa	aa	bb	aa
Marker13393	aaxbb	aa	bb	bb	aa	aa	bb	aa	aa	aa	aa	aa	aa	aa	aa	bb	aa	aa	aa	aa	aa	aa	bb	aa	aa	bb	bb	bb	aa	aa	bb	bb	bb	bb	bb	aa	aa	aa	bb	bb	aa	bb	aa	bb	bb	bb	bb	bb	bb
Marker133938	aaxbb	aa	aa	bb	aa	aa	aa	aa	aa	aa	aa	bb	aa	aa	aa	aa	aa	bb	aa	aa	aa	aa	aa	aa	aa	aa	aa	aa	aa	aa	aa	aa	bb	bb	aa	aa	aa	aa	bb	aa	bb	aa	bb	bb	bb	aa	bb	bb	aa
Marker133942	aaxbb	aa	aa	bb	bb	bb	bb	bb	bb	bb	bb	bb	bb	bb	bb	bb	bb	bb	bb	bb	bb	bb	bb	bb	bb	aa	bb	bb	aa	aa	bb	aa	bb	bb	aa	bb	bb	aa	bb	aa	aa	bb	aa	bb	aa	aa	aa	bb	aa
Marker13396	aaxbb	aa	bb	bb	aa	aa	aa	aa	aa	aa	aa	aa	aa	bb	aa	bb	aa	bb	aa	aa	aa	aa	aa	aa	aa	bb	bb	aa	aa	aa	bb	aa	aa	bb	bb	aa	bb	bb	aa	aa	aa	bb	aa	aa	bb	bb	bb	bb	bb
Marker134120	aaxbb	bb	aa	aa	aa	aa	aa	aa	aa	aa	aa	aa	aa	aa	bb	aa	aa	aa	aa	aa	bb	aa	bb	aa	bb	aa	bb	bb	aa	aa	aa	bb	bb	bb	aa	bb	bb	bb	aa	aa	bb	bb	bb	bb	aa	aa	aa	aa	aa
Marker134133	aaxbb	bb	aa	aa	aa	aa	aa	aa	bb	aa	aa	bb	aa	aa	bb	aa	aa	aa	aa	bb	bb	bb	bb	aa	bb	bb	bb	bb	bb	aa	aa	bb	bb	bb	bb	bb	bb	bb	aa	aa	bb	aa	aa	bb	aa	aa	bb	bb	bb
Marker134177	aaxbb	bb	aa	aa	aa	aa	aa	aa	aa	aa	bb	aa	bb	bb	aa	aa	aa	aa	aa	aa	aa	bb	bb	bb	aa	aa	aa	bb	aa	aa	bb	aa	bb	aa	aa	bb	aa	aa	aa	bb	aa	aa	aa	aa	bb	aa	aa	bb	aa
Marker134334	aaxbb	bb	aa	aa	aa	aa	aa	aa	aa	aa	aa	bb	aa	aa	bb	aa	aa	bb	aa	aa	bb	bb	bb	aa	bb	aa	bb	bb	aa	bb	aa	bb	bb	bb	aa	bb	bb	aa	bb	aa	bb	bb	aa	bb	aa	bb	aa	aa	aa
Marker134336	aaxbb	aa	bb	bb	aa	bb	aa	aa	aa	aa	aa	aa	aa	aa	aa	aa	aa	aa	aa	bb	aa	aa	aa	aa	aa	bb	bb	aa	bb	aa	bb	bb	bb	bb	aa	aa	bb	aa	bb	bb	aa	aa	bb	aa	bb	bb	bb	bb	aa
Marker13436	aaxbb	aa	bb	bb	aa	aa	aa	aa	aa	aa	aa	aa	aa	bb	aa	bb	aa	bb	aa	aa	aa	aa	aa	aa	aa	bb	bb	aa	aa	aa	bb	aa	aa	bb	bb	aa	bb	bb	aa	aa	aa	aa	bb	aa	aa	bb	aa	bb	bb
Marker134374	aaxbb	aa	bb	aa	bb	aa	aa	aa	bb	bb	aa	aa	aa	aa	bb	bb	aa	bb	aa	aa	bb	aa	bb	bb	aa	aa	aa	bb	aa	bb	bb	bb	aa	aa	aa	aa	aa	aa	aa	bb	aa	bb	aa	aa	bb	aa	aa	aa	aa
Marker13443	aaxbb	aa	bb	aa	bb	aa	aa	bb	bb	bb	aa	bb	bb	bb	bb	aa	bb	bb	aa	aa	bb	aa	bb	aa	bb	bb	aa	bb	bb	bb	bb	bb	aa	aa	aa	bb	aa	aa	bb	aa	aa	aa	aa	bb	bb	aa	bb	aa	aa
Marker134442	aaxbb	aa	bb	aa	aa	aa	aa	aa	aa	aa	aa	aa	aa	aa	aa	bb	aa	aa	aa	aa	aa	bb	aa	aa	aa	bb	aa	bb	aa	aa	bb	aa	bb	bb	bb	aa	aa	aa	bb	bb	aa	aa	aa	bb	bb	bb	bb	bb	aa
Marker134448	aaxbb	aa	bb	bb	aa	aa	aa	aa	aa	aa	aa	aa	aa	bb	aa	bb	aa	bb	aa	aa	aa	aa	aa	aa	bb	bb	bb	aa	aa	aa	bb	aa	aa	bb	bb	aa	bb	bb	aa	aa	aa	aa	bb	aa	aa	bb	aa	bb	bb
Marker13467	aaxbb	bb	aa	bb	aa	aa	bb	aa	aa	aa	bb	aa	bb	bb	aa	bb	aa	aa	aa	aa	aa	bb	aa	bb	bb	aa	aa	bb	aa	aa	bb	aa	bb	aa	aa	bb	aa	aa	bb	bb	aa	bb	aa	aa	aa	aa	bb	bb	bb
Marker134817	aaxbb	aa	bb	bb	aa	aa	aa	aa	aa	aa	aa	aa	aa	aa	aa	bb	aa	bb	aa	bb	aa	aa	bb	aa	aa	bb	bb	aa	bb	aa	bb	bb	bb	bb	aa	aa	aa	aa	bb	bb	aa	aa	bb	bb	bb	bb	aa	bb	bb
Marker134824	aaxbb	bb	bb	bb	aa	aa	aa	aa	bb	aa	aa	bb	aa	aa	bb	aa	aa	aa	aa	aa	bb	aa	bb	aa	bb	bb	bb	bb	aa	aa	aa	bb	bb	bb	aa	bb	aa	bb	bb	aa	bb	bb	bb	bb	bb	bb	bb	aa	aa
Marker13510	aaxbb	bb	bb	aa	aa	bb	aa	aa	bb	bb	bb	bb	bb	bb	bb	aa	aa	aa	bb	bb	bb	bb	bb	bb	aa	aa	aa	bb	bb	bb	aa	aa	aa	aa	aa	bb	aa	aa	aa	aa	bb	aa	aa	bb	aa	bb	bb	aa	aa
Marker135187	aaxbb	aa	aa	bb	bb	bb	bb	bb	bb	bb	bb	bb	bb	bb	bb	bb	bb	bb	bb	bb	bb	bb	bb	aa	bb	bb	aa	bb	aa	aa	bb	bb	bb	bb	aa	bb	bb	aa	bb	aa	aa	bb	aa	bb	aa	aa	bb	bb	aa
Marker13523	aaxbb	aa	bb	aa	aa	bb	bb	bb	bb	bb	bb	bb	bb	bb	bb	bb	bb	bb	bb	aa	bb	bb	bb	bb	bb	aa	aa	bb	bb	bb	aa	bb	bb	aa	aa	bb	aa	bb	aa	aa	bb	aa	bb	bb	aa	bb	aa	aa	bb
Marker13524	aaxbb	aa	bb	bb	aa	bb	bb	aa	bb	bb	bb	bb	bb	aa	bb	aa	aa	aa	aa	aa	bb	bb	aa	aa	aa	bb	aa	aa	bb	bb	aa	bb	bb	bb	aa	aa	aa	aa	aa	bb	aa	bb	bb	aa	aa	bb	aa	aa	bb
Marker13527	aaxbb	bb	aa	bb	aa	bb	aa	aa	bb	aa	aa	bb	aa	aa	bb	aa	aa	bb	aa	aa	aa	bb	bb	aa	bb	bb	bb	bb	aa	aa	aa	bb	bb	bb	aa	bb	bb	aa	bb	aa	bb	bb	bb	bb	aa	aa	aa	bb	bb
Marker135358	aaxbb	aa	bb	bb	aa	bb	aa	aa	aa	bb	aa	aa	aa	aa	aa	bb	aa	aa	aa	aa	aa	aa	bb	aa	aa	bb	bb	aa	bb	aa	bb	bb	bb	bb	bb	aa	aa	bb	bb	bb	aa	aa	aa	aa	aa	bb	bb	bb	bb
Marker13561	aaxbb	bb	bb	aa	bb	bb	bb	bb	bb	aa	aa	bb	bb	bb	bb	bb	aa	aa	aa	bb	bb	bb	bb	aa	aa	aa	bb	bb	bb	bb	aa	aa	bb	bb	aa	bb	bb	aa	bb	aa	aa	aa	aa	bb	aa	aa	aa	aa	aa
Marker135736	aaxbb	aa	bb	aa	aa	aa	aa	aa	aa	bb	aa	aa	bb	aa	aa	aa	aa	aa	aa	aa	aa	aa	aa	aa	aa	bb	bb	bb	aa	aa	bb	aa	aa	aa	aa	aa	aa	aa	bb	bb	aa	bb	aa	aa	bb	bb	bb	bb	aa
Marker135774	aaxbb	aa	aa	bb	aa	bb	bb	bb	bb	bb	aa	bb	bb	bb	aa	bb	aa	aa	bb	bb	bb	bb	bb	aa	bb	aa	aa	bb	aa	bb	aa	aa	bb	bb	aa	bb	aa	bb	aa	aa	bb	aa	bb	bb	aa	aa	aa	aa	bb
Marker13587	aaxbb	bb	aa	aa	bb	bb	bb	bb	bb	bb	bb	bb	bb	bb	bb	bb	bb	aa	bb	bb	bb	bb	bb	aa	bb	bb	bb	bb	aa	aa	bb	bb	bb	bb	bb	bb	bb	aa	bb	aa	aa	bb	aa	bb	aa	bb	bb	bb	aa
Marker136035	aaxbb	bb	bb	bb	aa	aa	aa	aa	aa	aa	aa	aa	aa	aa	aa	aa	bb	aa	aa	aa	aa	aa	aa	aa	aa	bb	aa	aa	aa	aa	bb	bb	bb	aa	bb	aa	bb	aa	bb	bb	aa	aa	bb	aa	aa	bb	bb	bb	aa
Marker13626	aaxbb	aa	aa	aa	bb	bb	bb	bb	bb	bb	bb	bb	bb	bb	bb	bb	bb	aa	bb	bb	aa	bb	bb	bb	bb	aa	aa	bb	aa	aa	bb	aa	bb	bb	aa	bb	bb	aa	bb	aa	aa	bb	aa	aa	aa	aa	aa	bb	aa
Marker13640	aaxbb	aa	bb	aa	aa	aa	aa	aa	aa	bb	aa	aa	bb	aa	aa	aa	aa	aa	aa	bb	aa	aa	aa	aa	aa	bb	bb	bb	bb	bb	bb	bb	bb	bb	aa	aa	bb	aa	bb	bb	aa	aa	aa	bb	aa	bb	bb	bb	bb
Marker13641	aaxbb	bb	aa	aa	aa	aa	aa	aa	bb	aa	aa	bb	aa	aa	bb	aa	aa	aa	aa	bb	bb	aa	bb	aa	bb	bb	bb	bb	bb	bb	aa	bb	bb	bb	aa	bb	aa	aa	bb	aa	bb	bb	bb	bb	aa	aa	aa	aa	aa
Marker13644	aaxbb	aa	aa	aa	bb	bb	aa	bb	bb	aa	bb	bb	bb	bb	bb	bb	aa	bb	bb	aa	bb	bb	bb	bb	bb	aa	bb	bb	bb	bb	aa	bb	bb	aa	aa	bb	bb	bb	bb	aa	aa	aa	bb	bb	aa	bb	bb	aa	bb
Marker136706	aaxbb	bb	bb	aa	bb	aa	aa	aa	aa	bb	bb	bb	aa	aa	aa	aa	aa	bb	bb	aa	bb	aa	aa	bb	aa	aa	bb	bb	aa	bb	bb	bb	aa	bb	aa	aa	bb	aa	aa	bb	aa	bb	bb	aa	bb	aa	aa	aa	aa
Marker136773	aaxbb	bb	aa	aa	bb	aa	aa	aa	bb	bb	aa	bb	aa	aa	bb	aa	aa	aa	aa	aa	bb	aa	bb	aa	bb	bb	bb	bb	bb	aa	aa	aa	bb	bb	aa	bb	bb	bb	bb	aa	bb	bb	bb	bb	bb	bb	aa	bb	aa
Marker136839	aaxbb	bb	bb	aa	bb	bb	aa	aa	aa	aa	aa	aa	aa	aa	bb	aa	aa	aa	aa	bb	bb	aa	bb	bb	bb	bb	bb	bb	aa	aa	aa	bb	bb	bb	aa	bb	aa	bb	bb	aa	bb	bb	bb	bb	aa	bb	aa	bb	bb
Marker13685	aaxbb	aa	bb	bb	aa	aa	aa	aa	aa	aa	aa	aa	aa	bb	aa	bb	aa	bb	aa	aa	aa	aa	aa	bb	bb	bb	bb	aa	aa	aa	bb	aa	aa	bb	bb	aa	bb	bb	aa	aa	aa	bb	bb	aa	aa	bb	aa	bb	bb
Marker136942	aaxbb	bb	aa	aa	aa	bb	bb	bb	bb	bb	bb	bb	bb	bb	bb	aa	bb	aa	bb	bb	bb	aa	bb	bb	aa	aa	aa	bb	aa	aa	aa	aa	aa	bb	aa	bb	aa	aa	aa	aa	bb	aa	aa	bb	bb	bb	aa	bb	aa
Marker136943	aaxbb	bb	bb	bb	aa	aa	aa	aa	bb	bb	aa	bb	aa	aa	bb	aa	aa	aa	bb	aa	bb	aa	bb	aa	bb	aa	bb	bb	bb	bb	aa	aa	bb	bb	aa	bb	aa	bb	aa	aa	bb	aa	aa	bb	bb	aa	aa	aa	aa
Marker13703	aaxbb	aa	aa	aa	aa	bb	aa	bb	bb	bb	aa	bb	bb	bb	bb	bb	aa	aa	bb	aa	bb	bb	aa	bb	bb	aa	aa	bb	aa	bb	aa	aa	bb	aa	aa	bb	aa	bb	aa	aa	aa	aa	bb	bb	aa	aa	aa	aa	bb
Marker137175	aaxbb	bb	aa	aa	bb	bb	aa	aa	bb	bb	aa	bb	bb	bb	aa	bb	aa	aa	bb	aa	bb	bb	bb	bb	bb	aa	aa	bb	aa	bb	aa	aa	bb	aa	aa	bb	aa	bb	aa	aa	bb	aa	aa	bb	bb	aa	aa	aa	bb
Marker137530	aaxbb	bb	bb	bb	aa	bb	aa	aa	aa	bb	bb	aa	aa	aa	aa	bb	bb	bb	bb	bb	aa	aa	bb	aa	aa	bb	aa	bb	aa	bb	aa	bb	aa	bb	aa	aa	aa	aa	aa	aa	bb	aa	aa	bb	aa	aa	aa	aa	bb
Marker13755	aaxbb	bb	aa	bb	bb	aa	aa	aa	bb	aa	aa	bb	aa	aa	bb	aa	aa	aa	aa	aa	bb	aa	bb	aa	bb	aa	bb	bb	aa	aa	aa	bb	bb	bb	aa	bb	aa	aa	bb	aa	aa	bb	bb	bb	bb	aa	aa	aa	aa
Marker137566	aaxbb	bb	aa	bb	bb	aa	aa	aa	bb	aa	aa	aa	aa	aa	bb	aa	aa	aa	aa	aa	bb	aa	bb	bb	bb	aa	bb	bb	aa	aa	aa	bb	bb	bb	aa	bb	bb	bb	bb	aa	bb	bb	bb	bb	aa	aa	aa	bb	bb
Marker13763	aaxbb	aa	aa	aa	aa	bb	aa	bb	bb	bb	aa	bb	bb	bb	aa	bb	aa	aa	bb	bb	bb	bb	bb	aa	bb	aa	aa	bb	bb	bb	aa	bb	bb	aa	aa	bb	aa	bb	aa	aa	bb	aa	bb	bb	aa	aa	aa	aa	bb
Marker13796	aaxbb	bb	bb	bb	aa	aa	aa	aa	bb	bb	aa	aa	aa	aa	bb	aa	aa	bb	aa	aa	bb	bb	bb	bb	bb	aa	bb	bb	bb	aa	aa	bb	bb	bb	bb	bb	aa	bb	bb	aa	bb	bb	bb	bb	aa	bb	aa	bb	bb
Marker13804	aaxbb	aa	bb	bb	bb	aa	aa	aa	bb	aa	aa	bb	aa	aa	bb	bb	aa	aa	aa	bb	bb	bb	bb	bb	aa	aa	bb	bb	bb	bb	bb	bb	bb	bb	bb	aa	aa	aa	aa	bb	aa	aa	bb	aa	aa	aa	bb	bb	aa
Marker138115	aaxbb	aa	bb	aa	aa	aa	aa	aa	aa	bb	aa	aa	aa	aa	aa	bb	aa	aa	aa	aa	aa	aa	bb	aa	aa	bb	bb	aa	bb	aa	bb	bb	bb	bb	bb	aa	aa	bb	bb	bb	aa	bb	aa	aa	bb	bb	bb	bb	aa
Marker13815	aaxbb	aa	bb	aa	aa	aa	aa	aa	aa	bb	aa	aa	bb	aa	aa	aa	aa	aa	aa	bb	aa	bb	bb	aa	aa	bb	bb	bb	aa	aa	bb	aa	bb	aa	bb	aa	aa	aa	bb	bb	aa	bb	aa	aa	bb	bb	bb	bb	bb
Marker138254	aaxbb	bb	aa	aa	aa	bb	aa	aa	bb	bb	bb	aa	bb	aa	bb	aa	aa	aa	aa	aa	bb	bb	bb	bb	aa	bb	aa	aa	aa	bb	aa	aa	aa	bb	aa	aa	aa	aa	aa	bb	bb	aa	aa	bb	bb	bb	bb	bb	aa
Marker13826	aaxbb	aa	bb	bb	aa	bb	bb	aa	bb	bb	bb	bb	bb	aa	aa	aa	aa	aa	aa	aa	bb	bb	aa	aa	aa	bb	aa	bb	bb	bb	aa	aa	bb	bb	aa	aa	aa	aa	aa	aa	aa	bb	bb	aa	aa	bb	aa	aa	bb
Marker13830	aaxbb	bb	bb	aa	aa	bb	aa	bb	bb	bb	aa	aa	bb	bb	aa	aa	aa	aa	bb	bb	aa	bb	bb	aa	aa	aa	bb	bb	bb	bb	aa	bb	aa	aa	bb	bb	aa	bb	bb	aa	bb	bb	bb	bb	aa	bb	bb	bb	bb
Marker13835	aaxbb	aa	aa	bb	bb	bb	bb	bb	bb	bb	bb	bb	bb	bb	bb	bb	bb	bb	bb	bb	bb	bb	bb	aa	bb	aa	bb	bb	bb	bb	bb	aa	bb	bb	bb	bb	bb	bb	bb	aa	aa	bb	aa	bb	aa	aa	aa	bb	aa
Marker138376	aaxbb	aa	bb	aa	aa	aa	aa	aa	aa	bb	aa	aa	bb	aa	aa	aa	bb	aa	aa	aa	aa	aa	aa	aa	bb	bb	bb	aa	aa	bb	bb	bb	bb	bb	aa	aa	aa	aa	bb	bb	aa	bb	aa	bb	bb	bb	bb	bb	aa
Marker13842	aaxbb	aa	aa	aa	bb	bb	bb	bb	bb	bb	bb	bb	bb	bb	bb	bb	bb	aa	bb	bb	bb	bb	bb	aa	bb	aa	bb	aa	aa	aa	bb	bb	bb	bb	aa	bb	aa	aa	bb	aa	aa	bb	aa	bb	aa	aa	aa	bb	aa
Marker13853	aaxbb	aa	bb	bb	aa	bb	bb	aa	bb	aa	bb	bb	bb	bb	bb	bb	aa	bb	bb	aa	bb	bb	bb	bb	bb	aa	aa	bb	bb	bb	aa	aa	bb	aa	aa	bb	aa	bb	aa	aa	bb	aa	bb	bb	bb	aa	aa	aa	bb
Marker13856	aaxbb	aa	bb	bb	bb	bb	aa	bb	bb	aa	aa	bb	bb	bb	aa	bb	aa	bb	bb	bb	aa	bb	bb	bb	bb	aa	aa	bb	aa	bb	aa	bb	bb	bb	aa	bb	aa	bb	bb	aa	bb	aa	bb	aa	aa	aa	aa	aa	bb
Marker13863	aaxbb	bb	aa	aa	aa	bb	aa	aa	aa	bb	aa	bb	aa	aa	bb	aa	aa	bb	aa	aa	bb	bb	bb	aa	bb	bb	bb	bb	aa	aa	aa	aa	bb	bb	aa	bb	bb	aa	bb	aa	bb	aa	bb	bb	aa	bb	aa	bb	bb
Marker138631	aaxbb	aa	bb	bb	aa	aa	aa	aa	aa	aa	aa	aa	aa	bb	aa	bb	aa	bb	aa	aa	aa	aa	aa	aa	aa	bb	bb	aa	aa	aa	bb	aa	aa	bb	bb	aa	bb	bb	aa	aa	aa	aa	bb	aa	bb	bb	aa	bb	bb
Marker13871	aaxbb	aa	aa	aa	bb	bb	bb	bb	bb	bb	bb	bb	bb	bb	bb	bb	bb	bb	bb	bb	bb	bb	bb	bb	bb	aa	aa	bb	aa	aa	bb	bb	bb	bb	bb	bb	bb	aa	bb	aa	aa	bb	aa	aa	aa	aa	aa	bb	aa
Marker138726	aaxbb	bb	aa	aa	bb	aa	aa	bb	aa	bb	aa	bb	aa	aa	bb	aa	aa	bb	aa	aa	bb	aa	bb	aa	bb	bb	bb	bb	aa	bb	aa	bb	bb	bb	aa	bb	aa	aa	aa	aa	bb	bb	bb	bb	bb	aa	aa	aa	bb
Marker13897	aaxbb	aa	aa	aa	bb	bb	bb	bb	bb	bb	bb	bb	bb	bb	bb	bb	bb	aa	bb	bb	bb	bb	bb	bb	bb	aa	bb	bb	aa	bb	bb	aa	bb	bb	aa	bb	bb	aa	bb	aa	aa	bb	bb	aa	aa	bb	bb	bb	aa
Marker13909	aaxbb	bb	aa	aa	aa	bb	aa	bb	bb	bb	aa	bb	bb	bb	bb	aa	bb	aa	bb	aa	bb	bb	bb	aa	aa	aa	aa	bb	bb	aa	aa	aa	aa	bb	aa	bb	aa	bb	aa	aa	bb	aa	aa	bb	aa	bb	bb	aa	bb
Marker13918	aaxbb	bb	aa	bb	bb	aa	bb	aa	aa	aa	bb	bb	aa	aa	aa	aa	aa	aa	bb	bb	aa	bb	bb	bb	aa	bb	aa	bb	bb	bb	aa	aa	aa	aa	aa	aa	aa	bb	bb	bb	bb	bb	aa	bb	aa	aa	bb	aa	aa
Marker13922	aaxbb	bb	bb	bb	bb	aa	bb	bb	aa	aa	bb	aa	bb	bb	aa	bb	bb	aa	bb	bb	aa	aa	aa	aa	bb	aa	bb	aa	aa	aa	bb	aa	aa	aa	bb	aa	bb	aa	aa	aa	aa	bb	aa	aa	bb	aa	bb	bb	aa
Marker139257	aaxbb	bb	bb	bb	bb	aa	aa	aa	aa	aa	aa	bb	aa	aa	aa	bb	aa	aa	aa	bb	bb	aa	bb	aa	aa	aa	aa	bb	bb	bb	bb	bb	aa	bb	aa	bb	aa	bb	aa	bb	aa	bb	aa	aa	aa	aa	aa	aa	aa
Marker13933	aaxbb	bb	bb	aa	aa	aa	aa	aa	aa	aa	aa	aa	aa	aa	aa	aa	bb	aa	aa	aa	aa	bb	bb	aa	aa	bb	bb	bb	aa	aa	aa	bb	bb	bb	aa	aa	bb	bb	bb	bb	aa	aa	aa	aa	aa	bb	bb	bb	bb
Marker13951	aaxbb	aa	bb	aa	aa	aa	bb	aa	aa	aa	aa	aa	bb	bb	aa	aa	aa	aa	aa	bb	aa	aa	bb	aa	aa	bb	bb	bb	aa	aa	bb	bb	bb	aa	bb	aa	aa	bb	bb	bb	aa	bb	aa	aa	bb	bb	bb	bb	bb
Marker139519	aaxbb	aa	aa	aa	aa	bb	aa	aa	bb	aa	aa	bb	bb	bb	bb	bb	aa	bb	bb	bb	aa	bb	bb	bb	aa	aa	aa	bb	aa	bb	aa	aa	bb	bb	aa	bb	aa	aa	aa	aa	aa	aa	bb	aa	aa	bb	aa	aa	bb
Marker13954	aaxbb	bb	aa	aa	aa	aa	aa	aa	aa	bb	aa	bb	aa	aa	bb	aa	aa	aa	aa	aa	bb	aa	bb	aa	bb	aa	bb	bb	aa	bb	aa	bb	bb	bb	aa	bb	aa	aa	bb	aa	bb	bb	bb	bb	bb	bb	aa	bb	bb
Marker13975	aaxbb	aa	aa	bb	bb	bb	bb	bb	bb	bb	bb	bb	bb	bb	bb	bb	bb	aa	bb	bb	bb	bb	bb	bb	bb	aa	aa	aa	bb	aa	bb	aa	bb	bb	aa	bb	bb	bb	bb	aa	aa	bb	aa	bb	aa	bb	aa	bb	aa
Marker139757	aaxbb	bb	aa	bb	aa	aa	bb	aa	bb	aa	aa	bb	aa	aa	bb	aa	aa	aa	aa	aa	bb	bb	bb	aa	bb	bb	bb	bb	bb	aa	aa	bb	bb	bb	aa	bb	bb	aa	bb	aa	bb	aa	bb	bb	bb	bb	aa	aa	bb
Marker139761	aaxbb	bb	aa	aa	aa	bb	aa	aa	bb	bb	bb	bb	bb	bb	bb	aa	aa	aa	bb	bb	bb	bb	aa	bb	aa	bb	aa	bb	bb	bb	aa	aa	aa	bb	aa	bb	aa	aa	aa	aa	bb	aa	aa	bb	aa	bb	aa	bb	bb
Marker13977	aaxbb	bb	bb	aa	bb	aa	bb	bb	bb	bb	bb	bb	bb	bb	aa	aa	bb	bb	aa	bb	bb	bb	bb	bb	bb	bb	bb	aa	aa	bb	aa	aa	aa	aa	aa	bb	aa	bb	aa	aa	bb	aa	bb	bb	aa	aa	aa	aa	aa
Marker139896	aaxbb	bb	aa	aa	aa	bb	aa	aa	bb	aa	aa	bb	aa	aa	bb	aa	aa	aa	aa	bb	bb	bb	bb	aa	aa	aa	bb	bb	aa	aa	aa	bb	bb	bb	aa	bb	bb	bb	bb	aa	bb	aa	aa	bb	bb	aa	aa	aa	bb
Marker13998	aaxbb	aa	bb	bb	aa	aa	aa	aa	aa	aa	aa	aa	aa	bb	aa	bb	aa	bb	aa	aa	aa	aa	aa	aa	bb	bb	bb	aa	aa	aa	bb	bb	aa	bb	bb	aa	bb	bb	aa	aa	aa	aa	bb	aa	aa	bb	bb	bb	bb
Marker14016	aaxbb	bb	bb	bb	aa	aa	aa	aa	aa	aa	aa	aa	aa	aa	aa	aa	aa	aa	aa	bb	aa	aa	bb	aa	aa	bb	bb	aa	bb	bb	bb	bb	bb	aa	aa	aa	bb	aa	bb	bb	aa	aa	bb	aa	bb	bb	bb	bb	aa
Marker14036	aaxbb	aa	bb	aa	bb	aa	aa	aa	bb	bb	bb	aa	aa	aa	bb	bb	aa	aa	aa	aa	bb	aa	bb	bb	bb	aa	aa	bb	bb	bb	bb	bb	aa	aa	bb	aa	aa	aa	aa	bb	aa	bb	aa	aa	bb	aa	bb	aa	aa
Marker140448	aaxbb	aa	aa	bb	bb	bb	aa	aa	bb	bb	aa	bb	bb	bb	bb	bb	aa	bb	bb	aa	bb	bb	bb	bb	bb	aa	aa	aa	bb	bb	aa	aa	bb	aa	bb	bb	bb	aa	aa	aa	aa	aa	aa	aa	aa	bb	aa	aa	bb
Marker14045	aaxbb	bb	aa	bb	bb	aa	aa	bb	aa	aa	aa	aa	aa	bb	aa	bb	aa	aa	bb	aa	bb	bb	aa	bb	aa	aa	aa	bb	bb	aa	aa	aa	bb	aa	aa	aa	aa	aa	bb	aa	bb	aa	bb	bb	bb	aa	aa	aa	aa
Marker14056	aaxbb	bb	aa	aa	bb	bb	bb	bb	bb	bb	bb	bb	bb	bb	bb	bb	bb	bb	bb	bb	bb	bb	bb	bb	bb	aa	bb	aa	aa	bb	bb	aa	bb	bb	aa	bb	bb	aa	bb	aa	aa	bb	aa	aa	bb	bb	aa	bb	aa
Marker140565	aaxbb	aa	aa	aa	bb	aa	aa	aa	aa	aa	aa	aa	aa	aa	aa	aa	aa	aa	aa	aa	bb	aa	aa	aa	aa	bb	aa	aa	aa	aa	aa	aa	bb	bb	aa	aa	bb	bb	bb	aa	aa	aa	aa	bb	bb	bb	bb	bb	aa
Marker14068	aaxbb	aa	aa	aa	bb	bb	bb	bb	bb	bb	bb	bb	bb	bb	bb	bb	bb	bb	bb	bb	bb	bb	bb	bb	bb	aa	bb	bb	bb	aa	bb	aa	bb	bb	aa	aa	bb	aa	aa	aa	aa	bb	aa	bb	aa	aa	aa	bb	aa
Marker14069	aaxbb	aa	bb	bb	aa	aa	aa	aa	aa	aa	aa	aa	aa	bb	aa	bb	aa	bb	aa	aa	aa	aa	aa	aa	aa	aa	bb	aa	aa	aa	bb	aa	aa	bb	bb	aa	bb	bb	aa	aa	aa	aa	bb	aa	bb	bb	aa	bb	bb
Marker14075	aaxbb	aa	aa	aa	bb	bb	bb	bb	bb	bb	bb	bb	bb	bb	bb	bb	bb	aa	bb	bb	bb	bb	bb	aa	bb	aa	bb	bb	aa	bb	bb	aa	bb	bb	aa	bb	bb	aa	bb	aa	aa	bb	aa	aa	aa	aa	aa	bb	aa
Marker14080	aaxbb	aa	aa	bb	bb	aa	aa	aa	aa	aa	aa	bb	aa	aa	aa	bb	aa	aa	aa	aa	bb	aa	aa	aa	aa	bb	aa	aa	bb	aa	bb	aa	bb	bb	bb	aa	bb	aa	bb	bb	aa	bb	aa	aa	aa	bb	aa	bb	aa
Marker140808	aaxbb	bb	bb	bb	aa	bb	aa	aa	aa	aa	aa	bb	aa	aa	bb	aa	bb	bb	aa	bb	bb	aa	bb	bb	bb	aa	bb	bb	aa	aa	aa	bb	bb	bb	aa	bb	bb	aa	bb	aa	bb	bb	bb	bb	aa	aa	aa	aa	aa
Marker14082	aaxbb	aa	aa	aa	aa	bb	aa	aa	bb	bb	aa	bb	bb	aa	bb	aa	bb	aa	bb	bb	bb	bb	bb	aa	aa	aa	aa	bb	aa	bb	aa	aa	aa	aa	aa	aa	aa	bb	aa	bb	bb	aa	aa	bb	bb	bb	bb	aa	bb
Marker14083	aaxbb	aa	aa	aa	bb	bb	bb	bb	bb	bb	bb	bb	bb	bb	bb	bb	bb	aa	bb	bb	bb	bb	bb	aa	bb	aa	aa	bb	bb	bb	bb	aa	bb	bb	bb	bb	bb	aa	bb	aa	aa	bb	aa	bb	aa	bb	aa	bb	bb
Marker140857	aaxbb	aa	bb	aa	bb	bb	bb	bb	bb	bb	bb	bb	bb	bb	bb	bb	bb	aa	bb	bb	bb	bb	bb	bb	bb	aa	bb	bb	aa	aa	bb	bb	bb	bb	aa	bb	bb	bb	bb	aa	aa	bb	aa	aa	aa	aa	aa	bb	aa
Marker140942	aaxbb	aa	bb	aa	aa	aa	aa	aa	aa	bb	aa	aa	aa	aa	aa	bb	bb	aa	aa	bb	aa	aa	bb	bb	bb	bb	bb	aa	aa	aa	bb	bb	bb	bb	bb	aa	aa	aa	bb	bb	aa	bb	aa	aa	bb	bb	bb	bb	aa
Marker14106	aaxbb	aa	bb	bb	aa	aa	aa	aa	aa	aa	aa	aa	aa	bb	aa	bb	bb	bb	aa	aa	aa	aa	aa	aa	aa	bb	bb	aa	aa	aa	bb	bb	aa	bb	bb	aa	bb	bb	aa	aa	aa	aa	bb	aa	bb	bb	bb	bb	bb
Marker14111	aaxbb	aa	aa	bb	aa	bb	bb	bb	bb	bb	bb	bb	bb	bb	bb	bb	bb	aa	bb	bb	bb	bb	bb	aa	aa	aa	aa	bb	aa	bb	bb	aa	bb	bb	bb	bb	bb	aa	bb	aa	aa	bb	aa	aa	bb	aa	aa	bb	aa
Marker14122	aaxbb	bb	aa	aa	aa	bb	bb	bb	bb	bb	bb	bb	bb	aa	bb	aa	bb	aa	bb	aa	bb	bb	bb	aa	aa	bb	aa	bb	bb	aa	aa	aa	aa	bb	aa	aa	aa	aa	aa	aa	bb	aa	bb	bb	bb	aa	aa	aa	bb
Marker141242	aaxbb	bb	bb	aa	aa	aa	bb	bb	bb	bb	bb	bb	bb	bb	bb	aa	bb	bb	aa	bb	bb	bb	bb	bb	bb	bb	aa	aa	aa	bb	aa	aa	aa	bb	aa	bb	bb	aa	bb	aa	bb	bb	bb	bb	aa	aa	aa	aa	bb
Marker141306	aaxbb	aa	bb	bb	aa	aa	bb	aa	aa	aa	aa	aa	bb	aa	aa	bb	aa	aa	aa	bb	aa	aa	aa	aa	bb	bb	bb	bb	bb	aa	bb	bb	bb	bb	bb	aa	aa	aa	bb	bb	aa	bb	aa	aa	aa	bb	bb	bb	aa
Marker14132	aaxbb	aa	bb	bb	aa	aa	aa	aa	aa	aa	aa	aa	aa	bb	aa	bb	aa	bb	aa	aa	aa	aa	aa	aa	aa	bb	bb	aa	aa	aa	bb	bb	aa	bb	bb	aa	bb	bb	aa	aa	aa	aa	bb	aa	bb	bb	aa	bb	bb
Marker141563	aaxbb	bb	aa	aa	bb	bb	bb	bb	bb	bb	aa	bb	bb	bb	aa	bb	aa	bb	bb	aa	bb	bb	bb	bb	bb	aa	aa	bb	bb	bb	aa	bb	bb	aa	bb	bb	aa	bb	bb	aa	bb	aa	bb	bb	bb	bb	aa	aa	bb
Marker141589	aaxbb	aa	aa	aa	bb	bb	aa	bb	bb	bb	aa	bb	bb	bb	bb	bb	aa	bb	aa	bb	bb	bb	bb	bb	aa	aa	aa	bb	aa	bb	aa	bb	bb	aa	aa	bb	aa	bb	bb	aa	aa	aa	bb	aa	aa	aa	aa	aa	bb
Marker141618	aaxbb	aa	aa	aa	bb	bb	aa	bb	bb	aa	bb	bb	bb	bb	aa	bb	aa	bb	aa	aa	bb	bb	bb	bb	bb	aa	aa	bb	aa	aa	aa	aa	bb	aa	aa	bb	bb	bb	aa	aa	bb	aa	bb	bb	aa	aa	aa	aa	bb
Marker14178	aaxbb	aa	bb	aa	bb	bb	bb	bb	bb	bb	bb	bb	bb	bb	bb	bb	bb	bb	bb	bb	bb	bb	bb	bb	bb	aa	bb	bb	aa	aa	bb	bb	bb	bb	aa	bb	bb	aa	aa	aa	aa	bb	aa	aa	aa	aa	aa	bb	aa
Marker1418	aaxbb	aa	bb	bb	aa	aa	aa	aa	aa	aa	aa	aa	aa	bb	aa	bb	aa	bb	aa	aa	aa	aa	aa	bb	aa	bb	bb	aa	aa	aa	bb	aa	aa	bb	bb	aa	bb	bb	aa	aa	aa	aa	bb	aa	bb	bb	bb	bb	bb
Marker142021	aaxbb	aa	aa	bb	bb	aa	aa	aa	bb	aa	aa	bb	aa	aa	bb	bb	aa	aa	aa	aa	bb	aa	bb	aa	aa	aa	aa	bb	bb	aa	bb	bb	aa	aa	aa	aa	aa	bb	aa	aa	aa	bb	aa	aa	bb	bb	bb	aa	aa
Marker14203	aaxbb	aa	aa	aa	bb	bb	bb	bb	bb	bb	bb	bb	bb	bb	bb	bb	bb	bb	bb	bb	bb	bb	bb	bb	bb	aa	aa	bb	bb	bb	bb	aa	bb	bb	bb	bb	bb	aa	bb	aa	aa	bb	aa	bb	aa	aa	bb	bb	aa
Marker14210	aaxbb	bb	aa	aa	aa	aa	bb	bb	bb	bb	bb	aa	bb	bb	bb	aa	bb	aa	bb	bb	aa	aa	bb	aa	bb	aa	aa	aa	aa	aa	aa	aa	aa	bb	aa	bb	aa	aa	aa	aa	bb	aa	aa	bb	aa	aa	aa	bb	bb
Marker14216	aaxbb	aa	bb	bb	aa	bb	aa	bb	bb	bb	aa	bb	bb	bb	aa	bb	aa	bb	bb	aa	bb	bb	bb	bb	bb	aa	bb	bb	bb	bb	aa	bb	bb	bb	bb	bb	aa	aa	aa	aa	bb	aa	bb	bb	aa	aa	bb	aa	bb
Marker142293	aaxbb	bb	bb	aa	aa	aa	aa	aa	aa	bb	aa	aa	bb	aa	aa	aa	aa	bb	aa	bb	bb	aa	aa	aa	aa	bb	bb	bb	bb	bb	bb	bb	bb	aa	aa	aa	aa	bb	bb	bb	aa	aa	aa	aa	bb	bb	bb	bb	bb
Marker14243	aaxbb	aa	bb	bb	aa	aa	aa	aa	aa	aa	aa	aa	aa	bb	aa	bb	aa	bb	aa	aa	aa	aa	aa	aa	aa	bb	bb	aa	aa	aa	bb	bb	aa	bb	bb	aa	bb	bb	aa	aa	aa	bb	bb	aa	bb	bb	aa	bb	bb
Marker142557	aaxbb	bb	bb	aa	bb	aa	bb	bb	bb	bb	bb	bb	bb	bb	aa	aa	bb	bb	bb	bb	bb	bb	bb	aa	bb	bb	aa	aa	aa	bb	aa	aa	bb	bb	bb	bb	aa	bb	aa	aa	bb	aa	bb	bb	aa	aa	aa	aa	bb
Marker14256	aaxbb	bb	aa	aa	aa	bb	bb	bb	aa	bb	aa	bb	bb	aa	bb	aa	bb	aa	bb	bb	aa	bb	aa	aa	aa	aa	aa	bb	bb	aa	aa	aa	aa	bb	aa	bb	aa	aa	aa	aa	bb	aa	bb	bb	bb	aa	bb	aa	bb
Marker14259	aaxbb	aa	bb	aa	bb	bb	aa	aa	bb	aa	aa	bb	aa	bb	bb	bb	aa	bb	aa	aa	bb	aa	bb	bb	bb	aa	aa	bb	bb	bb	bb	bb	aa	bb	aa	aa	aa	aa	bb	bb	aa	aa	aa	aa	bb	aa	aa	aa	aa
Marker142618	aaxbb	aa	bb	aa	aa	aa	aa	aa	aa	bb	aa	aa	bb	aa	aa	aa	aa	bb	aa	aa	aa	aa	bb	aa	aa	bb	bb	aa	aa	aa	bb	bb	bb	aa	aa	aa	bb	aa	bb	bb	aa	aa	aa	aa	aa	bb	bb	bb	aa
Marker14266	aaxbb	aa	aa	aa	bb	bb	bb	bb	bb	bb	bb	bb	bb	bb	bb	bb	bb	aa	bb	bb	bb	bb	bb	bb	bb	aa	bb	bb	bb	aa	bb	aa	bb	bb	aa	bb	bb	aa	bb	aa	aa	bb	aa	bb	aa	aa	aa	bb	aa
Marker142691	aaxbb	aa	aa	bb	bb	bb	aa	bb	bb	aa	bb	bb	bb	bb	aa	bb	aa	bb	bb	aa	bb	bb	bb	bb	bb	aa	aa	bb	bb	bb	aa	aa	bb	aa	aa	bb	aa	bb	aa	aa	bb	aa	bb	bb	aa	aa	aa	aa	bb
Marker14278	aaxbb	aa	bb	bb	aa	aa	aa	aa	aa	aa	aa	aa	aa	bb	aa	bb	aa	bb	aa	aa	aa	aa	aa	aa	bb	bb	bb	aa	aa	bb	bb	bb	aa	bb	bb	aa	bb	bb	aa	aa	bb	aa	bb	aa	bb	bb	aa	bb	bb
Marker142930	aaxbb	aa	bb	bb	aa	aa	aa	aa	aa	aa	aa	aa	aa	bb	aa	bb	aa	bb	bb	aa	aa	aa	aa	aa	aa	bb	bb	aa	aa	aa	bb	aa	aa	bb	bb	aa	bb	bb	aa	aa	aa	bb	bb	aa	bb	bb	aa	bb	bb
Marker143060	aaxbb	bb	bb	aa	bb	aa	aa	aa	bb	aa	aa	aa	aa	bb	bb	aa	aa	aa	aa	aa	bb	aa	bb	bb	bb	bb	bb	bb	aa	aa	aa	bb	bb	bb	aa	bb	bb	bb	aa	aa	bb	aa	bb	bb	aa	aa	bb	bb	bb
Marker14308	aaxbb	aa	bb	aa	bb	aa	aa	aa	bb	aa	bb	bb	aa	bb	bb	bb	aa	aa	aa	aa	bb	aa	bb	bb	aa	aa	aa	bb	bb	bb	bb	bb	aa	bb	bb	aa	aa	aa	aa	bb	aa	aa	aa	bb	aa	aa	bb	bb	aa
Marker14312	aaxbb	bb	aa	aa	aa	bb	bb	bb	bb	aa	bb	bb	bb	bb	bb	aa	bb	aa	bb	aa	bb	aa	bb	aa	aa	aa	aa	aa	aa	aa	aa	aa	aa	aa	aa	aa	aa	aa	aa	aa	bb	aa	bb	bb	bb	bb	bb	aa	bb
Marker14318	aaxbb	aa	bb	aa	bb	bb	aa	aa	bb	bb	bb	bb	bb	bb	bb	aa	aa	aa	aa	aa	bb	aa	bb	aa	bb	bb	aa	aa	aa	aa	aa	aa	aa	aa	aa	aa	bb	bb	bb	aa	aa	aa	bb	bb	aa	bb	aa	aa	aa
Marker143206	aaxbb	bb	aa	aa	bb	bb	aa	aa	bb	aa	aa	bb	aa	aa	bb	aa	aa	aa	aa	aa	bb	aa	bb	aa	bb	aa	bb	bb	aa	aa	aa	aa	bb	bb	aa	bb	bb	aa	bb	aa	bb	bb	bb	bb	aa	aa	aa	bb	bb
Marker14332	aaxbb	bb	aa	aa	bb	bb	bb	bb	bb	bb	bb	bb	bb	bb	aa	aa	bb	bb	bb	bb	aa	bb	bb	bb	bb	bb	aa	aa	aa	bb	aa	aa	aa	aa	aa	bb	bb	aa	aa	aa	aa	aa	bb	aa	aa	aa	aa	aa	aa
Marker143365	aaxbb	bb	aa	aa	aa	aa	aa	aa	bb	aa	aa	bb	aa	aa	bb	aa	aa	aa	aa	aa	bb	bb	bb	aa	bb	aa	bb	bb	aa	aa	aa	bb	bb	bb	aa	bb	bb	aa	aa	aa	bb	bb	bb	bb	bb	aa	aa	aa	aa
Marker14350	aaxbb	bb	bb	aa	aa	aa	aa	bb	aa	aa	aa	aa	aa	aa	bb	aa	aa	aa	aa	aa	bb	aa	bb	aa	bb	aa	bb	bb	aa	bb	aa	bb	bb	bb	aa	bb	aa	aa	bb	aa	bb	bb	aa	bb	aa	bb	aa	aa	aa
Marker14354	aaxbb	aa	bb	aa	aa	aa	bb	aa	aa	aa	aa	aa	bb	aa	aa	aa	aa	bb	aa	bb	aa	aa	aa	aa	aa	bb	bb	bb	bb	aa	aa	bb	bb	aa	bb	aa	bb	aa	bb	bb	aa	bb	aa	bb	bb	bb	bb	bb	bb
Marker143711	aaxbb	aa	aa	aa	bb	bb	aa	bb	bb	aa	aa	bb	bb	bb	aa	bb	aa	aa	aa	aa	bb	bb	bb	bb	bb	aa	aa	bb	aa	bb	aa	aa	bb	aa	aa	bb	bb	bb	aa	aa	aa	aa	bb	bb	aa	aa	aa	aa	aa
Marker143791	aaxbb	bb	bb	aa	aa	bb	aa	aa	bb	aa	aa	bb	aa	aa	bb	aa	aa	aa	aa	aa	bb	aa	bb	aa	bb	aa	bb	bb	bb	bb	aa	bb	bb	bb	aa	bb	bb	bb	bb	aa	bb	aa	aa	bb	aa	aa	aa	aa	aa
Marker143973	aaxbb	bb	aa	aa	bb	bb	aa	aa	bb	aa	aa	bb	aa	aa	bb	aa	aa	aa	aa	aa	bb	aa	bb	aa	bb	bb	bb	bb	bb	aa	aa	bb	bb	bb	aa	bb	aa	aa	aa	aa	bb	bb	bb	bb	bb	aa	bb	aa	aa
Marker144081	aaxbb	aa	bb	bb	aa	aa	aa	aa	aa	aa	aa	aa	aa	aa	aa	bb	aa	bb	aa	aa	aa	aa	aa	aa	aa	bb	bb	aa	aa	aa	bb	bb	aa	bb	bb	aa	bb	bb	aa	bb	aa	aa	bb	aa	aa	bb	aa	bb	bb
Marker144113	aaxbb	aa	bb	bb	aa	aa	aa	aa	aa	bb	aa	aa	aa	aa	aa	bb	aa	aa	aa	bb	aa	aa	bb	aa	aa	bb	bb	bb	aa	aa	bb	bb	bb	bb	aa	aa	aa	aa	bb	bb	aa	bb	aa	bb	aa	bb	bb	bb	aa
Marker144128	aaxbb	bb	bb	bb	aa	bb	aa	aa	aa	aa	aa	aa	bb	bb	aa	aa	bb	aa	bb	aa	aa	bb	aa	bb	aa	aa	aa	aa	aa	aa	bb	aa	bb	bb	aa	aa	bb	aa	bb	aa	bb	bb	aa	bb	bb	aa	aa	aa	bb
Marker14424	aaxbb	bb	aa	bb	bb	bb	aa	aa	aa	bb	aa	bb	aa	aa	bb	aa	aa	aa	aa	aa	bb	aa	aa	bb	bb	aa	bb	bb	bb	aa	aa	bb	bb	bb	aa	bb	aa	aa	bb	aa	bb	aa	aa	bb	aa	aa	aa	aa	aa
Marker144354	aaxbb	aa	aa	aa	aa	aa	bb	bb	bb	aa	bb	bb	bb	aa	bb	aa	bb	aa	bb	bb	aa	aa	bb	bb	aa	aa	aa	bb	bb	bb	aa	aa	aa	bb	aa	aa	aa	aa	aa	aa	bb	aa	bb	bb	bb	aa	bb	aa	aa
Marker14437	aaxbb	aa	bb	aa	aa	aa	aa	aa	aa	bb	aa	aa	aa	aa	aa	aa	aa	bb	aa	bb	aa	aa	bb	aa	bb	bb	bb	aa	bb	bb	bb	bb	bb	aa	bb	aa	aa	aa	bb	bb	aa	bb	aa	aa	bb	bb	bb	bb	aa
Marker14439	aaxbb	aa	bb	bb	bb	bb	aa	aa	bb	aa	bb	bb	bb	aa	aa	aa	bb	aa	aa	bb	bb	aa	aa	aa	aa	aa	aa	aa	aa	bb	aa	aa	bb	aa	bb	aa	bb	aa	bb	aa	bb	aa	bb	aa	bb	aa	aa	bb	bb
Marker144449	aaxbb	bb	aa	aa	aa	bb	aa	bb	bb	bb	aa	bb	bb	bb	bb	aa	aa	bb	aa	aa	aa	bb	bb	bb	bb	aa	aa	bb	aa	aa	aa	bb	bb	bb	aa	bb	aa	bb	bb	aa	bb	aa	bb	bb	aa	bb	aa	aa	bb
Marker14447	aaxbb	aa	aa	aa	aa	bb	aa	bb	bb	aa	bb	bb	bb	bb	bb	bb	bb	bb	bb	aa	bb	bb	bb	bb	bb	aa	aa	bb	bb	bb	aa	aa	bb	aa	aa	bb	bb	aa	bb	aa	aa	aa	bb	bb	aa	aa	aa	aa	aa
Marker144475	aaxbb	aa	bb	aa	aa	aa	aa	aa	aa	bb	aa	aa	aa	aa	aa	aa	aa	aa	aa	bb	aa	aa	aa	aa	aa	bb	bb	aa	aa	aa	bb	aa	bb	aa	bb	aa	aa	bb	bb	bb	aa	bb	bb	aa	aa	bb	bb	bb	aa
Marker144587	aaxbb	bb	aa	bb	bb	aa	aa	aa	bb	aa	aa	bb	aa	aa	bb	bb	aa	aa	aa	aa	bb	aa	bb	aa	bb	bb	bb	bb	bb	aa	aa	bb	bb	bb	aa	bb	aa	aa	aa	aa	bb	bb	bb	bb	aa	aa	aa	aa	bb
Marker144717	aaxbb	aa	bb	bb	aa	bb	aa	bb	aa	bb	aa	aa	bb	aa	aa	aa	aa	bb	aa	aa	aa	aa	bb	aa	aa	bb	bb	aa	aa	aa	bb	bb	aa	bb	bb	aa	aa	aa	bb	bb	aa	aa	bb	aa	aa	bb	bb	bb	aa
Marker14474	aaxbb	aa	aa	aa	bb	bb	bb	bb	bb	bb	bb	bb	bb	bb	bb	bb	bb	aa	bb	bb	bb	bb	bb	bb	bb	bb	bb	bb	aa	aa	bb	aa	bb	bb	aa	bb	bb	aa	bb	aa	aa	aa	aa	aa	aa	aa	aa	bb	aa
Marker144755	aaxbb	aa	aa	bb	bb	bb	bb	bb	bb	bb	bb	bb	bb	bb	bb	bb	bb	bb	bb	bb	bb	bb	bb	bb	bb	aa	aa	bb	bb	aa	bb	aa	bb	bb	aa	bb	bb	bb	bb	aa	aa	bb	aa	bb	aa	bb	bb	bb	aa
Marker14476	aaxbb	aa	aa	aa	bb	aa	aa	aa	aa	aa	bb	aa	bb	aa	aa	aa	aa	aa	bb	aa	bb	bb	bb	bb	bb	aa	aa	bb	aa	aa	bb	bb	bb	aa	aa	bb	aa	aa	bb	bb	aa	bb	aa	bb	bb	aa	bb	bb	bb
Marker14482	aaxbb	bb	aa	aa	aa	bb	aa	aa	aa	bb	aa	bb	aa	aa	bb	aa	bb	aa	bb	bb	bb	bb	bb	bb	bb	aa	aa	bb	aa	bb	aa	aa	aa	bb	aa	aa	aa	bb	aa	aa	bb	aa	aa	bb	aa	aa	bb	aa	bb
Marker144843	aaxbb	bb	bb	aa	aa	aa	aa	aa	aa	bb	aa	aa	aa	aa	aa	bb	aa	bb	aa	bb	aa	aa	bb	aa	bb	bb	bb	aa	aa	aa	bb	bb	aa	aa	bb	aa	bb	aa	bb	bb	aa	bb	bb	aa	aa	bb	bb	bb	bb
Marker14491	aaxbb	aa	bb	aa	aa	bb	bb	aa	bb	bb	bb	bb	aa	aa	aa	aa	aa	aa	aa	bb	bb	bb	aa	aa	aa	bb	aa	aa	bb	bb	bb	bb	bb	bb	aa	aa	aa	aa	aa	aa	aa	bb	bb	aa	bb	bb	aa	aa	bb
Marker14516	aaxbb	aa	bb	bb	aa	aa	aa	aa	aa	bb	aa	aa	aa	bb	aa	bb	aa	bb	aa	aa	aa	aa	aa	aa	aa	bb	bb	aa	aa	aa	bb	aa	aa	bb	bb	aa	bb	bb	aa	aa	aa	aa	bb	aa	aa	bb	aa	bb	bb
Marker145190	aaxbb	bb	aa	aa	bb	bb	bb	bb	bb	bb	bb	bb	bb	aa	bb	aa	bb	aa	bb	bb	bb	bb	bb	aa	bb	aa	aa	bb	aa	bb	aa	aa	bb	aa	aa	bb	bb	aa	bb	bb	bb	aa	bb	bb	aa	aa	bb	aa	aa
Marker14540	aaxbb	bb	aa	aa	bb	bb	bb	bb	bb	bb	bb	bb	bb	bb	bb	bb	bb	aa	bb	bb	bb	bb	bb	bb	bb	bb	bb	bb	bb	aa	bb	aa	bb	bb	bb	bb	bb	aa	bb	aa	aa	bb	aa	aa	aa	bb	aa	bb	aa
Marker14543	aaxbb	bb	aa	aa	aa	bb	bb	bb	bb	bb	bb	bb	bb	aa	bb	aa	bb	aa	bb	bb	bb	aa	aa	aa	bb	aa	aa	aa	aa	bb	aa	aa	aa	bb	aa	bb	aa	aa	aa	aa	bb	aa	aa	bb	bb	aa	bb	aa	bb
Marker14565	aaxbb	aa	bb	bb	aa	aa	aa	aa	aa	aa	aa	aa	aa	bb	aa	bb	aa	bb	aa	aa	aa	aa	aa	aa	aa	bb	bb	aa	aa	bb	bb	aa	aa	bb	bb	aa	bb	bb	aa	aa	bb	aa	bb	aa	bb	bb	aa	bb	bb
Marker14569	aaxbb	aa	bb	aa	aa	aa	aa	aa	aa	aa	aa	aa	aa	aa	aa	aa	aa	aa	aa	aa	aa	aa	bb	aa	aa	bb	bb	aa	aa	aa	aa	aa	bb	bb	aa	aa	aa	aa	bb	bb	aa	bb	aa	aa	bb	bb	bb	bb	bb
Marker145809	aaxbb	aa	aa	aa	bb	bb	bb	bb	bb	bb	bb	bb	bb	bb	bb	bb	bb	bb	bb	bb	aa	bb	bb	bb	bb	aa	bb	bb	aa	aa	bb	bb	bb	bb	aa	bb	bb	bb	bb	aa	aa	bb	aa	aa	bb	aa	bb	bb	aa
Marker145965	aaxbb	bb	bb	aa	aa	bb	aa	aa	bb	bb	aa	aa	aa	aa	bb	aa	aa	bb	aa	aa	bb	aa	bb	aa	bb	aa	bb	bb	bb	aa	aa	bb	bb	bb	aa	bb	aa	bb	bb	aa	bb	bb	bb	bb	aa	aa	aa	bb	bb
Marker145993	aaxbb	aa	aa	aa	aa	bb	aa	bb	bb	bb	bb	bb	bb	aa	bb	aa	bb	aa	bb	aa	bb	bb	bb	bb	aa	aa	bb	bb	aa	bb	aa	aa	aa	bb	aa	aa	aa	aa	aa	aa	bb	aa	aa	bb	aa	aa	aa	aa	bb
Marker14605	aaxbb	bb	aa	aa	bb	bb	aa	bb	bb	bb	bb	bb	bb	bb	aa	bb	aa	bb	aa	aa	bb	bb	bb	bb	bb	aa	aa	bb	bb	bb	aa	bb	aa	bb	aa	bb	aa	bb	aa	aa	bb	aa	bb	bb	aa	bb	bb	aa	bb
Marker14606	aaxbb	bb	aa	bb	bb	bb	bb	bb	bb	bb	bb	bb	bb	bb	bb	aa	bb	aa	bb	bb	bb	bb	aa	aa	bb	aa	bb	bb	aa	aa	aa	bb	aa	aa	aa	bb	aa	aa	bb	aa	bb	aa	bb	bb	aa	bb	aa	aa	bb
Marker14618	aaxbb	bb	aa	aa	bb	aa	aa	aa	bb	aa	aa	bb	aa	aa	bb	aa	aa	aa	aa	aa	bb	aa	bb	aa	bb	aa	bb	bb	bb	aa	aa	bb	bb	bb	aa	bb	aa	bb	bb	aa	bb	bb	bb	bb	aa	bb	aa	aa	bb
Marker14621	aaxbb	bb	bb	aa	bb	aa	bb	bb	aa	aa	aa	bb	bb	aa	aa	bb	aa	bb	aa	bb	bb	bb	aa	bb	aa	aa	aa	bb	bb	aa	aa	bb	bb	aa	bb	aa	aa	aa	bb	bb	aa	bb	bb	bb	aa	aa	aa	bb	aa
Marker146670	aaxbb	bb	aa	bb	bb	aa	bb	aa	aa	aa	bb	bb	bb	bb	aa	aa	bb	aa	aa	aa	aa	aa	aa	bb	aa	aa	aa	bb	aa	bb	aa	aa	aa	aa	aa	aa	bb	bb	bb	bb	bb	bb	bb	bb	aa	aa	aa	aa	aa
Marker14677	aaxbb	bb	aa	aa	aa	aa	aa	aa	bb	aa	aa	bb	aa	aa	bb	aa	aa	bb	aa	aa	bb	aa	bb	aa	bb	bb	bb	bb	aa	bb	aa	bb	bb	bb	aa	bb	bb	aa	bb	aa	aa	aa	aa	bb	bb	aa	aa	bb	bb
Marker146886	aaxbb	aa	aa	aa	bb	aa	aa	aa	aa	aa	aa	bb	aa	aa	bb	aa	aa	bb	aa	aa	bb	aa	bb	aa	aa	aa	bb	bb	aa	aa	aa	bb	bb	bb	aa	bb	bb	aa	aa	aa	bb	bb	bb	bb	aa	aa	aa	bb	aa
Marker146934	aaxbb	aa	bb	aa	aa	aa	aa	aa	aa	aa	aa	aa	aa	aa	aa	aa	aa	aa	aa	aa	aa	bb	aa	aa	aa	bb	bb	aa	aa	aa	bb	bb	aa	bb	bb	aa	bb	aa	bb	bb	aa	bb	aa	aa	bb	bb	bb	bb	aa
Marker146967	aaxbb	bb	aa	aa	bb	bb	aa	aa	bb	aa	aa	bb	aa	aa	bb	aa	aa	bb	aa	aa	bb	aa	bb	aa	aa	bb	bb	bb	aa	bb	aa	bb	bb	bb	aa	bb	aa	bb	bb	aa	aa	bb	aa	bb	bb	aa	aa	bb	bb
Marker1472	aaxbb	aa	bb	bb	aa	aa	aa	aa	aa	aa	aa	aa	aa	bb	aa	bb	aa	bb	aa	aa	aa	aa	aa	aa	aa	bb	bb	bb	aa	bb	bb	bb	aa	bb	bb	aa	bb	bb	aa	aa	aa	aa	bb	aa	bb	bb	aa	bb	bb
Marker147229	aaxbb	bb	bb	bb	aa	bb	aa	aa	bb	bb	bb	aa	bb	bb	aa	bb	bb	aa	bb	bb	aa	aa	bb	aa	aa	bb	aa	bb	aa	bb	aa	bb	aa	bb	aa	aa	aa	aa	aa	aa	bb	aa	aa	bb	aa	aa	aa	aa	bb
Marker14733	aaxbb	aa	bb	aa	aa	aa	aa	aa	aa	aa	aa	aa	aa	aa	aa	bb	aa	aa	aa	bb	aa	aa	aa	aa	aa	bb	bb	aa	aa	aa	bb	bb	bb	aa	aa	aa	bb	aa	bb	bb	aa	bb	aa	aa	bb	bb	bb	bb	bb
Marker147413	aaxbb	aa	aa	bb	bb	bb	bb	bb	bb	bb	bb	bb	bb	bb	bb	bb	bb	bb	bb	bb	bb	bb	bb	aa	bb	bb	bb	bb	aa	aa	bb	aa	bb	bb	aa	bb	bb	bb	bb	bb	aa	bb	aa	bb	aa	bb	aa	bb	bb
Marker147448	aaxbb	aa	bb	aa	aa	aa	bb	aa	aa	bb	aa	aa	bb	aa	aa	aa	aa	aa	aa	aa	aa	aa	aa	aa	aa	bb	bb	aa	aa	aa	bb	bb	bb	aa	aa	aa	aa	aa	bb	bb	aa	bb	aa	bb	aa	bb	bb	aa	aa
Marker147627	aaxbb	bb	bb	aa	bb	bb	aa	aa	bb	aa	aa	bb	aa	bb	bb	bb	aa	aa	aa	aa	bb	aa	bb	aa	aa	aa	aa	bb	aa	aa	aa	bb	aa	aa	bb	aa	aa	aa	aa	aa	aa	bb	aa	aa	bb	aa	aa	bb	aa
Marker14768	aaxbb	bb	bb	bb	bb	bb	aa	bb	bb	bb	aa	bb	aa	bb	aa	bb	aa	bb	bb	aa	bb	bb	bb	bb	bb	aa	aa	bb	bb	bb	aa	bb	bb	aa	aa	bb	aa	bb	aa	aa	bb	aa	bb	bb	aa	bb	aa	aa	bb
Marker14770	aaxbb	aa	aa	bb	bb	aa	aa	aa	aa	aa	aa	aa	aa	bb	aa	bb	aa	bb	aa	aa	bb	aa	aa	aa	aa	aa	bb	aa	bb	bb	bb	aa	aa	bb	bb	aa	bb	aa	bb	bb	aa	bb	aa	aa	bb	bb	aa	aa	aa
Marker147874	aaxbb	aa	bb	aa	aa	aa	aa	aa	aa	bb	aa	aa	bb	aa	aa	bb	aa	aa	aa	aa	aa	aa	aa	aa	aa	bb	bb	bb	aa	aa	bb	aa	bb	bb	bb	bb	aa	aa	bb	bb	aa	bb	aa	aa	bb	bb	bb	bb	bb
Marker147878	aaxbb	aa	aa	bb	aa	bb	aa	bb	bb	aa	bb	bb	bb	bb	bb	bb	aa	bb	bb	aa	bb	bb	aa	aa	bb	aa	aa	bb	aa	bb	aa	bb	bb	aa	aa	bb	aa	aa	aa	aa	bb	aa	bb	bb	aa	bb	aa	aa	bb
Marker148053	aaxbb	bb	aa	aa	bb	aa	aa	aa	bb	aa	aa	bb	aa	aa	bb	aa	aa	aa	aa	aa	bb	aa	bb	aa	aa	aa	bb	bb	aa	aa	aa	aa	bb	bb	aa	bb	aa	aa	bb	aa	bb	aa	bb	bb	bb	bb	aa	aa	aa
Marker14806	aaxbb	bb	aa	aa	aa	bb	aa	bb	bb	aa	aa	bb	bb	aa	bb	aa	aa	bb	aa	bb	bb	aa	bb	aa	bb	bb	bb	bb	aa	aa	aa	aa	bb	bb	aa	bb	bb	aa	bb	aa	aa	bb	bb	bb	bb	bb	bb	aa	bb
Marker14817	aaxbb	aa	bb	aa	bb	aa	bb	bb	aa	bb	bb	aa	bb	aa	aa	aa	bb	aa	aa	aa	aa	bb	aa	bb	bb	aa	aa	aa	aa	bb	aa	aa	bb	aa	aa	bb	aa	aa	aa	bb	aa	aa	bb	aa	bb	aa	bb	aa	aa
Marker148208	aaxbb	bb	aa	aa	aa	aa	aa	bb	bb	aa	aa	bb	aa	aa	bb	aa	aa	aa	aa	aa	bb	aa	bb	bb	bb	aa	bb	bb	aa	bb	aa	bb	bb	bb	aa	bb	aa	bb	bb	aa	bb	bb	aa	bb	aa	aa	aa	aa	aa
Marker148402	aaxbb	aa	aa	bb	aa	aa	aa	aa	aa	aa	aa	aa	aa	aa	aa	bb	aa	bb	aa	aa	aa	aa	bb	aa	aa	aa	bb	bb	bb	aa	aa	aa	bb	bb	aa	aa	bb	bb	bb	aa	aa	aa	aa	bb	aa	bb	aa	bb	aa
Marker14850	aaxbb	bb	aa	bb	bb	bb	bb	bb	bb	bb	bb	bb	bb	bb	bb	bb	bb	aa	bb	bb	bb	bb	bb	aa	bb	aa	aa	aa	aa	aa	bb	aa	bb	bb	bb	bb	bb	bb	bb	aa	aa	bb	aa	aa	aa	bb	aa	bb	aa
Marker14860	aaxbb	bb	aa	aa	aa	aa	bb	bb	bb	bb	bb	bb	aa	bb	aa	aa	bb	aa	bb	bb	bb	bb	bb	bb	aa	aa	aa	bb	aa	bb	aa	aa	aa	bb	aa	aa	aa	bb	aa	aa	bb	aa	aa	bb	bb	aa	bb	aa	bb
Marker14873	aaxbb	aa	aa	aa	aa	bb	aa	bb	bb	bb	aa	bb	bb	bb	aa	bb	aa	bb	bb	bb	bb	bb	bb	bb	bb	aa	aa	bb	aa	bb	aa	bb	bb	aa	aa	bb	aa	bb	bb	aa	bb	aa	bb	aa	aa	aa	aa	bb	bb
Marker148760	aaxbb	bb	aa	bb	bb	aa	aa	aa	bb	bb	aa	aa	aa	aa	bb	aa	aa	aa	aa	bb	bb	aa	bb	aa	aa	bb	bb	bb	bb	bb	aa	bb	bb	bb	aa	bb	bb	bb	aa	aa	bb	bb	aa	bb	bb	bb	aa	bb	bb
Marker148897	aaxbb	aa	bb	bb	aa	aa	aa	aa	aa	aa	aa	aa	aa	bb	aa	bb	aa	bb	aa	aa	aa	aa	aa	aa	aa	bb	bb	aa	aa	aa	bb	bb	aa	bb	bb	aa	bb	bb	aa	aa	aa	aa	bb	aa	aa	bb	aa	bb	bb
Marker14904	aaxbb	aa	bb	aa	bb	aa	bb	aa	bb	bb	bb	bb	bb	aa	aa	aa	aa	aa	aa	aa	bb	bb	aa	aa	aa	bb	aa	aa	bb	bb	aa	bb	bb	bb	aa	aa	aa	aa	aa	aa	aa	bb	bb	aa	aa	bb	aa	aa	bb
Marker149071	aaxbb	bb	bb	aa	aa	aa	aa	aa	aa	aa	bb	aa	bb	bb	aa	aa	aa	aa	aa	aa	aa	bb	bb	bb	bb	aa	aa	bb	aa	aa	bb	bb	bb	aa	aa	bb	bb	aa	bb	bb	bb	bb	aa	aa	aa	aa	aa	bb	aa
Marker14919	aaxbb	aa	aa	bb	aa	bb	aa	aa	bb	bb	aa	bb	bb	bb	aa	bb	aa	bb	bb	bb	aa	bb	bb	bb	bb	aa	aa	bb	bb	bb	aa	aa	bb	aa	bb	bb	aa	bb	bb	aa	bb	bb	aa	aa	aa	aa	aa	aa	bb
Marker14929	aaxbb	bb	aa	aa	aa	bb	bb	bb	bb	bb	aa	bb	bb	aa	bb	aa	aa	aa	bb	aa	bb	aa	aa	aa	aa	aa	aa	aa	bb	bb	aa	aa	aa	bb	aa	bb	aa	bb	aa	aa	bb	aa	aa	bb	aa	aa	aa	aa	bb
Marker149302	aaxbb	bb	bb	aa	aa	bb	aa	aa	aa	aa	aa	aa	aa	aa	aa	bb	aa	aa	aa	aa	aa	aa	aa	aa	aa	bb	bb	aa	aa	aa	bb	bb	bb	bb	bb	aa	aa	aa	bb	bb	aa	aa	bb	aa	bb	bb	bb	aa	aa
Marker149378	aaxbb	aa	bb	aa	aa	aa	aa	aa	aa	aa	aa	aa	bb	aa	aa	bb	aa	aa	aa	aa	aa	aa	bb	aa	aa	bb	bb	aa	bb	aa	bb	bb	bb	bb	bb	aa	aa	bb	bb	bb	aa	aa	aa	aa	aa	bb	bb	bb	aa
Marker14945	aaxbb	bb	aa	aa	aa	aa	bb	bb	bb	bb	bb	bb	bb	bb	bb	aa	bb	aa	bb	aa	bb	aa	aa	bb	aa	aa	aa	aa	aa	bb	aa	aa	aa	bb	aa	aa	aa	aa	aa	aa	aa	aa	aa	bb	bb	bb	bb	aa	bb
Marker149476	aaxbb	aa	bb	aa	aa	aa	aa	aa	aa	aa	aa	aa	bb	aa	aa	aa	aa	aa	aa	aa	bb	bb	aa	aa	aa	bb	bb	bb	aa	aa	bb	bb	bb	bb	bb	aa	bb	aa	bb	bb	aa	bb	bb	aa	aa	bb	aa	bb	bb
Marker14953	aaxbb	aa	aa	aa	bb	bb	aa	bb	bb	aa	aa	bb	bb	bb	aa	bb	aa	bb	aa	aa	bb	bb	bb	bb	bb	aa	aa	bb	aa	bb	aa	aa	bb	aa	aa	bb	aa	aa	aa	aa	bb	aa	bb	bb	bb	aa	bb	aa	bb
Marker14978	aaxbb	bb	aa	bb	bb	bb	bb	bb	bb	bb	bb	bb	bb	bb	bb	bb	bb	bb	bb	bb	bb	bb	bb	bb	bb	aa	bb	bb	aa	aa	bb	aa	bb	bb	bb	bb	bb	aa	bb	aa	aa	bb	bb	bb	aa	aa	aa	bb	aa
Marker149786	aaxbb	aa	bb	bb	aa	bb	bb	aa	bb	bb	bb	bb	bb	aa	bb	aa	aa	aa	aa	bb	bb	bb	aa	aa	bb	bb	aa	aa	bb	bb	bb	bb	bb	bb	aa	aa	aa	aa	bb	bb	aa	bb	bb	bb	aa	bb	aa	aa	bb
Marker14987	aaxbb	aa	aa	aa	bb	bb	bb	bb	bb	bb	bb	bb	bb	bb	bb	bb	bb	aa	bb	bb	bb	bb	bb	bb	bb	bb	aa	bb	aa	bb	bb	aa	bb	bb	aa	bb	bb	bb	bb	aa	aa	bb	aa	aa	aa	aa	aa	bb	aa
Marker14990	aaxbb	bb	aa	aa	aa	bb	aa	bb	bb	bb	aa	bb	bb	aa	bb	aa	aa	aa	bb	bb	bb	bb	bb	bb	aa	aa	aa	bb	aa	bb	aa	aa	aa	bb	aa	bb	aa	aa	aa	aa	bb	aa	aa	bb	aa	aa	bb	bb	bb
Marker14991	aaxbb	bb	aa	bb	aa	bb	bb	aa	aa	bb	bb	aa	bb	bb	bb	aa	bb	aa	bb	aa	bb	bb	bb	aa	aa	aa	bb	bb	aa	bb	aa	aa	aa	bb	aa	aa	aa	aa	aa	aa	bb	aa	aa	bb	aa	aa	bb	bb	bb
Marker14999	aaxbb	bb	aa	bb	aa	aa	aa	aa	bb	bb	aa	bb	aa	aa	bb	aa	aa	bb	aa	aa	aa	aa	bb	bb	bb	aa	bb	bb	aa	aa	aa	bb	bb	bb	aa	bb	aa	aa	aa	aa	bb	aa	bb	bb	aa	aa	aa	aa	bb
Marker15024	aaxbb	bb	aa	aa	aa	bb	aa	bb	bb	bb	aa	aa	bb	bb	bb	aa	bb	aa	bb	bb	bb	aa	aa	bb	aa	aa	aa	bb	aa	bb	aa	aa	aa	bb	aa	bb	aa	bb	aa	aa	bb	aa	bb	bb	aa	bb	bb	bb	aa
Marker150252	aaxbb	aa	bb	aa	aa	aa	aa	aa	aa	bb	aa	aa	aa	aa	aa	aa	bb	aa	aa	aa	aa	aa	aa	aa	aa	bb	bb	bb	bb	aa	bb	bb	bb	bb	bb	aa	bb	bb	bb	bb	aa	bb	aa	aa	bb	bb	bb	bb	aa
Marker150350	aaxbb	bb	bb	bb	bb	bb	aa	aa	bb	aa	aa	aa	aa	aa	aa	aa	aa	aa	aa	aa	aa	aa	bb	aa	bb	bb	bb	bb	aa	bb	aa	aa	bb	bb	bb	bb	aa	aa	bb	aa	bb	bb	bb	bb	aa	bb	aa	aa	aa
Marker15049	aaxbb	aa	aa	bb	bb	bb	aa	bb	bb	bb	aa	bb	bb	bb	aa	bb	aa	bb	bb	aa	bb	bb	bb	bb	bb	aa	aa	bb	bb	bb	aa	bb	bb	aa	aa	bb	aa	bb	aa	aa	bb	aa	bb	bb	aa	bb	aa	aa	bb
Marker15054	aaxbb	bb	bb	aa	aa	bb	aa	bb	bb	aa	aa	bb	bb	bb	aa	bb	aa	bb	bb	aa	bb	bb	bb	bb	bb	aa	aa	bb	bb	bb	aa	aa	bb	aa	aa	bb	aa	bb	aa	aa	bb	aa	bb	bb	bb	bb	aa	aa	bb
Marker150625	aaxbb	aa	aa	aa	bb	bb	bb	bb	bb	bb	bb	bb	bb	bb	bb	bb	bb	aa	bb	bb	bb	bb	bb	bb	bb	aa	aa	bb	bb	bb	bb	aa	bb	bb	aa	bb	bb	bb	bb	aa	aa	bb	aa	aa	aa	aa	aa	bb	aa
Marker15071	aaxbb	aa	aa	aa	aa	bb	aa	bb	bb	bb	bb	bb	bb	bb	aa	bb	aa	bb	bb	bb	bb	bb	bb	bb	aa	aa	aa	bb	aa	bb	aa	aa	bb	aa	aa	bb	bb	bb	aa	aa	aa	aa	bb	bb	aa	bb	aa	aa	bb
Marker150756	aaxbb	aa	bb	bb	aa	aa	aa	aa	aa	aa	aa	aa	aa	bb	aa	bb	aa	bb	aa	aa	aa	aa	aa	bb	aa	aa	bb	aa	aa	aa	bb	aa	aa	bb	bb	aa	bb	bb	aa	aa	aa	aa	bb	aa	bb	bb	aa	bb	bb
Marker15082	aaxbb	aa	bb	bb	aa	aa	aa	aa	aa	aa	aa	aa	aa	bb	aa	bb	aa	bb	aa	aa	aa	aa	aa	aa	aa	bb	bb	aa	aa	aa	bb	aa	aa	bb	bb	aa	bb	bb	bb	aa	aa	aa	bb	aa	bb	bb	bb	bb	bb
Marker15086	aaxbb	aa	aa	bb	bb	bb	aa	aa	bb	bb	aa	bb	bb	bb	bb	bb	bb	bb	aa	aa	bb	bb	bb	bb	bb	aa	aa	bb	aa	bb	aa	bb	bb	aa	bb	bb	bb	bb	aa	aa	aa	aa	bb	bb	aa	bb	bb	bb	bb
Marker150891	aaxbb	bb	aa	aa	aa	bb	bb	bb	bb	bb	bb	aa	bb	bb	bb	aa	bb	aa	bb	bb	bb	bb	aa	aa	bb	aa	bb	bb	bb	aa	aa	aa	aa	aa	aa	bb	aa	aa	aa	aa	aa	aa	aa	bb	bb	aa	bb	aa	bb
Marker15104	aaxbb	bb	aa	aa	aa	bb	bb	bb	bb	aa	aa	bb	bb	aa	bb	aa	bb	aa	bb	bb	bb	bb	aa	bb	aa	aa	aa	bb	aa	aa	aa	aa	aa	aa	bb	aa	aa	aa	aa	aa	bb	aa	aa	bb	aa	aa	bb	bb	bb
Marker151102	aaxbb	aa	aa	bb	bb	aa	aa	bb	aa	aa	bb	aa	aa	aa	aa	aa	aa	bb	aa	bb	aa	bb	bb	aa	aa	aa	aa	bb	bb	bb	aa	bb	aa	aa	aa	aa	bb	bb	bb	bb	bb	aa	bb	bb	aa	aa	aa	aa	aa
Marker15127	aaxbb	aa	aa	aa	aa	bb	bb	bb	bb	bb	aa	bb	bb	aa	bb	aa	bb	aa	bb	bb	bb	aa	aa	bb	aa	aa	aa	aa	aa	aa	bb	aa	aa	aa	aa	aa	aa	aa	aa	aa	bb	aa	aa	bb	aa	bb	bb	aa	aa
Marker151352	aaxbb	aa	aa	aa	bb	bb	aa	aa	bb	bb	aa	bb	bb	bb	aa	bb	aa	bb	bb	aa	bb	bb	bb	aa	aa	aa	aa	bb	bb	bb	aa	bb	bb	bb	aa	bb	aa	aa	aa	aa	aa	aa	aa	bb	aa	bb	bb	aa	aa
Marker151367	aaxbb	aa	aa	bb	bb	bb	aa	bb	bb	bb	bb	bb	bb	bb	bb	bb	aa	bb	bb	aa	bb	bb	bb	aa	bb	aa	aa	bb	bb	aa	aa	bb	bb	aa	bb	bb	aa	bb	bb	aa	bb	aa	bb	aa	aa	bb	bb	aa	bb
Marker15139	aaxbb	aa	aa	aa	bb	bb	bb	bb	bb	bb	bb	bb	bb	bb	bb	bb	bb	aa	bb	bb	bb	bb	bb	bb	bb	bb	bb	bb	aa	aa	bb	aa	bb	bb	bb	bb	bb	bb	bb	aa	aa	bb	aa	aa	aa	bb	aa	bb	aa
Marker15158	aaxbb	bb	bb	aa	bb	aa	aa	aa	bb	aa	aa	bb	aa	aa	bb	aa	aa	aa	aa	aa	bb	aa	bb	bb	bb	aa	bb	bb	bb	aa	aa	aa	bb	bb	aa	bb	aa	bb	bb	aa	aa	aa	aa	bb	aa	bb	aa	aa	bb
Marker151600	aaxbb	aa	bb	aa	bb	bb	aa	bb	bb	aa	aa	bb	bb	bb	aa	bb	aa	bb	bb	aa	bb	bb	bb	bb	bb	aa	aa	aa	aa	bb	aa	aa	bb	bb	bb	bb	aa	aa	bb	aa	aa	aa	bb	bb	bb	aa	aa	aa	bb
Marker15171	aaxbb	aa	bb	aa	bb	bb	aa	bb	bb	bb	aa	bb	bb	bb	aa	bb	aa	bb	bb	aa	bb	bb	bb	aa	aa	aa	aa	aa	aa	bb	aa	bb	bb	aa	aa	bb	aa	bb	aa	aa	bb	aa	aa	bb	aa	aa	bb	aa	bb
Marker15176	aaxbb	aa	bb	bb	aa	aa	aa	aa	aa	aa	aa	aa	aa	bb	aa	bb	aa	bb	aa	aa	aa	aa	aa	aa	aa	bb	bb	aa	aa	aa	bb	aa	aa	bb	bb	aa	bb	bb	aa	aa	aa	aa	bb	aa	aa	bb	aa	bb	bb
Marker151766	aaxbb	bb	aa	bb	aa	aa	aa	aa	aa	aa	bb	aa	bb	bb	aa	bb	aa	aa	bb	aa	aa	bb	bb	bb	bb	aa	aa	bb	bb	bb	bb	aa	bb	bb	aa	bb	aa	aa	bb	bb	aa	aa	aa	aa	bb	bb	bb	bb	aa
Marker15203	aaxbb	bb	bb	aa	bb	aa	aa	aa	aa	aa	aa	aa	aa	bb	bb	bb	aa	bb	aa	bb	bb	aa	aa	aa	aa	aa	bb	bb	aa	bb	aa	bb	aa	bb	aa	aa	aa	aa	aa	bb	aa	bb	aa	aa	aa	aa	aa	aa	aa
Marker152070	aaxbb	bb	aa	aa	bb	aa	bb	aa	bb	aa	aa	bb	aa	aa	bb	aa	aa	bb	aa	bb	bb	aa	bb	bb	bb	bb	bb	bb	aa	aa	aa	bb	bb	bb	aa	bb	aa	bb	bb	aa	bb	bb	bb	bb	bb	bb	aa	bb	aa
Marker15226	aaxbb	bb	aa	aa	aa	bb	bb	bb	bb	bb	bb	bb	bb	bb	bb	aa	bb	aa	bb	bb	bb	bb	aa	aa	aa	aa	aa	aa	aa	bb	aa	aa	aa	bb	aa	aa	aa	aa	aa	bb	bb	aa	aa	bb	aa	aa	bb	aa	bb
Marker15234	aaxbb	bb	bb	bb	bb	aa	aa	aa	bb	bb	bb	bb	aa	aa	aa	bb	aa	aa	aa	aa	bb	bb	bb	bb	aa	aa	aa	bb	aa	bb	bb	bb	aa	bb	bb	bb	aa	aa	aa	aa	aa	bb	bb	aa	bb	aa	aa	aa	aa
Marker152366	aaxbb	bb	aa	aa	aa	aa	aa	aa	aa	aa	aa	bb	aa	aa	bb	aa	aa	bb	aa	aa	bb	bb	bb	bb	bb	bb	bb	bb	aa	aa	aa	bb	bb	bb	aa	bb	aa	aa	aa	aa	bb	bb	bb	bb	aa	bb	aa	bb	aa
Marker15265	aaxbb	bb	bb	aa	bb	aa	bb	bb	aa	bb	bb	bb	bb	bb	aa	bb	bb	bb	bb	aa	bb	aa	aa	aa	bb	bb	aa	bb	aa	bb	aa	aa	bb	aa	aa	aa	aa	aa	aa	bb	bb	aa	bb	bb	aa	aa	aa	aa	bb
Marker152897	aaxbb	bb	aa	aa	aa	aa	aa	bb	bb	bb	aa	bb	bb	aa	bb	aa	aa	aa	bb	bb	bb	aa	bb	bb	aa	aa	aa	bb	aa	aa	aa	aa	aa	aa	aa	bb	aa	aa	bb	bb	bb	aa	aa	bb	bb	bb	aa	aa	bb
Marker15293	aaxbb	aa	bb	aa	aa	aa	aa	aa	aa	aa	aa	aa	aa	aa	aa	aa	aa	aa	aa	aa	aa	aa	aa	aa	aa	bb	bb	aa	bb	aa	aa	bb	bb	bb	bb	aa	aa	bb	bb	bb	aa	bb	bb	bb	aa	bb	bb	bb	aa
Marker15304	aaxbb	bb	aa	aa	bb	bb	aa	aa	aa	aa	aa	bb	aa	aa	bb	aa	aa	aa	aa	bb	bb	aa	bb	aa	bb	aa	bb	bb	bb	bb	aa	bb	bb	bb	bb	bb	aa	bb	bb	aa	bb	bb	aa	bb	aa	bb	aa	aa	aa
Marker153065	aaxbb	bb	bb	aa	aa	bb	bb	bb	bb	bb	aa	bb	bb	aa	bb	aa	bb	aa	bb	bb	bb	bb	aa	aa	aa	aa	aa	bb	bb	aa	aa	aa	aa	bb	aa	aa	aa	aa	aa	aa	aa	aa	bb	bb	bb	aa	aa	aa	bb
Marker153168	aaxbb	bb	aa	aa	aa	aa	aa	aa	bb	aa	aa	bb	aa	aa	bb	aa	aa	aa	aa	aa	bb	aa	bb	aa	bb	bb	bb	bb	aa	bb	aa	bb	bb	bb	aa	bb	aa	bb	aa	aa	bb	bb	bb	bb	aa	aa	aa	bb	bb
Marker15322	aaxbb	aa	bb	bb	aa	aa	aa	aa	aa	aa	aa	aa	aa	bb	aa	aa	aa	aa	aa	aa	aa	aa	bb	aa	aa	bb	bb	aa	bb	aa	bb	bb	bb	aa	aa	aa	bb	bb	bb	bb	aa	bb	bb	aa	bb	bb	bb	bb	aa
Marker15352	aaxbb	aa	bb	aa	aa	aa	bb	aa	aa	aa	aa	aa	bb	bb	aa	bb	aa	aa	aa	aa	aa	aa	aa	aa	aa	bb	bb	bb	aa	aa	bb	aa	aa	bb	aa	aa	aa	bb	bb	bb	aa	aa	bb	aa	bb	bb	bb	bb	bb
Marker153648	aaxbb	aa	aa	aa	aa	bb	aa	bb	bb	aa	aa	bb	bb	bb	bb	bb	bb	bb	bb	aa	bb	bb	bb	bb	bb	aa	aa	bb	aa	bb	aa	aa	bb	bb	bb	bb	aa	bb	aa	aa	bb	aa	bb	bb	aa	aa	aa	aa	bb
Marker153654	aaxbb	bb	bb	aa	bb	aa	aa	aa	bb	aa	aa	bb	aa	aa	bb	aa	aa	aa	aa	aa	bb	aa	bb	aa	aa	aa	aa	bb	bb	bb	bb	bb	bb	bb	aa	aa	aa	aa	aa	aa	aa	bb	aa	aa	aa	aa	bb	aa	aa
Marker153721	aaxbb	bb	aa	aa	aa	bb	aa	aa	bb	aa	aa	bb	aa	aa	bb	aa	aa	aa	aa	aa	bb	aa	bb	aa	bb	aa	bb	bb	aa	aa	aa	aa	bb	bb	aa	bb	bb	aa	aa	aa	bb	aa	bb	bb	aa	aa	aa	bb	bb
Marker15386	aaxbb	aa	bb	bb	aa	aa	aa	aa	aa	aa	aa	aa	aa	bb	aa	bb	aa	bb	aa	aa	aa	aa	aa	aa	aa	bb	bb	aa	aa	aa	bb	aa	aa	bb	bb	aa	bb	bb	aa	aa	aa	aa	bb	aa	bb	bb	aa	bb	bb
Marker153911	aaxbb	aa	bb	aa	bb	bb	bb	aa	bb	bb	bb	bb	bb	aa	bb	aa	aa	aa	aa	bb	bb	bb	aa	aa	aa	bb	aa	aa	aa	bb	aa	bb	bb	aa	aa	aa	aa	bb	aa	bb	aa	bb	bb	bb	aa	bb	aa	aa	bb
Marker15393	aaxbb	aa	bb	aa	aa	aa	bb	aa	aa	aa	aa	aa	aa	aa	aa	bb	aa	aa	aa	bb	aa	aa	bb	aa	aa	bb	bb	bb	bb	aa	bb	bb	bb	bb	bb	aa	aa	bb	bb	bb	aa	bb	aa	aa	aa	bb	bb	bb	aa
Marker153940	aaxbb	bb	aa	aa	bb	aa	aa	aa	bb	aa	aa	bb	aa	aa	aa	aa	aa	aa	aa	aa	aa	aa	bb	aa	bb	aa	bb	bb	aa	bb	bb	aa	bb	bb	bb	bb	aa	aa	bb	aa	bb	bb	bb	bb	aa	aa	bb	bb	aa
Marker15400	aaxbb	bb	aa	aa	aa	bb	bb	aa	bb	bb	aa	bb	aa	aa	bb	aa	aa	bb	aa	aa	bb	aa	bb	aa	bb	bb	bb	aa	aa	aa	aa	bb	bb	bb	aa	bb	aa	bb	aa	aa	bb	bb	bb	bb	bb	bb	bb	bb	bb
Marker15403	aaxbb	bb	aa	aa	aa	bb	aa	aa	bb	bb	aa	bb	bb	aa	bb	aa	bb	aa	bb	aa	bb	bb	bb	bb	aa	aa	bb	bb	aa	aa	aa	aa	aa	bb	aa	bb	aa	aa	aa	bb	bb	aa	bb	bb	aa	bb	bb	bb	bb
Marker154108	aaxbb	bb	bb	bb	aa	aa	aa	aa	aa	aa	aa	aa	bb	aa	aa	aa	aa	aa	aa	bb	aa	aa	aa	aa	bb	bb	bb	aa	bb	aa	bb	bb	bb	aa	bb	aa	aa	aa	bb	bb	aa	bb	bb	aa	bb	bb	bb	bb	aa
Marker154115	aaxbb	bb	aa	aa	aa	aa	bb	aa	bb	bb	aa	bb	bb	aa	bb	aa	aa	aa	aa	bb	bb	aa	aa	bb	aa	aa	aa	bb	aa	bb	aa	aa	aa	aa	aa	aa	aa	aa	aa	aa	bb	aa	aa	bb	bb	aa	bb	aa	bb
Marker1542	aaxbb	aa	bb	bb	aa	bb	bb	aa	bb	bb	bb	bb	bb	aa	bb	aa	aa	aa	bb	aa	bb	bb	aa	aa	aa	bb	aa	aa	bb	bb	bb	bb	bb	aa	bb	aa	aa	aa	bb	bb	aa	bb	bb	aa	aa	bb	aa	aa	bb
Marker154348	aaxbb	bb	aa	aa	bb	bb	aa	aa	aa	aa	aa	bb	aa	aa	bb	aa	aa	aa	aa	aa	aa	aa	bb	aa	bb	aa	bb	bb	aa	aa	aa	bb	bb	bb	aa	bb	aa	bb	aa	aa	bb	bb	bb	bb	aa	aa	aa	aa	bb
Marker15444	aaxbb	bb	aa	aa	aa	bb	aa	aa	bb	bb	aa	bb	aa	aa	bb	aa	aa	bb	aa	bb	bb	aa	bb	aa	bb	bb	bb	bb	bb	aa	aa	bb	bb	bb	aa	bb	aa	bb	bb	aa	bb	bb	bb	bb	aa	bb	aa	bb	bb
Marker154514	aaxbb	bb	aa	bb	aa	aa	aa	aa	aa	bb	aa	bb	aa	aa	bb	aa	aa	aa	aa	bb	bb	aa	bb	bb	bb	aa	bb	bb	aa	aa	aa	bb	bb	bb	aa	bb	aa	bb	aa	aa	bb	bb	aa	bb	bb	bb	aa	aa	aa
Marker15463	aaxbb	aa	bb	bb	aa	aa	aa	aa	aa	aa	aa	aa	aa	bb	aa	bb	aa	bb	aa	aa	aa	aa	aa	aa	aa	bb	bb	aa	aa	aa	bb	bb	aa	bb	bb	aa	bb	bb	aa	aa	aa	bb	bb	aa	bb	bb	aa	bb	bb
Marker154642	aaxbb	aa	bb	bb	bb	aa	aa	aa	bb	aa	aa	aa	aa	aa	bb	bb	aa	aa	aa	bb	bb	aa	bb	aa	bb	aa	aa	bb	bb	bb	bb	bb	aa	bb	bb	aa	aa	aa	aa	bb	aa	bb	aa	aa	aa	aa	aa	bb	aa
Marker15495	aaxbb	bb	bb	aa	bb	aa	aa	aa	aa	aa	bb	aa	aa	bb	aa	aa	bb	bb	bb	aa	aa	aa	aa	bb	aa	aa	aa	bb	aa	aa	aa	bb	aa	bb	bb	aa	aa	bb	aa	aa	bb	bb	aa	bb	bb	bb	bb	aa	bb
Marker15501	aaxbb	bb	aa	aa	aa	bb	bb	bb	bb	aa	bb	bb	bb	bb	bb	aa	aa	aa	bb	bb	aa	bb	aa	aa	bb	aa	aa	bb	bb	bb	aa	aa	aa	bb	aa	bb	aa	bb	aa	aa	bb	aa	aa	bb	bb	bb	bb	aa	bb
Marker15507	aaxbb	aa	bb	aa	aa	aa	aa	aa	aa	aa	aa	aa	aa	aa	aa	aa	aa	aa	aa	bb	aa	aa	aa	aa	aa	bb	bb	bb	bb	aa	bb	bb	bb	bb	bb	aa	aa	aa	bb	bb	aa	bb	aa	aa	bb	bb	bb	bb	aa
Marker15522	aaxbb	bb	aa	aa	aa	bb	bb	bb	bb	bb	bb	bb	bb	aa	bb	aa	bb	aa	bb	bb	aa	aa	aa	aa	aa	aa	aa	bb	aa	bb	aa	aa	aa	aa	aa	bb	aa	aa	aa	aa	bb	aa	bb	bb	aa	aa	aa	aa	bb
Marker155291	aaxbb	bb	bb	aa	bb	aa	aa	aa	aa	bb	aa	aa	aa	aa	bb	bb	aa	bb	aa	aa	bb	aa	bb	bb	aa	aa	aa	bb	aa	bb	aa	bb	aa	aa	bb	aa	aa	aa	aa	bb	aa	aa	bb	aa	aa	aa	aa	bb	aa
Marker155366	aaxbb	aa	bb	aa	aa	aa	bb	aa	aa	aa	aa	aa	aa	bb	aa	bb	aa	bb	aa	aa	aa	aa	bb	aa	aa	bb	bb	aa	bb	aa	bb	bb	bb	bb	bb	aa	aa	bb	bb	bb	bb	aa	bb	aa	aa	bb	bb	bb	aa
Marker155388	aaxbb	aa	aa	aa	bb	bb	bb	bb	bb	bb	bb	bb	bb	bb	bb	bb	bb	bb	bb	aa	bb	bb	bb	bb	bb	aa	aa	bb	bb	bb	aa	bb	bb	aa	aa	bb	aa	aa	bb	aa	bb	aa	bb	bb	aa	bb	aa	aa	bb
Marker15558	aaxbb	bb	aa	aa	aa	bb	bb	bb	bb	aa	aa	bb	bb	aa	bb	aa	aa	aa	bb	aa	bb	bb	aa	bb	aa	aa	aa	bb	bb	bb	aa	aa	aa	bb	aa	aa	aa	aa	aa	bb	bb	aa	aa	bb	aa	aa	bb	aa	bb
Marker15562	aaxbb	aa	bb	bb	aa	aa	aa	aa	aa	aa	aa	aa	aa	bb	aa	bb	aa	bb	aa	aa	aa	aa	aa	bb	aa	bb	bb	bb	aa	aa	bb	aa	aa	bb	bb	aa	bb	bb	aa	aa	bb	aa	bb	aa	aa	bb	aa	bb	bb
Marker155641	aaxbb	aa	bb	aa	aa	aa	aa	aa	aa	aa	aa	aa	bb	aa	aa	aa	aa	aa	aa	aa	aa	bb	aa	aa	aa	bb	bb	aa	aa	aa	bb	bb	bb	aa	aa	aa	bb	aa	bb	bb	aa	bb	aa	aa	aa	bb	bb	bb	bb
Marker155989	aaxbb	bb	aa	aa	bb	bb	aa	aa	bb	aa	aa	bb	aa	aa	aa	aa	aa	aa	aa	bb	bb	bb	bb	bb	bb	aa	bb	bb	bb	aa	aa	bb	bb	bb	aa	bb	bb	aa	aa	aa	aa	bb	bb	bb	aa	bb	aa	bb	bb
Marker156003	aaxbb	aa	bb	bb	aa	bb	aa	bb	bb	aa	aa	bb	bb	bb	bb	bb	aa	aa	bb	aa	bb	bb	bb	bb	bb	aa	aa	bb	aa	bb	aa	bb	bb	aa	aa	bb	aa	bb	aa	aa	bb	aa	bb	bb	aa	aa	bb	aa	bb
Marker156114	aaxbb	aa	bb	aa	aa	bb	aa	aa	aa	bb	aa	aa	aa	aa	aa	aa	aa	aa	aa	aa	aa	aa	aa	aa	bb	bb	bb	aa	aa	aa	bb	bb	bb	aa	aa	aa	bb	aa	bb	bb	aa	bb	aa	aa	bb	bb	bb	bb	aa
Marker15612	aaxbb	aa	bb	bb	aa	aa	aa	aa	aa	aa	aa	aa	aa	bb	aa	bb	aa	bb	aa	aa	aa	aa	aa	aa	aa	aa	bb	aa	aa	aa	bb	aa	aa	bb	bb	aa	bb	bb	aa	aa	aa	aa	bb	aa	bb	bb	aa	bb	bb
Marker156151	aaxbb	aa	aa	aa	bb	bb	aa	bb	bb	bb	aa	bb	bb	bb	bb	bb	aa	bb	bb	bb	bb	bb	bb	bb	aa	aa	aa	bb	aa	bb	aa	bb	bb	aa	aa	bb	aa	bb	aa	aa	aa	aa	bb	bb	aa	aa	bb	aa	bb
Marker156171	aaxbb	bb	aa	aa	aa	aa	aa	aa	bb	aa	aa	bb	aa	aa	bb	aa	aa	aa	aa	aa	bb	aa	bb	aa	bb	bb	bb	bb	aa	aa	aa	bb	bb	bb	aa	bb	aa	aa	aa	aa	bb	aa	bb	bb	bb	aa	aa	bb	bb
Marker15620	aaxbb	aa	bb	bb	aa	aa	aa	aa	aa	bb	aa	aa	aa	aa	aa	bb	aa	aa	aa	aa	aa	aa	bb	aa	aa	bb	bb	aa	aa	bb	bb	bb	bb	aa	aa	aa	aa	bb	bb	bb	aa	bb	aa	aa	aa	bb	bb	bb	aa
Marker156371	aaxbb	aa	aa	aa	bb	bb	bb	bb	bb	bb	bb	bb	bb	bb	bb	bb	bb	bb	bb	bb	bb	bb	bb	aa	bb	aa	bb	bb	bb	aa	bb	aa	bb	bb	bb	bb	bb	aa	bb	bb	aa	bb	aa	aa	aa	aa	aa	bb	aa
Marker156481	aaxbb	aa	aa	bb	aa	bb	aa	bb	bb	aa	aa	bb	bb	bb	aa	bb	aa	bb	bb	aa	bb	bb	bb	bb	bb	aa	aa	bb	aa	bb	aa	aa	bb	aa	aa	bb	aa	bb	aa	bb	aa	aa	aa	bb	aa	bb	aa	aa	bb
Marker15658	aaxbb	aa	bb	aa	bb	bb	aa	bb	bb	bb	aa	bb	bb	bb	aa	bb	aa	aa	aa	aa	bb	bb	aa	bb	bb	aa	aa	bb	aa	bb	aa	aa	bb	bb	aa	bb	bb	bb	aa	aa	aa	aa	aa	bb	aa	aa	aa	aa	bb
Marker156593	aaxbb	bb	aa	aa	aa	aa	aa	bb	bb	bb	aa	aa	bb	aa	bb	aa	aa	aa	aa	bb	bb	bb	aa	bb	bb	aa	aa	bb	aa	aa	aa	aa	aa	bb	aa	bb	aa	aa	aa	bb	bb	aa	bb	bb	aa	aa	aa	aa	bb
Marker15663	aaxbb	aa	aa	bb	aa	bb	aa	bb	bb	bb	aa	bb	bb	bb	bb	bb	aa	aa	aa	aa	bb	bb	bb	aa	bb	aa	aa	bb	bb	bb	aa	bb	bb	bb	bb	bb	aa	aa	bb	aa	aa	aa	bb	bb	aa	aa	aa	aa	bb
Marker15670	aaxbb	aa	bb	bb	aa	aa	aa	aa	aa	aa	aa	aa	aa	bb	aa	bb	aa	bb	aa	aa	aa	aa	aa	aa	bb	bb	bb	aa	aa	aa	bb	bb	aa	bb	bb	aa	bb	bb	aa	aa	aa	aa	bb	aa	bb	bb	aa	bb	bb
Marker15671	aaxbb	aa	bb	aa	aa	aa	bb	aa	aa	aa	aa	aa	bb	aa	aa	bb	aa	aa	aa	aa	aa	bb	bb	aa	aa	bb	bb	aa	bb	aa	bb	aa	aa	bb	bb	aa	bb	aa	bb	bb	aa	bb	aa	aa	aa	bb	bb	aa	bb
Marker156785	aaxbb	aa	aa	aa	aa	aa	bb	bb	bb	bb	aa	aa	bb	bb	bb	aa	bb	aa	bb	bb	bb	aa	bb	aa	aa	aa	aa	aa	aa	bb	aa	aa	aa	bb	aa	aa	aa	aa	aa	aa	bb	aa	aa	bb	bb	bb	bb	aa	aa
Marker15691	aaxbb	bb	bb	aa	bb	bb	bb	bb	bb	bb	bb	bb	bb	bb	bb	aa	bb	bb	bb	bb	aa	bb	bb	aa	bb	aa	aa	aa	aa	bb	aa	aa	aa	aa	aa	aa	bb	bb	bb	aa	aa	aa	aa	aa	aa	bb	aa	aa	aa
Marker15701	aaxbb	aa	aa	bb	aa	bb	aa	bb	bb	aa	aa	bb	bb	bb	aa	bb	aa	bb	bb	aa	bb	bb	bb	bb	aa	aa	aa	bb	bb	bb	aa	aa	bb	bb	aa	bb	aa	bb	bb	aa	aa	aa	aa	bb	aa	bb	aa	aa	bb
Marker15705	aaxbb	bb	aa	aa	bb	bb	aa	aa	aa	aa	aa	bb	aa	aa	bb	bb	aa	bb	bb	aa	bb	aa	bb	aa	bb	bb	bb	bb	bb	bb	aa	bb	bb	bb	aa	bb	bb	aa	bb	aa	bb	bb	aa	bb	bb	aa	aa	bb	bb
Marker15708	aaxbb	bb	aa	aa	aa	aa	aa	aa	bb	aa	aa	bb	aa	aa	aa	aa	aa	aa	aa	bb	bb	bb	bb	bb	bb	bb	bb	bb	bb	aa	aa	aa	bb	bb	aa	bb	bb	bb	bb	aa	bb	aa	bb	bb	aa	aa	bb	bb	bb
Marker15710	aaxbb	aa	aa	aa	bb	bb	bb	bb	bb	bb	bb	bb	bb	bb	bb	bb	bb	bb	bb	bb	bb	bb	bb	bb	bb	aa	bb	bb	aa	bb	bb	aa	bb	bb	aa	bb	bb	aa	bb	aa	aa	bb	aa	aa	aa	bb	aa	bb	aa
Marker15730	aaxbb	bb	aa	aa	aa	aa	aa	aa	bb	aa	aa	aa	aa	aa	bb	aa	aa	aa	aa	aa	bb	aa	bb	aa	bb	bb	bb	bb	aa	aa	aa	aa	bb	bb	aa	bb	aa	aa	bb	aa	bb	bb	bb	bb	bb	aa	aa	bb	bb
Marker157308	aaxbb	bb	aa	aa	aa	bb	bb	bb	bb	bb	aa	bb	bb	bb	bb	aa	bb	aa	aa	bb	aa	bb	aa	aa	aa	aa	aa	bb	bb	aa	aa	aa	aa	bb	aa	aa	aa	aa	aa	aa	bb	aa	aa	bb	aa	bb	aa	aa	bb
Marker15731	aaxbb	bb	bb	bb	bb	aa	aa	aa	aa	aa	aa	aa	aa	aa	bb	aa	bb	aa	aa	aa	bb	aa	bb	bb	aa	aa	aa	bb	aa	bb	bb	aa	aa	aa	bb	aa	aa	aa	aa	bb	aa	aa	aa	aa	bb	aa	aa	bb	aa
Marker15747	aaxbb	aa	bb	bb	aa	aa	aa	aa	aa	aa	aa	aa	aa	bb	aa	bb	aa	bb	aa	aa	aa	aa	aa	aa	aa	bb	bb	aa	aa	aa	bb	aa	aa	bb	bb	aa	bb	bb	aa	aa	aa	aa	bb	aa	bb	bb	aa	bb	bb
Marker15754	aaxbb	bb	aa	bb	aa	aa	bb	aa	aa	aa	bb	bb	aa	aa	aa	aa	aa	aa	bb	aa	aa	aa	aa	aa	aa	aa	aa	bb	bb	aa	aa	bb	aa	aa	aa	aa	bb	bb	bb	bb	bb	aa	bb	bb	aa	aa	aa	aa	aa
Marker15758	aaxbb	bb	aa	aa	bb	bb	aa	aa	bb	aa	aa	bb	aa	bb	bb	aa	aa	aa	aa	bb	aa	aa	bb	bb	bb	aa	bb	bb	bb	bb	aa	aa	bb	bb	aa	bb	bb	bb	bb	aa	bb	aa	bb	bb	aa	aa	aa	bb	bb
Marker157600	aaxbb	aa	aa	bb	bb	aa	bb	aa	aa	aa	aa	bb	aa	aa	aa	aa	bb	aa	aa	aa	bb	bb	aa	bb	aa	aa	aa	aa	aa	bb	bb	aa	aa	aa	aa	aa	bb	aa	bb	bb	bb	aa	bb	bb	bb	aa	aa	aa	bb
Marker157623	aaxbb	aa	aa	bb	bb	bb	bb	bb	bb	bb	bb	bb	bb	bb	bb	bb	bb	bb	bb	bb	bb	bb	bb	aa	bb	bb	aa	bb	aa	aa	bb	aa	bb	bb	aa	bb	bb	aa	bb	aa	aa	bb	aa	aa	aa	aa	aa	bb	aa
Marker15768	aaxbb	aa	bb	bb	aa	aa	aa	aa	aa	aa	aa	aa	aa	bb	aa	bb	bb	bb	aa	aa	aa	aa	aa	bb	aa	bb	bb	aa	aa	aa	bb	aa	aa	bb	bb	aa	bb	bb	aa	aa	aa	aa	bb	aa	bb	bb	aa	bb	bb
Marker15771	aaxbb	bb	aa	aa	aa	aa	aa	aa	aa	aa	bb	aa	bb	aa	aa	bb	aa	aa	aa	aa	bb	bb	bb	bb	bb	aa	aa	bb	bb	aa	bb	aa	bb	aa	aa	bb	aa	aa	bb	bb	aa	bb	aa	aa	bb	aa	aa	bb	aa
Marker157715	aaxbb	bb	bb	aa	aa	bb	aa	aa	aa	aa	aa	aa	aa	bb	aa	aa	bb	aa	bb	bb	aa	aa	aa	aa	aa	aa	aa	aa	aa	aa	bb	bb	bb	bb	aa	aa	bb	bb	aa	aa	bb	aa	aa	bb	aa	aa	aa	aa	bb
Marker15782	aaxbb	bb	bb	aa	aa	bb	bb	aa	bb	aa	aa	bb	aa	aa	bb	aa	aa	aa	bb	aa	bb	aa	bb	bb	bb	aa	bb	bb	aa	aa	aa	bb	bb	bb	aa	bb	aa	aa	bb	aa	bb	bb	bb	bb	aa	bb	aa	aa	aa
Marker157860	aaxbb	aa	aa	aa	bb	bb	aa	bb	bb	bb	aa	bb	bb	bb	aa	aa	aa	bb	bb	aa	bb	bb	bb	bb	bb	aa	aa	bb	aa	bb	aa	bb	bb	aa	aa	bb	bb	bb	bb	aa	bb	aa	bb	bb	aa	bb	aa	aa	bb
Marker15798	aaxbb	bb	bb	bb	bb	bb	bb	bb	bb	bb	aa	bb	bb	aa	bb	aa	bb	bb	bb	bb	bb	bb	bb	bb	bb	bb	aa	aa	aa	bb	aa	aa	bb	bb	aa	bb	bb	bb	aa	aa	bb	bb	bb	aa	aa	aa	aa	aa	aa
Marker15806	aaxbb	aa	bb	aa	aa	aa	bb	aa	aa	aa	aa	aa	aa	aa	aa	bb	aa	aa	aa	aa	aa	aa	aa	aa	aa	bb	bb	aa	aa	aa	aa	bb	aa	bb	bb	aa	aa	aa	bb	bb	aa	bb	aa	bb	aa	bb	bb	bb	bb
Marker158118	aaxbb	bb	aa	aa	bb	bb	aa	aa	bb	aa	aa	bb	aa	aa	bb	aa	aa	bb	bb	aa	bb	bb	bb	aa	bb	aa	bb	bb	aa	bb	aa	aa	bb	bb	bb	bb	bb	aa	bb	aa	bb	bb	bb	bb	bb	aa	aa	aa	aa
Marker158220	aaxbb	bb	aa	bb	aa	aa	aa	aa	bb	aa	aa	bb	aa	aa	bb	aa	aa	aa	aa	bb	bb	aa	bb	bb	bb	aa	bb	bb	bb	bb	aa	bb	bb	bb	aa	bb	aa	aa	bb	aa	bb	bb	bb	bb	bb	aa	aa	bb	bb
Marker158384	aaxbb	bb	aa	aa	bb	bb	bb	bb	bb	bb	bb	bb	bb	bb	bb	bb	bb	bb	bb	bb	bb	bb	bb	aa	bb	aa	bb	bb	bb	aa	bb	aa	bb	bb	aa	bb	bb	bb	bb	aa	bb	bb	aa	bb	bb	aa	aa	bb	aa
Marker15856	aaxbb	aa	bb	bb	bb	aa	aa	aa	bb	bb	aa	bb	aa	aa	bb	bb	aa	bb	aa	aa	bb	aa	bb	bb	aa	aa	aa	bb	aa	bb	bb	bb	aa	aa	bb	aa	aa	aa	bb	bb	aa	bb	bb	aa	bb	aa	aa	aa	aa
Marker15858	aaxbb	bb	aa	bb	aa	bb	aa	bb	bb	bb	aa	bb	bb	bb	aa	bb	aa	bb	bb	aa	bb	bb	bb	bb	bb	aa	aa	bb	bb	bb	aa	aa	bb	aa	aa	bb	aa	aa	bb	aa	aa	aa	aa	bb	aa	bb	aa	aa	bb
Marker158582	aaxbb	bb	aa	bb	bb	aa	aa	aa	bb	bb	aa	bb	aa	aa	bb	aa	aa	bb	bb	aa	bb	aa	bb	aa	bb	aa	bb	bb	aa	bb	aa	bb	bb	bb	aa	bb	aa	bb	bb	aa	bb	aa	bb	bb	bb	aa	bb	aa	bb
Marker15861	aaxbb	bb	bb	bb	bb	bb	bb	bb	bb	bb	bb	bb	bb	aa	bb	aa	bb	bb	bb	bb	aa	bb	bb	bb	bb	bb	aa	aa	aa	bb	aa	aa	aa	aa	aa	bb	aa	aa	aa	aa	bb	aa	bb	bb	aa	aa	aa	aa	bb
Marker15869	aaxbb	bb	aa	aa	aa	bb	aa	aa	aa	bb	aa	bb	aa	aa	bb	bb	aa	aa	bb	aa	bb	bb	bb	aa	bb	aa	bb	bb	aa	aa	aa	aa	bb	bb	aa	bb	bb	bb	bb	aa	bb	aa	bb	bb	bb	bb	bb	bb	aa
Marker15872	aaxbb	aa	bb	bb	bb	aa	aa	aa	bb	aa	aa	bb	bb	bb	bb	bb	aa	aa	aa	aa	bb	aa	bb	bb	bb	aa	aa	bb	aa	aa	bb	bb	aa	aa	bb	aa	aa	bb	aa	aa	aa	bb	aa	aa	bb	bb	aa	aa	aa
Marker15873	aaxbb	aa	bb	aa	aa	bb	bb	aa	bb	bb	bb	bb	bb	aa	bb	aa	aa	aa	aa	aa	bb	bb	aa	bb	aa	aa	aa	aa	bb	bb	aa	bb	bb	aa	aa	bb	aa	bb	aa	aa	aa	bb	bb	aa	aa	bb	aa	aa	bb
Marker15878	aaxbb	aa	bb	bb	aa	aa	aa	aa	aa	aa	aa	aa	aa	bb	aa	bb	aa	bb	aa	aa	aa	aa	aa	aa	aa	bb	bb	aa	aa	aa	bb	aa	aa	bb	bb	aa	bb	bb	aa	aa	aa	aa	bb	aa	bb	bb	bb	bb	bb
Marker15889	aaxbb	aa	aa	aa	aa	bb	bb	aa	bb	bb	bb	aa	bb	bb	bb	aa	aa	aa	bb	bb	aa	bb	aa	aa	aa	aa	bb	bb	bb	aa	aa	aa	aa	bb	aa	aa	aa	bb	aa	aa	bb	aa	aa	bb	aa	aa	bb	aa	bb
Marker15898	aaxbb	bb	aa	aa	aa	aa	aa	aa	bb	aa	aa	bb	aa	aa	bb	aa	aa	aa	bb	aa	bb	bb	bb	aa	bb	aa	bb	bb	bb	bb	aa	bb	bb	bb	aa	bb	aa	aa	aa	aa	bb	bb	aa	bb	bb	bb	aa	bb	bb
Marker15921	aaxbb	bb	aa	aa	aa	bb	aa	aa	bb	aa	aa	bb	aa	aa	aa	aa	aa	bb	aa	bb	bb	bb	bb	aa	bb	bb	bb	bb	aa	aa	aa	aa	bb	bb	aa	bb	bb	aa	aa	aa	aa	bb	aa	bb	bb	aa	aa	bb	aa
Marker15924	aaxbb	aa	bb	aa	aa	aa	aa	aa	aa	bb	aa	aa	bb	aa	aa	aa	aa	bb	aa	aa	aa	aa	bb	aa	aa	bb	bb	aa	aa	aa	aa	bb	bb	bb	bb	aa	bb	bb	bb	bb	aa	bb	bb	aa	aa	bb	bb	bb	bb
Marker15927	aaxbb	aa	aa	aa	aa	bb	aa	bb	bb	aa	aa	bb	bb	bb	aa	bb	aa	bb	bb	bb	bb	bb	bb	bb	bb	aa	aa	bb	bb	bb	aa	bb	bb	aa	aa	bb	aa	bb	bb	aa	bb	aa	aa	bb	aa	aa	aa	aa	bb
Marker159297	aaxbb	aa	aa	aa	bb	bb	bb	bb	bb	bb	bb	bb	bb	bb	bb	bb	bb	aa	bb	bb	bb	bb	bb	aa	bb	aa	aa	bb	bb	bb	bb	aa	bb	bb	aa	bb	bb	aa	bb	aa	aa	bb	aa	aa	aa	aa	aa	bb	bb
Marker159310	aaxbb	aa	bb	aa	aa	bb	aa	aa	aa	aa	aa	aa	bb	aa	aa	aa	aa	aa	aa	bb	aa	bb	aa	aa	aa	bb	bb	bb	aa	aa	bb	aa	bb	bb	bb	aa	aa	aa	aa	bb	aa	bb	bb	aa	bb	bb	bb	aa	bb
Marker159316	aaxbb	bb	aa	aa	bb	aa	aa	aa	bb	bb	aa	bb	aa	aa	bb	aa	aa	aa	aa	aa	bb	aa	bb	aa	bb	bb	bb	bb	aa	bb	aa	bb	bb	bb	aa	bb	aa	bb	bb	aa	bb	bb	aa	bb	bb	aa	aa	bb	bb
Marker159379	aaxbb	aa	bb	aa	aa	aa	bb	aa	aa	aa	aa	aa	bb	aa	aa	bb	aa	aa	aa	bb	aa	aa	bb	aa	aa	bb	bb	aa	bb	aa	bb	bb	bb	aa	aa	aa	aa	aa	bb	bb	aa	aa	bb	aa	aa	bb	bb	bb	aa
Marker159417	aaxbb	aa	aa	bb	aa	bb	bb	bb	bb	bb	aa	bb	bb	bb	aa	bb	aa	bb	aa	aa	bb	bb	bb	bb	bb	aa	aa	bb	aa	aa	aa	bb	bb	bb	aa	bb	bb	aa	aa	aa	bb	aa	bb	bb	aa	aa	bb	aa	bb
Marker15949	aaxbb	aa	bb	bb	aa	bb	aa	bb	bb	bb	aa	bb	bb	bb	aa	bb	aa	bb	bb	aa	bb	bb	bb	bb	bb	aa	aa	bb	bb	bb	aa	bb	bb	bb	aa	bb	aa	aa	aa	aa	bb	aa	bb	bb	bb	bb	aa	aa	bb
Marker159573	aaxbb	aa	aa	aa	bb	bb	bb	bb	bb	bb	bb	bb	bb	bb	bb	bb	bb	bb	bb	bb	bb	bb	bb	bb	bb	aa	aa	bb	aa	bb	bb	bb	bb	bb	bb	bb	bb	aa	bb	aa	aa	bb	aa	bb	bb	aa	aa	bb	aa
Marker15958	aaxbb	aa	aa	aa	aa	bb	bb	bb	bb	bb	aa	bb	bb	aa	bb	aa	bb	aa	aa	aa	bb	aa	bb	bb	bb	aa	aa	aa	bb	bb	aa	aa	aa	bb	aa	aa	aa	aa	aa	bb	bb	aa	aa	bb	aa	aa	bb	aa	aa
Marker159626	aaxbb	bb	aa	bb	aa	bb	aa	bb	bb	bb	aa	bb	aa	aa	bb	aa	aa	bb	aa	bb	bb	aa	bb	aa	bb	bb	bb	bb	bb	aa	aa	aa	bb	bb	bb	bb	bb	bb	bb	aa	bb	bb	bb	bb	aa	bb	aa	bb	aa
Marker15971	aaxbb	bb	aa	bb	bb	aa	aa	aa	aa	bb	aa	aa	aa	bb	aa	bb	bb	bb	bb	aa	bb	bb	aa	bb	aa	aa	aa	aa	aa	aa	aa	bb	aa	bb	bb	aa	bb	aa	bb	aa	aa	bb	aa	aa	aa	aa	aa	aa	aa
Marker159739	aaxbb	aa	bb	aa	aa	aa	aa	aa	aa	bb	aa	aa	aa	aa	aa	bb	aa	bb	aa	aa	aa	bb	bb	aa	aa	bb	bb	aa	aa	aa	bb	bb	bb	aa	bb	aa	aa	bb	bb	bb	aa	bb	bb	aa	aa	bb	bb	bb	bb
Marker15981	aaxbb	aa	aa	aa	bb	bb	bb	bb	bb	bb	bb	bb	bb	bb	bb	bb	bb	aa	bb	bb	bb	bb	bb	bb	bb	aa	aa	bb	bb	bb	bb	aa	bb	bb	aa	bb	bb	aa	bb	aa	aa	bb	aa	bb	aa	bb	bb	bb	aa
Marker15987	aaxbb	aa	aa	aa	aa	bb	aa	bb	bb	aa	aa	bb	bb	bb	aa	bb	aa	bb	bb	aa	bb	bb	bb	aa	bb	aa	aa	bb	aa	bb	aa	bb	bb	aa	aa	bb	aa	aa	aa	aa	aa	aa	bb	bb	aa	bb	aa	aa	bb
Marker16007	aaxbb	aa	bb	bb	bb	bb	aa	bb	bb	bb	aa	bb	bb	bb	aa	bb	aa	bb	bb	aa	bb	bb	bb	bb	bb	aa	aa	bb	aa	bb	aa	bb	bb	aa	aa	bb	aa	aa	bb	aa	bb	aa	bb	bb	aa	bb	aa	aa	bb
Marker160078	aaxbb	bb	aa	aa	aa	bb	bb	bb	bb	aa	bb	aa	bb	bb	bb	aa	bb	aa	bb	bb	bb	aa	aa	aa	aa	aa	aa	bb	aa	bb	aa	aa	aa	aa	bb	aa	aa	aa	bb	aa	bb	aa	bb	bb	bb	aa	aa	aa	bb
Marker160100	aaxbb	bb	bb	aa	aa	bb	bb	aa	bb	bb	aa	bb	aa	bb	bb	aa	bb	aa	bb	bb	bb	bb	bb	bb	aa	aa	aa	bb	aa	aa	aa	aa	aa	bb	aa	aa	aa	aa	aa	bb	bb	aa	aa	bb	aa	bb	bb	aa	bb
Marker160124	aaxbb	bb	aa	aa	aa	aa	aa	aa	aa	aa	bb	aa	bb	bb	aa	bb	aa	aa	aa	aa	aa	aa	bb	bb	bb	aa	aa	bb	aa	aa	bb	bb	bb	aa	aa	bb	aa	aa	bb	bb	aa	bb	bb	aa	aa	aa	bb	bb	aa
Marker16015	aaxbb	aa	bb	bb	aa	aa	aa	aa	aa	aa	aa	aa	aa	bb	aa	bb	aa	bb	aa	aa	aa	aa	aa	aa	aa	aa	bb	aa	aa	aa	bb	aa	aa	bb	bb	aa	bb	bb	aa	aa	aa	aa	bb	aa	bb	bb	aa	bb	bb
Marker16018	aaxbb	bb	aa	aa	bb	aa	bb	aa	bb	bb	aa	bb	aa	aa	bb	aa	aa	bb	aa	bb	bb	aa	bb	aa	bb	bb	bb	bb	aa	aa	aa	bb	bb	bb	aa	bb	aa	bb	aa	aa	bb	aa	aa	bb	aa	bb	bb	bb	aa
Marker160265	aaxbb	aa	bb	aa	bb	bb	bb	aa	bb	bb	bb	bb	aa	aa	bb	bb	aa	aa	aa	aa	bb	bb	aa	aa	bb	aa	aa	aa	bb	bb	aa	bb	bb	bb	aa	aa	bb	aa	aa	aa	aa	bb	bb	aa	aa	bb	aa	aa	bb
Marker16030	aaxbb	aa	aa	aa	bb	bb	aa	bb	bb	bb	bb	bb	bb	bb	aa	bb	aa	bb	bb	aa	bb	bb	bb	bb	bb	aa	aa	bb	aa	bb	aa	bb	bb	aa	bb	bb	aa	aa	aa	aa	bb	aa	bb	bb	aa	bb	aa	aa	bb
Marker16044	aaxbb	aa	bb	bb	aa	aa	aa	aa	aa	aa	aa	aa	aa	bb	aa	bb	aa	bb	aa	aa	aa	aa	aa	aa	aa	bb	bb	aa	aa	aa	bb	bb	aa	bb	bb	aa	bb	bb	aa	aa	aa	aa	bb	aa	bb	bb	bb	bb	bb
Marker16048	aaxbb	bb	aa	aa	bb	aa	aa	aa	bb	aa	aa	bb	bb	aa	bb	bb	aa	bb	bb	aa	bb	bb	bb	bb	bb	bb	bb	bb	aa	aa	aa	bb	bb	bb	aa	bb	aa	bb	bb	aa	bb	bb	bb	bb	aa	aa	aa	aa	aa
Marker160755	aaxbb	aa	bb	bb	aa	aa	aa	aa	aa	aa	aa	aa	aa	bb	aa	bb	aa	bb	aa	aa	aa	aa	aa	aa	aa	bb	bb	aa	aa	aa	bb	aa	aa	bb	bb	aa	bb	bb	aa	aa	aa	aa	bb	aa	aa	bb	aa	bb	bb
Marker16077	aaxbb	aa	bb	aa	aa	aa	bb	aa	aa	aa	aa	aa	aa	aa	aa	bb	aa	bb	aa	aa	aa	bb	aa	aa	aa	bb	bb	aa	bb	aa	bb	bb	aa	bb	bb	aa	aa	bb	aa	bb	aa	bb	bb	aa	aa	bb	bb	bb	bb
Marker16080	aaxbb	bb	aa	bb	bb	aa	bb	bb	bb	aa	bb	bb	aa	aa	aa	aa	aa	bb	aa	aa	aa	aa	aa	aa	bb	aa	aa	bb	bb	bb	aa	bb	aa	aa	aa	bb	bb	bb	bb	aa	bb	aa	bb	bb	aa	aa	aa	aa	bb
Marker161039	aaxbb	bb	aa	aa	aa	aa	bb	aa	bb	bb	aa	aa	bb	bb	bb	aa	bb	aa	bb	aa	bb	bb	bb	bb	aa	aa	bb	aa	aa	aa	aa	aa	aa	bb	aa	aa	aa	aa	aa	bb	bb	aa	aa	bb	bb	aa	aa	aa	bb
Marker16111	aaxbb	bb	bb	aa	bb	bb	bb	bb	bb	bb	bb	bb	bb	aa	aa	aa	bb	bb	bb	bb	bb	bb	bb	bb	bb	bb	aa	aa	aa	bb	aa	aa	aa	aa	aa	bb	aa	aa	aa	aa	bb	bb	aa	bb	aa	aa	aa	aa	aa
Marker161118	aaxbb	bb	bb	bb	aa	bb	bb	aa	aa	aa	bb	aa	aa	aa	aa	aa	bb	aa	aa	aa	aa	aa	bb	bb	bb	aa	bb	aa	aa	aa	aa	aa	bb	bb	bb	aa	aa	aa	aa	bb	bb	bb	aa	bb	aa	bb	aa	bb	bb
Marker161153	aaxbb	aa	bb	aa	aa	bb	bb	aa	bb	bb	bb	bb	bb	aa	bb	aa	aa	aa	aa	aa	bb	bb	aa	aa	aa	bb	aa	aa	bb	bb	aa	bb	bb	bb	aa	bb	aa	aa	aa	bb	aa	bb	bb	bb	aa	bb	aa	aa	bb
Marker16123	aaxbb	aa	bb	aa	aa	bb	aa	bb	bb	bb	aa	bb	bb	bb	aa	bb	aa	bb	bb	bb	bb	bb	bb	bb	bb	aa	aa	bb	aa	bb	aa	aa	bb	aa	aa	bb	aa	bb	aa	aa	bb	aa	aa	bb	aa	bb	bb	aa	bb
Marker161396	aaxbb	bb	bb	aa	aa	aa	aa	aa	aa	bb	aa	aa	bb	aa	aa	aa	aa	aa	aa	aa	aa	bb	bb	aa	aa	bb	bb	aa	bb	aa	aa	aa	bb	bb	aa	aa	bb	aa	bb	bb	aa	bb	bb	aa	bb	bb	bb	bb	aa
Marker16165	aaxbb	bb	aa	aa	bb	bb	bb	aa	bb	bb	bb	bb	bb	aa	bb	aa	bb	aa	bb	bb	bb	bb	aa	bb	bb	aa	aa	bb	bb	bb	aa	aa	aa	bb	aa	aa	aa	aa	aa	aa	bb	aa	bb	bb	bb	bb	bb	aa	bb
Marker16167	aaxbb	aa	bb	bb	aa	aa	aa	aa	aa	aa	aa	aa	aa	bb	aa	bb	aa	bb	aa	aa	aa	aa	aa	aa	aa	bb	bb	aa	aa	aa	bb	bb	aa	bb	bb	aa	bb	bb	aa	aa	aa	aa	aa	aa	bb	bb	aa	bb	bb
Marker161675	aaxbb	bb	bb	bb	bb	aa	bb	bb	aa	aa	bb	bb	aa	bb	bb	bb	bb	bb	bb	bb	aa	aa	aa	aa	bb	aa	aa	bb	bb	bb	bb	aa	aa	aa	bb	bb	bb	aa	bb	aa	bb	bb	aa	aa	bb	aa	bb	bb	bb
Marker16170	aaxbb	aa	bb	aa	aa	aa	aa	aa	aa	bb	aa	aa	aa	aa	aa	aa	aa	aa	aa	aa	aa	aa	aa	aa	aa	bb	bb	bb	aa	aa	aa	bb	bb	bb	aa	aa	bb	aa	bb	bb	aa	bb	bb	aa	bb	bb	bb	bb	aa
Marker16205	aaxbb	aa	bb	aa	aa	aa	aa	aa	aa	aa	aa	aa	bb	aa	aa	bb	aa	bb	aa	bb	aa	aa	aa	aa	aa	bb	bb	aa	aa	aa	bb	aa	aa	aa	aa	aa	bb	aa	bb	bb	aa	bb	aa	aa	aa	bb	bb	aa	bb
Marker16209	aaxbb	aa	bb	bb	aa	aa	aa	aa	aa	aa	aa	aa	aa	bb	aa	bb	aa	bb	aa	aa	bb	aa	aa	aa	aa	bb	bb	aa	aa	aa	bb	bb	aa	bb	bb	aa	bb	bb	aa	aa	aa	aa	aa	aa	bb	bb	bb	bb	bb
Marker16216	aaxbb	aa	bb	aa	aa	aa	aa	aa	aa	bb	aa	aa	aa	aa	aa	aa	aa	aa	aa	aa	aa	aa	aa	aa	aa	bb	bb	bb	aa	aa	bb	bb	bb	aa	aa	aa	aa	aa	bb	bb	aa	bb	aa	aa	bb	bb	bb	bb	aa
Marker16220	aaxbb	aa	aa	aa	aa	bb	aa	bb	bb	bb	aa	aa	aa	bb	bb	aa	aa	aa	bb	aa	bb	bb	aa	aa	aa	aa	bb	bb	bb	bb	aa	aa	aa	bb	bb	aa	aa	aa	aa	aa	bb	aa	aa	bb	aa	aa	bb	aa	bb
Marker162235	aaxbb	aa	bb	bb	aa	aa	aa	aa	aa	aa	aa	aa	aa	bb	aa	bb	aa	bb	aa	aa	aa	aa	aa	aa	aa	bb	bb	aa	aa	aa	bb	aa	aa	bb	bb	aa	bb	bb	aa	aa	aa	bb	bb	aa	aa	bb	aa	bb	bb
Marker16224	aaxbb	bb	aa	aa	bb	aa	aa	aa	bb	aa	aa	aa	aa	aa	bb	aa	aa	aa	aa	aa	bb	aa	bb	aa	bb	aa	bb	bb	bb	aa	aa	aa	bb	bb	aa	bb	aa	bb	bb	aa	bb	bb	bb	bb	bb	bb	bb	bb	aa
Marker16245	aaxbb	aa	aa	bb	aa	aa	aa	aa	aa	aa	aa	aa	aa	bb	aa	aa	aa	bb	aa	aa	bb	aa	aa	aa	bb	aa	bb	aa	bb	aa	bb	aa	aa	bb	aa	aa	aa	bb	aa	bb	aa	aa	aa	aa	bb	bb	aa	bb	aa
Marker162489	aaxbb	aa	aa	bb	bb	bb	bb	bb	aa	bb	aa	bb	aa	aa	aa	aa	aa	bb	aa	aa	aa	aa	aa	bb	aa	aa	aa	bb	aa	bb	bb	aa	aa	aa	bb	aa	aa	bb	aa	bb	bb	aa	bb	bb	bb	aa	bb	aa	aa
Marker16253	aaxbb	aa	bb	aa	aa	aa	aa	aa	aa	bb	aa	aa	aa	aa	aa	aa	aa	aa	aa	bb	aa	aa	bb	aa	aa	bb	aa	bb	aa	aa	bb	bb	bb	bb	aa	aa	bb	aa	bb	bb	aa	aa	aa	bb	aa	bb	bb	bb	aa
Marker16256	aaxbb	aa	bb	bb	aa	aa	aa	aa	aa	aa	aa	aa	aa	bb	aa	bb	aa	bb	aa	aa	aa	aa	aa	aa	aa	bb	bb	aa	aa	aa	bb	aa	aa	bb	bb	aa	bb	bb	aa	aa	aa	aa	aa	aa	aa	bb	aa	bb	bb
Marker16269	aaxbb	bb	bb	bb	bb	bb	bb	bb	bb	bb	bb	bb	bb	bb	bb	bb	bb	bb	aa	bb	aa	bb	bb	bb	bb	bb	aa	aa	aa	bb	aa	aa	aa	aa	aa	bb	bb	aa	bb	aa	bb	aa	bb	bb	aa	aa	aa	aa	bb
Marker162710	aaxbb	bb	aa	aa	aa	bb	aa	aa	bb	aa	aa	bb	aa	aa	bb	aa	aa	aa	aa	aa	bb	bb	bb	bb	bb	bb	bb	bb	bb	aa	aa	aa	bb	bb	aa	bb	aa	bb	bb	aa	bb	bb	bb	bb	aa	bb	aa	aa	bb
Marker16273	aaxbb	aa	bb	bb	aa	aa	aa	aa	aa	aa	aa	aa	aa	bb	aa	bb	aa	bb	aa	aa	aa	aa	aa	aa	bb	bb	bb	aa	aa	aa	bb	aa	aa	bb	bb	aa	bb	aa	aa	aa	aa	aa	aa	aa	aa	bb	aa	bb	bb
Marker16275	aaxbb	bb	aa	aa	bb	aa	aa	aa	bb	aa	aa	bb	aa	aa	bb	aa	aa	bb	aa	aa	bb	aa	bb	aa	bb	bb	bb	bb	bb	aa	aa	aa	bb	bb	aa	bb	aa	aa	bb	aa	bb	aa	bb	bb	aa	aa	aa	aa	aa
Marker16282	aaxbb	bb	aa	bb	aa	aa	aa	aa	aa	aa	aa	bb	aa	aa	bb	aa	aa	bb	aa	aa	bb	bb	bb	aa	bb	bb	bb	bb	aa	aa	aa	aa	bb	bb	aa	bb	aa	aa	bb	aa	bb	aa	aa	bb	aa	aa	aa	aa	bb
Marker16292	aaxbb	aa	aa	aa	bb	bb	bb	bb	bb	bb	bb	bb	bb	bb	bb	bb	bb	aa	bb	bb	bb	bb	bb	aa	bb	bb	bb	bb	bb	aa	bb	aa	bb	bb	aa	bb	bb	aa	bb	aa	aa	bb	aa	bb	bb	aa	aa	bb	aa
Marker16302	aaxbb	aa	bb	aa	bb	bb	aa	bb	bb	bb	aa	bb	bb	bb	aa	bb	aa	bb	bb	aa	bb	bb	bb	bb	bb	aa	aa	bb	aa	bb	aa	aa	bb	bb	aa	bb	aa	bb	bb	aa	bb	aa	bb	bb	aa	aa	aa	aa	aa
Marker163146	aaxbb	aa	bb	bb	bb	bb	aa	aa	bb	bb	aa	bb	aa	aa	aa	aa	aa	bb	bb	aa	bb	bb	aa	aa	bb	bb	aa	bb	bb	aa	aa	aa	aa	bb	bb	bb	bb	bb	bb	aa	bb	bb	aa	bb	aa	aa	aa	bb	bb
Marker16316	aaxbb	bb	aa	aa	aa	aa	bb	bb	bb	aa	bb	bb	bb	bb	bb	aa	aa	aa	bb	bb	aa	bb	aa	aa	aa	aa	aa	aa	aa	bb	aa	aa	aa	aa	bb	aa	aa	aa	aa	aa	bb	aa	aa	bb	bb	bb	aa	bb	bb
Marker16319	aaxbb	aa	bb	bb	aa	aa	aa	aa	aa	aa	aa	aa	aa	bb	aa	bb	aa	bb	aa	aa	aa	aa	aa	aa	bb	bb	bb	aa	aa	aa	bb	aa	aa	bb	bb	aa	bb	bb	aa	aa	aa	aa	bb	aa	bb	bb	aa	bb	bb
Marker16323	aaxbb	bb	aa	aa	bb	bb	aa	bb	bb	aa	aa	bb	bb	bb	aa	bb	aa	bb	bb	aa	bb	bb	bb	bb	bb	aa	aa	bb	bb	bb	aa	aa	bb	bb	bb	bb	aa	bb	aa	aa	bb	aa	bb	bb	aa	aa	aa	bb	bb
Marker16331	aaxbb	aa	bb	bb	aa	aa	aa	aa	aa	aa	aa	aa	aa	bb	aa	bb	aa	bb	aa	aa	aa	aa	aa	aa	aa	bb	bb	aa	aa	aa	bb	aa	aa	bb	bb	aa	bb	bb	aa	aa	aa	bb	bb	aa	bb	bb	aa	bb	bb
Marker16335	aaxbb	bb	bb	aa	aa	bb	bb	bb	bb	bb	aa	bb	bb	aa	bb	aa	aa	aa	aa	aa	bb	bb	aa	bb	aa	aa	aa	bb	bb	aa	aa	aa	aa	bb	aa	aa	aa	aa	aa	aa	bb	aa	aa	bb	aa	bb	bb	bb	bb
Marker16341	aaxbb	bb	aa	aa	aa	bb	aa	bb	bb	bb	aa	bb	bb	aa	bb	aa	bb	aa	bb	bb	bb	bb	bb	bb	aa	aa	aa	bb	bb	aa	aa	bb	aa	aa	aa	bb	aa	aa	aa	aa	bb	aa	aa	bb	bb	bb	aa	aa	bb
Marker16348	aaxbb	aa	bb	bb	aa	bb	aa	aa	aa	bb	aa	bb	bb	aa	aa	bb	bb	aa	aa	aa	aa	aa	aa	aa	aa	bb	bb	bb	aa	aa	bb	bb	bb	bb	aa	aa	aa	aa	bb	bb	aa	bb	aa	aa	aa	bb	bb	bb	aa
Marker16355	aaxbb	bb	aa	bb	aa	bb	bb	bb	bb	bb	bb	bb	bb	bb	bb	aa	aa	aa	bb	bb	aa	bb	bb	bb	aa	aa	aa	aa	aa	bb	aa	aa	aa	aa	bb	bb	aa	aa	aa	bb	bb	aa	bb	bb	bb	bb	bb	bb	bb
Marker163696	aaxbb	aa	bb	bb	aa	aa	aa	aa	aa	aa	aa	aa	aa	aa	aa	bb	aa	bb	aa	aa	aa	aa	aa	aa	aa	bb	bb	aa	aa	aa	bb	bb	aa	bb	bb	aa	bb	bb	aa	aa	aa	aa	bb	aa	bb	bb	aa	bb	bb
Marker163697	aaxbb	aa	bb	bb	aa	aa	aa	aa	aa	aa	aa	aa	aa	aa	aa	bb	aa	aa	aa	bb	aa	aa	aa	aa	aa	bb	bb	aa	aa	aa	aa	bb	bb	bb	aa	aa	bb	aa	bb	bb	aa	bb	aa	aa	aa	bb	bb	bb	bb
Marker16374	aaxbb	aa	aa	bb	aa	bb	aa	bb	bb	aa	aa	bb	bb	bb	aa	bb	aa	bb	aa	bb	bb	aa	bb	bb	bb	aa	aa	bb	aa	bb	aa	aa	bb	aa	aa	bb	aa	aa	aa	aa	bb	aa	aa	bb	aa	aa	bb	aa	bb
Marker163904	aaxbb	aa	bb	aa	bb	bb	bb	bb	bb	bb	bb	bb	bb	bb	bb	bb	bb	bb	bb	aa	aa	aa	bb	aa	bb	aa	aa	bb	aa	aa	bb	aa	bb	aa	aa	bb	aa	aa	aa	bb	aa	aa	bb	bb	bb	bb	bb	bb	aa
Marker16400	aaxbb	bb	bb	bb	bb	bb	aa	aa	bb	bb	bb	bb	aa	aa	bb	aa	aa	bb	aa	aa	bb	aa	aa	bb	bb	aa	aa	aa	bb	aa	aa	bb	aa	aa	aa	bb	aa	bb	aa	aa	aa	aa	bb	aa	aa	aa	bb	aa	aa
Marker16404	aaxbb	bb	bb	aa	aa	bb	bb	bb	bb	bb	aa	bb	bb	bb	bb	bb	aa	bb	bb	aa	bb	bb	bb	bb	aa	aa	aa	bb	aa	bb	aa	aa	bb	bb	aa	bb	aa	bb	bb	aa	bb	aa	bb	bb	aa	bb	aa	aa	bb
Marker16409	aaxbb	bb	bb	bb	bb	aa	aa	aa	bb	aa	aa	bb	aa	aa	bb	aa	aa	aa	aa	aa	bb	aa	bb	aa	bb	bb	bb	bb	aa	aa	aa	aa	bb	bb	aa	bb	aa	bb	bb	aa	bb	bb	bb	bb	aa	aa	aa	aa	bb
Marker164099	aaxbb	bb	aa	bb	bb	bb	aa	aa	bb	aa	aa	bb	aa	aa	bb	aa	aa	aa	aa	aa	bb	aa	bb	bb	bb	bb	bb	bb	aa	aa	aa	bb	bb	bb	aa	bb	aa	aa	bb	aa	bb	bb	bb	bb	bb	bb	aa	bb	bb
Marker164156	aaxbb	aa	bb	aa	aa	bb	bb	aa	bb	bb	aa	bb	bb	bb	bb	bb	aa	bb	aa	bb	bb	bb	bb	bb	aa	aa	aa	bb	bb	bb	aa	bb	bb	bb	bb	bb	aa	bb	bb	aa	bb	aa	aa	bb	aa	aa	aa	aa	bb
Marker16426	aaxbb	aa	bb	aa	aa	aa	aa	aa	aa	aa	aa	aa	aa	aa	aa	bb	aa	aa	aa	aa	aa	aa	bb	aa	aa	bb	bb	aa	aa	aa	bb	aa	bb	bb	bb	aa	bb	bb	bb	bb	aa	aa	bb	aa	bb	bb	bb	bb	aa
Marker16428	aaxbb	bb	bb	aa	bb	bb	bb	bb	bb	bb	aa	bb	bb	bb	aa	bb	aa	bb	bb	aa	bb	bb	bb	bb	bb	aa	aa	bb	bb	bb	aa	bb	bb	bb	aa	bb	aa	aa	bb	aa	bb	aa	aa	bb	aa	bb	bb	aa	bb
Marker16435	aaxbb	bb	aa	bb	aa	bb	aa	aa	aa	aa	bb	aa	bb	aa	aa	bb	aa	aa	bb	aa	aa	bb	bb	bb	aa	aa	aa	bb	aa	aa	bb	aa	aa	aa	aa	bb	aa	aa	bb	bb	aa	bb	aa	aa	bb	aa	bb	bb	aa
Marker16451	aaxbb	bb	aa	aa	aa	bb	aa	aa	bb	aa	aa	bb	aa	aa	bb	aa	aa	bb	aa	bb	bb	aa	bb	aa	bb	bb	bb	bb	bb	aa	aa	bb	bb	bb	bb	bb	aa	bb	aa	aa	aa	bb	bb	bb	aa	aa	aa	aa	bb
Marker164579	aaxbb	bb	aa	bb	bb	aa	bb	bb	bb	bb	bb	bb	bb	aa	aa	aa	bb	bb	bb	bb	bb	bb	bb	bb	aa	bb	bb	aa	aa	bb	aa	aa	aa	bb	aa	bb	aa	bb	aa	aa	bb	aa	aa	bb	aa	aa	aa	bb	aa
Marker16465	aaxbb	bb	aa	aa	aa	bb	aa	aa	bb	bb	bb	bb	bb	bb	aa	bb	aa	aa	bb	aa	bb	bb	bb	bb	bb	aa	aa	bb	aa	bb	aa	bb	bb	aa	aa	bb	aa	bb	bb	aa	aa	aa	bb	bb	aa	bb	aa	aa	bb
Marker16471	aaxbb	aa	bb	aa	bb	aa	aa	bb	bb	aa	aa	aa	bb	aa	aa	aa	bb	bb	aa	bb	bb	bb	aa	aa	bb	aa	aa	aa	bb	bb	bb	aa	bb	aa	aa	bb	aa	aa	bb	bb	bb	aa	aa	aa	bb	bb	bb	aa	aa
Marker16483	aaxbb	bb	aa	aa	aa	bb	aa	aa	bb	bb	aa	bb	aa	aa	bb	aa	aa	bb	aa	aa	bb	aa	bb	aa	bb	bb	bb	bb	aa	aa	aa	bb	bb	bb	aa	bb	aa	aa	bb	aa	bb	bb	aa	bb	aa	bb	aa	aa	aa
Marker16510	aaxbb	bb	aa	bb	aa	bb	aa	bb	bb	bb	aa	bb	aa	bb	bb	aa	aa	aa	bb	bb	aa	bb	bb	bb	aa	aa	aa	bb	aa	bb	aa	aa	aa	aa	aa	bb	bb	aa	aa	aa	bb	aa	bb	bb	aa	bb	bb	aa	bb
Marker165221	aaxbb	aa	aa	aa	bb	bb	aa	bb	aa	aa	aa	bb	bb	bb	aa	bb	aa	bb	aa	bb	aa	bb	bb	bb	aa	aa	aa	bb	aa	bb	aa	bb	bb	bb	aa	bb	aa	aa	aa	aa	bb	aa	bb	bb	aa	aa	bb	aa	bb
Marker16533	aaxbb	bb	aa	bb	aa	bb	bb	bb	bb	bb	bb	bb	bb	aa	bb	aa	aa	aa	bb	bb	bb	aa	aa	bb	aa	aa	aa	bb	bb	aa	aa	aa	aa	bb	aa	aa	aa	bb	aa	aa	bb	aa	aa	bb	bb	aa	aa	aa	bb
Marker16551	aaxbb	aa	bb	aa	aa	aa	aa	aa	aa	aa	aa	aa	aa	aa	aa	aa	aa	aa	aa	bb	aa	aa	aa	aa	aa	bb	bb	aa	aa	aa	aa	aa	bb	aa	aa	aa	aa	aa	bb	bb	aa	aa	bb	aa	bb	bb	bb	aa	bb
Marker165512	aaxbb	aa	aa	aa	aa	bb	aa	bb	bb	bb	aa	bb	bb	bb	bb	bb	aa	aa	bb	bb	aa	bb	bb	bb	bb	aa	aa	bb	bb	bb	aa	aa	bb	aa	bb	bb	aa	aa	aa	aa	bb	aa	aa	bb	bb	bb	bb	aa	bb
Marker165525	aaxbb	aa	aa	aa	bb	bb	bb	bb	bb	bb	bb	bb	bb	bb	bb	bb	bb	aa	bb	bb	bb	bb	bb	bb	bb	aa	aa	bb	aa	aa	bb	aa	bb	bb	aa	bb	bb	bb	bb	aa	aa	bb	aa	bb	bb	aa	aa	bb	aa
Marker165711	aaxbb	bb	bb	aa	aa	bb	aa	aa	bb	aa	aa	bb	aa	aa	bb	aa	aa	bb	aa	aa	bb	bb	aa	aa	aa	bb	bb	bb	bb	aa	aa	bb	bb	bb	aa	bb	bb	aa	bb	aa	bb	bb	bb	bb	bb	aa	aa	bb	aa
Marker165801	aaxbb	aa	bb	aa	bb	bb	bb	bb	bb	bb	aa	bb	bb	bb	aa	bb	aa	bb	bb	bb	bb	bb	bb	bb	bb	aa	aa	bb	aa	bb	aa	aa	bb	aa	bb	bb	bb	bb	aa	aa	bb	aa	bb	aa	aa	bb	bb	aa	bb
Marker165854	aaxbb	aa	aa	bb	aa	bb	aa	aa	bb	aa	aa	bb	bb	bb	aa	bb	aa	bb	aa	aa	bb	bb	bb	bb	bb	aa	aa	bb	aa	aa	aa	aa	bb	aa	aa	bb	bb	bb	aa	aa	aa	aa	aa	bb	aa	bb	aa	aa	bb
Marker16587	aaxbb	bb	aa	bb	aa	bb	bb	bb	bb	bb	bb	aa	bb	aa	bb	aa	aa	aa	bb	bb	bb	aa	aa	bb	aa	aa	aa	aa	bb	aa	aa	aa	aa	bb	aa	bb	aa	bb	aa	bb	bb	aa	aa	bb	aa	aa	bb	aa	bb
Marker165916	aaxbb	aa	bb	bb	aa	aa	aa	aa	aa	aa	aa	aa	aa	aa	aa	bb	aa	bb	aa	aa	aa	aa	aa	aa	aa	bb	bb	aa	aa	aa	bb	bb	aa	aa	bb	aa	bb	bb	aa	aa	bb	aa	aa	aa	aa	bb	aa	bb	bb
Marker166042	aaxbb	aa	bb	bb	bb	bb	aa	aa	bb	bb	aa	bb	bb	bb	aa	bb	bb	bb	bb	bb	bb	bb	bb	bb	bb	aa	aa	bb	bb	bb	aa	bb	bb	bb	aa	bb	aa	bb	bb	aa	bb	aa	bb	aa	aa	aa	aa	aa	bb
Marker16627	aaxbb	aa	aa	bb	aa	bb	aa	bb	bb	bb	bb	aa	aa	aa	bb	aa	aa	bb	aa	aa	bb	bb	aa	aa	aa	aa	bb	bb	bb	bb	aa	bb	aa	aa	aa	bb	aa	bb	bb	aa	aa	aa	aa	bb	bb	bb	bb	aa	bb
Marker166355	aaxbb	bb	aa	bb	bb	bb	aa	bb	bb	aa	aa	bb	aa	aa	bb	aa	aa	bb	bb	bb	bb	aa	bb	aa	bb	bb	bb	bb	bb	aa	aa	aa	bb	bb	bb	bb	bb	bb	bb	aa	bb	aa	aa	bb	bb	aa	aa	bb	bb
Marker166449	aaxbb	bb	aa	aa	aa	aa	bb	bb	bb	bb	aa	bb	bb	bb	bb	aa	aa	aa	bb	bb	bb	aa	aa	bb	aa	aa	aa	bb	aa	aa	aa	aa	aa	aa	bb	bb	aa	aa	bb	aa	bb	aa	aa	bb	bb	aa	bb	aa	bb
Marker16645	aaxbb	bb	aa	aa	aa	bb	bb	bb	bb	aa	bb	aa	bb	aa	bb	aa	aa	aa	bb	bb	aa	aa	aa	aa	bb	aa	aa	bb	aa	bb	aa	aa	aa	bb	aa	aa	aa	aa	aa	aa	bb	aa	aa	bb	bb	bb	bb	aa	bb
Marker16650	aaxbb	aa	aa	bb	aa	bb	aa	bb	bb	aa	aa	bb	bb	bb	aa	bb	aa	bb	bb	bb	bb	bb	bb	bb	bb	aa	aa	bb	aa	bb	aa	aa	bb	aa	aa	bb	aa	bb	aa	aa	aa	aa	bb	bb	aa	aa	aa	aa	bb
Marker16658	aaxbb	bb	aa	aa	aa	bb	bb	bb	bb	bb	aa	bb	bb	bb	bb	aa	bb	aa	bb	aa	bb	bb	bb	aa	aa	aa	aa	aa	aa	bb	aa	aa	aa	aa	aa	aa	aa	bb	aa	aa	bb	aa	aa	bb	bb	aa	bb	aa	bb
Marker16669	aaxbb	aa	bb	aa	aa	aa	aa	aa	aa	aa	aa	aa	aa	aa	aa	bb	aa	aa	aa	aa	aa	aa	bb	aa	aa	bb	aa	bb	bb	aa	aa	bb	aa	bb	bb	aa	aa	bb	bb	bb	aa	bb	aa	aa	bb	bb	bb	bb	aa
Marker166805	aaxbb	aa	aa	bb	aa	bb	aa	aa	bb	bb	bb	bb	bb	bb	aa	bb	aa	bb	bb	aa	bb	bb	bb	bb	aa	aa	aa	bb	bb	aa	aa	bb	bb	aa	aa	bb	aa	bb	aa	aa	bb	aa	bb	aa	aa	aa	bb	bb	bb
Marker16688	aaxbb	aa	aa	aa	aa	bb	aa	bb	bb	bb	aa	bb	bb	bb	aa	bb	bb	bb	bb	aa	bb	bb	bb	bb	bb	aa	aa	bb	aa	aa	aa	bb	bb	aa	aa	bb	aa	bb	aa	aa	bb	aa	aa	bb	aa	aa	bb	aa	aa
Marker16693	aaxbb	bb	bb	bb	aa	aa	bb	aa	aa	aa	aa	aa	aa	aa	aa	aa	aa	aa	bb	bb	aa	aa	bb	bb	aa	bb	aa	aa	aa	aa	aa	bb	bb	aa	bb	aa	aa	bb	bb	aa	bb	bb	aa	bb	bb	bb	aa	aa	bb
Marker16697	aaxbb	bb	aa	bb	bb	bb	aa	aa	bb	bb	aa	bb	bb	bb	bb	bb	aa	bb	bb	aa	bb	bb	bb	bb	bb	aa	aa	bb	aa	bb	aa	aa	bb	aa	aa	bb	aa	bb	bb	aa	bb	aa	bb	aa	aa	aa	aa	aa	bb
Marker16702	aaxbb	bb	aa	bb	aa	bb	bb	bb	bb	bb	bb	bb	bb	bb	bb	bb	aa	aa	bb	aa	bb	aa	aa	bb	aa	aa	aa	bb	aa	aa	aa	aa	aa	bb	aa	aa	aa	aa	aa	bb	bb	aa	aa	bb	aa	aa	bb	aa	bb
Marker16722	aaxbb	bb	aa	bb	aa	aa	aa	aa	bb	aa	bb	aa	bb	aa	aa	aa	aa	aa	bb	aa	aa	aa	bb	bb	bb	aa	aa	bb	bb	aa	bb	bb	bb	bb	aa	bb	aa	aa	bb	bb	aa	bb	aa	aa	aa	aa	aa	bb	aa
Marker16741	aaxbb	bb	bb	bb	bb	bb	bb	bb	bb	bb	bb	bb	bb	bb	bb	aa	bb	bb	bb	bb	bb	bb	bb	bb	bb	bb	aa	aa	aa	bb	aa	aa	aa	aa	aa	bb	aa	aa	aa	aa	bb	aa	bb	bb	aa	aa	aa	aa	bb
Marker167486	aaxbb	bb	bb	aa	bb	aa	bb	bb	bb	bb	bb	bb	bb	bb	aa	aa	bb	bb	bb	bb	bb	bb	bb	bb	bb	bb	bb	aa	bb	bb	bb	aa	aa	bb	bb	bb	aa	aa	aa	aa	bb	aa	bb	bb	aa	aa	aa	aa	bb
Marker16751	aaxbb	aa	bb	bb	aa	bb	bb	aa	bb	bb	bb	bb	bb	aa	bb	aa	aa	aa	aa	aa	bb	bb	aa	aa	aa	bb	aa	aa	bb	bb	aa	bb	bb	bb	aa	aa	bb	aa	aa	bb	aa	bb	bb	aa	aa	bb	aa	aa	bb
Marker167614	aaxbb	aa	aa	bb	aa	bb	aa	bb	bb	bb	aa	bb	bb	bb	aa	bb	aa	bb	bb	aa	bb	bb	bb	bb	bb	aa	aa	bb	bb	bb	aa	bb	bb	aa	aa	bb	bb	bb	aa	aa	aa	aa	aa	bb	aa	bb	aa	aa	bb
Marker167686	aaxbb	aa	bb	aa	aa	bb	bb	bb	bb	aa	bb	bb	bb	bb	bb	aa	bb	aa	bb	bb	bb	aa	aa	bb	aa	aa	aa	aa	aa	bb	aa	bb	aa	bb	bb	aa	aa	aa	aa	aa	bb	aa	bb	bb	bb	bb	aa	aa	bb
Marker16783	aaxbb	aa	bb	aa	aa	aa	aa	aa	aa	aa	aa	aa	bb	aa	aa	aa	aa	aa	aa	aa	aa	aa	aa	aa	aa	bb	bb	aa	aa	aa	aa	bb	aa	aa	bb	aa	bb	bb	aa	bb	aa	bb	aa	aa	aa	bb	bb	aa	bb
Marker167975	aaxbb	bb	aa	aa	bb	aa	aa	aa	bb	aa	aa	aa	aa	aa	bb	aa	aa	aa	aa	bb	bb	aa	bb	aa	bb	bb	bb	bb	aa	aa	aa	bb	bb	bb	aa	bb	aa	aa	bb	aa	bb	bb	aa	bb	bb	aa	aa	bb	aa
Marker16825	aaxbb	bb	bb	aa	aa	bb	aa	bb	bb	bb	aa	bb	bb	aa	bb	aa	aa	aa	bb	aa	bb	aa	aa	aa	aa	aa	aa	bb	bb	aa	aa	aa	aa	bb	aa	aa	aa	bb	aa	aa	bb	aa	bb	bb	aa	bb	bb	aa	aa
Marker168301	aaxbb	aa	aa	aa	aa	bb	aa	bb	bb	bb	aa	bb	bb	bb	bb	bb	aa	bb	bb	aa	aa	bb	bb	bb	bb	aa	aa	bb	aa	bb	aa	bb	bb	bb	aa	bb	aa	bb	aa	aa	bb	aa	aa	bb	aa	bb	aa	aa	bb
Marker168524	aaxbb	bb	aa	aa	aa	aa	aa	aa	bb	bb	aa	bb	aa	aa	bb	aa	aa	bb	aa	aa	bb	aa	aa	aa	bb	bb	bb	bb	aa	aa	aa	bb	bb	bb	aa	bb	aa	aa	bb	aa	aa	bb	bb	bb	bb	aa	aa	bb	aa
Marker16860	aaxbb	bb	aa	bb	bb	bb	aa	aa	bb	aa	aa	bb	aa	bb	bb	aa	aa	bb	aa	aa	bb	aa	bb	aa	bb	bb	bb	bb	bb	aa	aa	aa	bb	bb	bb	bb	aa	aa	bb	aa	bb	bb	bb	bb	bb	aa	bb	aa	aa
Marker16882	aaxbb	bb	bb	aa	aa	bb	aa	aa	aa	aa	aa	aa	aa	aa	aa	aa	bb	aa	aa	aa	aa	aa	bb	aa	aa	bb	bb	bb	aa	aa	bb	bb	bb	aa	aa	aa	bb	aa	bb	bb	aa	bb	aa	aa	bb	bb	bb	bb	aa
Marker16906	aaxbb	bb	aa	aa	bb	aa	aa	aa	bb	bb	aa	bb	aa	aa	bb	bb	aa	bb	bb	bb	bb	aa	bb	bb	bb	bb	bb	bb	aa	aa	aa	bb	bb	bb	aa	bb	aa	bb	bb	aa	bb	bb	aa	bb	aa	aa	aa	aa	bb
Marker169076	aaxbb	aa	bb	aa	bb	aa	aa	aa	bb	aa	aa	bb	aa	aa	bb	bb	aa	aa	aa	aa	bb	bb	aa	bb	bb	aa	aa	bb	aa	bb	bb	bb	aa	aa	aa	aa	aa	aa	aa	bb	aa	aa	aa	aa	bb	aa	bb	bb	aa
Marker16916	aaxbb	aa	bb	bb	aa	aa	aa	aa	aa	aa	aa	aa	aa	aa	aa	aa	aa	aa	aa	aa	aa	aa	bb	aa	aa	bb	aa	aa	aa	aa	bb	aa	bb	bb	aa	aa	aa	bb	bb	bb	aa	aa	aa	aa	bb	bb	bb	bb	bb
Marker16917	aaxbb	bb	aa	aa	aa	bb	bb	bb	bb	bb	aa	bb	bb	bb	bb	aa	bb	aa	bb	bb	bb	aa	bb	bb	aa	aa	aa	bb	bb	aa	aa	aa	aa	aa	bb	bb	aa	aa	aa	aa	bb	aa	bb	bb	bb	bb	bb	aa	bb
Marker16918	aaxbb	aa	bb	bb	aa	aa	aa	aa	aa	aa	aa	aa	aa	bb	aa	bb	aa	bb	aa	aa	aa	aa	aa	aa	aa	bb	bb	aa	aa	aa	bb	aa	aa	bb	bb	aa	bb	bb	aa	aa	aa	aa	aa	aa	bb	bb	aa	bb	bb
Marker169294	aaxbb	bb	bb	aa	bb	aa	aa	aa	aa	aa	aa	aa	aa	aa	aa	bb	aa	aa	aa	bb	aa	aa	aa	aa	aa	bb	bb	aa	bb	aa	bb	bb	bb	bb	bb	aa	aa	aa	bb	bb	aa	aa	aa	aa	bb	bb	bb	bb	aa
Marker16941	aaxbb	bb	aa	aa	aa	bb	bb	bb	bb	bb	bb	bb	bb	aa	bb	aa	bb	aa	bb	aa	bb	bb	bb	aa	aa	aa	aa	aa	aa	aa	aa	aa	aa	aa	bb	aa	aa	bb	aa	aa	aa	aa	aa	bb	bb	bb	bb	bb	bb
Marker16948	aaxbb	aa	bb	bb	aa	aa	aa	aa	aa	aa	aa	aa	aa	bb	aa	bb	aa	bb	aa	aa	aa	aa	aa	aa	bb	bb	bb	aa	aa	aa	bb	aa	aa	bb	bb	aa	bb	bb	aa	aa	aa	aa	bb	aa	bb	bb	aa	bb	bb
Marker169533	aaxbb	aa	aa	aa	bb	bb	aa	aa	bb	bb	bb	bb	bb	bb	bb	aa	aa	aa	aa	aa	bb	aa	bb	bb	bb	bb	bb	aa	bb	aa	bb	aa	aa	aa	aa	aa	aa	aa	bb	aa	aa	bb	aa	aa	bb	bb	aa	bb	aa
Marker16956	aaxbb	bb	aa	bb	bb	aa	aa	aa	bb	aa	aa	aa	aa	aa	bb	aa	aa	aa	aa	aa	bb	aa	bb	aa	bb	aa	bb	bb	bb	aa	aa	bb	bb	bb	aa	bb	aa	bb	bb	aa	bb	bb	bb	bb	bb	bb	bb	aa	aa
Marker169649	aaxbb	aa	bb	aa	bb	bb	bb	bb	bb	aa	aa	aa	aa	bb	aa	bb	bb	bb	bb	bb	aa	bb	aa	aa	aa	bb	aa	aa	aa	bb	aa	aa	bb	aa	aa	aa	aa	bb	aa	aa	bb	aa	bb	bb	aa	aa	aa	aa	bb
Marker16969	aaxbb	bb	aa	aa	bb	bb	aa	aa	aa	bb	aa	bb	aa	aa	bb	aa	aa	aa	aa	aa	bb	aa	bb	aa	bb	bb	bb	bb	aa	aa	aa	bb	bb	bb	aa	bb	bb	bb	bb	aa	bb	bb	aa	bb	bb	aa	aa	aa	aa
Marker169724	aaxbb	aa	aa	bb	aa	bb	bb	bb	bb	bb	aa	bb	bb	bb	aa	bb	aa	bb	bb	bb	bb	bb	bb	bb	bb	aa	bb	bb	bb	aa	aa	aa	bb	bb	bb	bb	aa	bb	bb	aa	bb	bb	bb	aa	aa	bb	bb	aa	bb
Marker169839	aaxbb	bb	aa	aa	aa	bb	bb	bb	bb	bb	bb	bb	bb	bb	bb	aa	aa	aa	bb	bb	bb	aa	bb	bb	aa	aa	aa	bb	aa	aa	aa	aa	aa	bb	aa	bb	aa	aa	aa	aa	bb	aa	aa	bb	bb	bb	bb	aa	bb
Marker16984	aaxbb	bb	bb	aa	bb	bb	bb	bb	aa	bb	bb	bb	bb	aa	bb	bb	bb	aa	bb	bb	aa	bb	bb	bb	aa	bb	bb	bb	bb	bb	aa	bb	bb	aa	bb	bb	aa	bb	aa	aa	bb	aa	bb	bb	aa	bb	bb	aa	aa
Marker170007	aaxbb	bb	aa	bb	aa	bb	bb	bb	bb	bb	bb	bb	bb	aa	bb	aa	bb	aa	bb	bb	bb	bb	bb	bb	bb	aa	bb	bb	aa	aa	aa	aa	aa	bb	aa	aa	aa	aa	bb	aa	bb	aa	bb	bb	bb	bb	bb	bb	bb
Marker170059	aaxbb	aa	aa	aa	aa	bb	aa	bb	bb	aa	aa	bb	bb	bb	aa	bb	aa	aa	aa	aa	aa	bb	bb	bb	bb	aa	aa	bb	aa	bb	aa	bb	bb	aa	aa	bb	aa	bb	aa	aa	bb	aa	bb	aa	aa	bb	aa	aa	bb
Marker170197	aaxbb	bb	bb	aa	bb	aa	bb	bb	bb	bb	bb	bb	bb	aa	bb	aa	bb	aa	aa	bb	bb	bb	aa	aa	aa	aa	aa	aa	bb	bb	aa	aa	aa	bb	aa	bb	aa	aa	aa	aa	bb	aa	aa	bb	aa	aa	bb	aa	bb
Marker17020	aaxbb	bb	aa	aa	aa	bb	aa	aa	bb	aa	aa	bb	aa	aa	bb	aa	aa	aa	aa	aa	bb	aa	bb	aa	bb	aa	bb	bb	aa	aa	aa	aa	bb	bb	aa	bb	aa	bb	bb	aa	bb	bb	bb	bb	aa	bb	aa	aa	bb
Marker170281	aaxbb	bb	bb	aa	bb	aa	bb	bb	bb	bb	bb	bb	bb	bb	aa	aa	bb	bb	bb	bb	bb	bb	bb	bb	bb	bb	aa	aa	aa	bb	aa	aa	aa	aa	aa	bb	bb	aa	bb	aa	bb	bb	aa	aa	aa	aa	aa	aa	bb
Marker170319	aaxbb	aa	aa	bb	bb	bb	bb	bb	bb	bb	aa	bb	bb	bb	bb	aa	aa	aa	bb	bb	bb	aa	aa	bb	aa	aa	aa	bb	bb	aa	aa	aa	aa	aa	bb	aa	aa	aa	aa	aa	bb	aa	bb	bb	bb	bb	aa	aa	bb
Marker17035	aaxbb	aa	bb	aa	bb	aa	aa	aa	aa	bb	aa	aa	aa	aa	aa	bb	aa	aa	aa	aa	aa	bb	bb	aa	aa	bb	bb	aa	bb	aa	bb	bb	bb	bb	aa	aa	bb	bb	bb	bb	aa	bb	bb	aa	bb	bb	bb	bb	aa
Marker170455	aaxbb	bb	bb	bb	bb	bb	bb	bb	bb	bb	bb	bb	bb	bb	aa	aa	bb	bb	bb	bb	bb	bb	bb	bb	bb	bb	aa	aa	aa	bb	aa	bb	bb	bb	aa	bb	bb	bb	aa	aa	aa	aa	bb	bb	aa	aa	bb	aa	bb
Marker17049	aaxbb	aa	aa	aa	aa	bb	aa	bb	bb	bb	aa	bb	bb	bb	aa	bb	bb	bb	bb	aa	bb	bb	bb	bb	bb	aa	aa	bb	bb	bb	aa	aa	bb	aa	aa	bb	aa	bb	aa	aa	bb	aa	aa	aa	aa	aa	aa	aa	bb
Marker17051	aaxbb	aa	bb	bb	aa	aa	aa	aa	aa	aa	aa	aa	aa	bb	aa	bb	aa	bb	aa	aa	aa	aa	aa	aa	bb	bb	bb	aa	aa	aa	bb	bb	aa	bb	bb	aa	bb	bb	aa	aa	aa	bb	bb	aa	bb	bb	aa	bb	bb
Marker17064	aaxbb	bb	aa	bb	bb	aa	bb	aa	aa	bb	aa	aa	aa	bb	aa	bb	bb	bb	bb	aa	aa	bb	aa	bb	aa	aa	aa	aa	aa	aa	aa	bb	aa	bb	bb	aa	bb	bb	bb	aa	aa	bb	aa	aa	aa	aa	aa	bb	aa
Marker170654	aaxbb	aa	bb	bb	aa	aa	aa	aa	aa	aa	aa	aa	aa	aa	aa	bb	aa	aa	aa	aa	aa	aa	aa	aa	aa	bb	bb	aa	aa	aa	aa	bb	bb	aa	aa	aa	aa	bb	bb	bb	aa	bb	bb	aa	bb	bb	bb	aa	bb
Marker170658	aaxbb	aa	bb	aa	aa	aa	aa	aa	aa	aa	aa	aa	aa	aa	aa	aa	aa	aa	aa	bb	aa	aa	aa	aa	aa	bb	bb	aa	aa	aa	bb	aa	bb	aa	aa	aa	aa	bb	bb	bb	aa	aa	aa	aa	aa	bb	bb	bb	bb
Marker170724	aaxbb	aa	aa	aa	bb	bb	bb	bb	bb	bb	bb	bb	bb	bb	bb	bb	bb	bb	bb	bb	aa	bb	bb	bb	bb	aa	bb	bb	aa	bb	bb	aa	bb	bb	aa	bb	bb	bb	bb	aa	aa	bb	aa	aa	aa	aa	aa	bb	aa
Marker170828	aaxbb	bb	aa	aa	bb	bb	aa	aa	bb	bb	aa	aa	aa	aa	bb	aa	aa	aa	aa	aa	aa	aa	bb	aa	bb	aa	bb	aa	bb	bb	aa	bb	bb	bb	aa	bb	bb	aa	bb	aa	bb	bb	aa	bb	aa	aa	bb	aa	bb
Marker17088	aaxbb	aa	bb	bb	aa	aa	aa	aa	aa	aa	aa	aa	aa	bb	aa	bb	aa	bb	aa	aa	aa	aa	aa	aa	aa	bb	bb	aa	aa	aa	bb	aa	aa	bb	bb	aa	bb	bb	aa	aa	aa	aa	bb	aa	bb	bb	bb	bb	bb
Marker17090	aaxbb	bb	aa	aa	aa	aa	aa	aa	bb	bb	aa	bb	aa	aa	bb	aa	aa	aa	aa	aa	bb	aa	bb	bb	bb	aa	bb	bb	aa	bb	aa	aa	bb	bb	aa	bb	aa	aa	bb	aa	bb	bb	aa	bb	aa	aa	aa	aa	bb
Marker17106	aaxbb	aa	aa	bb	aa	aa	bb	aa	aa	aa	bb	aa	bb	bb	aa	aa	aa	aa	aa	aa	aa	aa	bb	bb	bb	aa	aa	bb	aa	aa	bb	aa	bb	bb	aa	bb	aa	aa	bb	aa	aa	aa	aa	aa	aa	bb	bb	bb	aa
Marker17113	aaxbb	bb	bb	aa	bb	aa	aa	aa	bb	bb	aa	bb	aa	bb	bb	bb	aa	bb	aa	bb	bb	aa	bb	bb	aa	aa	bb	bb	bb	bb	bb	bb	aa	aa	aa	aa	bb	aa	aa	aa	aa	bb	aa	aa	bb	aa	bb	aa	aa
Marker17126	aaxbb	aa	bb	aa	aa	aa	aa	aa	aa	aa	aa	aa	aa	aa	aa	bb	aa	aa	aa	aa	aa	aa	aa	aa	aa	bb	bb	bb	aa	aa	bb	bb	bb	bb	bb	aa	aa	aa	bb	bb	aa	aa	aa	aa	bb	bb	bb	aa	aa
Marker17133	aaxbb	aa	bb	aa	aa	aa	aa	aa	aa	bb	aa	aa	bb	aa	aa	aa	aa	bb	aa	aa	aa	aa	bb	aa	aa	bb	bb	aa	bb	aa	aa	aa	bb	bb	bb	aa	aa	aa	bb	bb	aa	bb	bb	aa	bb	bb	bb	bb	aa
Marker17138	aaxbb	aa	bb	bb	aa	bb	bb	aa	aa	aa	aa	aa	bb	aa	aa	aa	aa	aa	aa	bb	aa	bb	bb	aa	aa	bb	bb	aa	bb	aa	aa	aa	bb	aa	bb	aa	aa	bb	bb	bb	aa	aa	aa	aa	bb	bb	bb	bb	aa
Marker17142	aaxbb	aa	bb	bb	aa	aa	aa	aa	aa	aa	aa	aa	aa	bb	aa	bb	aa	bb	aa	aa	aa	aa	aa	aa	aa	bb	bb	aa	aa	aa	bb	aa	aa	bb	bb	aa	bb	bb	aa	aa	bb	bb	bb	aa	bb	bb	bb	bb	bb
Marker171429	aaxbb	aa	bb	aa	aa	bb	bb	bb	aa	aa	aa	aa	aa	aa	aa	bb	aa	bb	aa	aa	aa	aa	bb	aa	aa	bb	bb	aa	aa	aa	bb	bb	bb	aa	aa	aa	aa	bb	bb	bb	aa	bb	aa	aa	aa	bb	bb	aa	aa
Marker171444	aaxbb	aa	aa	bb	bb	bb	bb	bb	bb	bb	bb	bb	bb	bb	bb	bb	bb	bb	bb	bb	bb	bb	bb	bb	bb	aa	bb	bb	aa	aa	bb	aa	bb	bb	aa	bb	bb	aa	bb	aa	aa	bb	aa	aa	bb	bb	aa	bb	aa
Marker17148	aaxbb	aa	bb	aa	aa	bb	aa	aa	aa	bb	aa	aa	bb	aa	aa	aa	aa	bb	aa	aa	aa	aa	bb	aa	aa	bb	bb	aa	bb	aa	bb	bb	bb	bb	aa	aa	aa	aa	bb	bb	aa	bb	aa	aa	bb	bb	bb	bb	bb
Marker17155	aaxbb	aa	aa	aa	aa	bb	bb	bb	bb	aa	bb	bb	bb	bb	bb	aa	aa	aa	bb	bb	aa	aa	bb	bb	aa	aa	aa	bb	aa	bb	aa	aa	aa	bb	aa	aa	aa	aa	aa	aa	bb	aa	aa	bb	bb	aa	aa	aa	bb
Marker17160	aaxbb	aa	aa	bb	bb	aa	aa	aa	bb	bb	aa	aa	bb	aa	aa	aa	aa	aa	aa	bb	aa	aa	bb	bb	aa	aa	aa	bb	aa	bb	bb	aa	aa	aa	aa	aa	aa	bb	bb	bb	bb	aa	bb	bb	aa	aa	aa	aa	bb
Marker171655	aaxbb	bb	aa	aa	bb	bb	aa	bb	aa	aa	aa	bb	aa	aa	bb	aa	aa	aa	aa	bb	bb	aa	bb	aa	bb	bb	bb	bb	aa	aa	aa	bb	bb	bb	aa	bb	aa	bb	bb	aa	bb	aa	bb	bb	aa	aa	aa	aa	bb
Marker171789	aaxbb	aa	aa	aa	aa	aa	aa	aa	aa	aa	bb	aa	bb	aa	bb	bb	aa	aa	aa	aa	aa	bb	bb	bb	bb	aa	aa	bb	aa	aa	bb	aa	bb	aa	aa	bb	bb	aa	aa	bb	aa	aa	aa	aa	bb	aa	bb	bb	aa
Marker171815	aaxbb	bb	bb	aa	aa	aa	aa	aa	aa	bb	aa	aa	aa	aa	aa	aa	bb	aa	aa	aa	aa	aa	bb	aa	aa	bb	bb	aa	aa	aa	bb	bb	bb	aa	bb	aa	bb	bb	bb	bb	aa	bb	aa	aa	bb	bb	bb	bb	aa
Marker17182	aaxbb	aa	bb	aa	bb	bb	bb	bb	bb	bb	bb	bb	bb	bb	bb	bb	bb	aa	bb	bb	bb	bb	bb	bb	bb	aa	bb	bb	aa	aa	bb	aa	bb	bb	aa	bb	bb	aa	bb	aa	aa	bb	aa	aa	aa	bb	aa	bb	aa
Marker17183	aaxbb	bb	aa	bb	aa	aa	aa	aa	aa	aa	aa	aa	bb	bb	aa	bb	aa	aa	aa	aa	aa	aa	bb	bb	aa	aa	aa	bb	aa	aa	bb	aa	bb	bb	aa	bb	aa	aa	bb	bb	aa	aa	aa	aa	bb	aa	aa	bb	aa
Marker17195	aaxbb	bb	bb	aa	bb	aa	bb	bb	bb	bb	bb	bb	aa	aa	aa	aa	bb	bb	aa	bb	bb	bb	bb	bb	bb	bb	aa	aa	aa	bb	aa	aa	aa	aa	aa	bb	aa	bb	aa	aa	bb	aa	bb	bb	aa	aa	aa	aa	bb
Marker17206	aaxbb	bb	aa	aa	bb	aa	aa	bb	bb	bb	aa	bb	bb	bb	aa	bb	aa	bb	bb	aa	bb	bb	bb	bb	bb	aa	aa	bb	bb	bb	aa	bb	bb	bb	aa	bb	bb	bb	aa	aa	aa	aa	bb	aa	aa	aa	aa	aa	aa
Marker172087	aaxbb	aa	bb	bb	bb	aa	aa	aa	aa	bb	aa	bb	aa	aa	bb	bb	aa	aa	aa	aa	bb	aa	bb	bb	bb	bb	bb	bb	bb	aa	bb	bb	aa	bb	bb	aa	aa	aa	aa	aa	aa	bb	bb	aa	aa	aa	bb	bb	aa
Marker172120	aaxbb	aa	bb	aa	aa	bb	aa	bb	bb	bb	aa	bb	bb	bb	bb	bb	aa	bb	bb	bb	aa	bb	bb	bb	bb	aa	aa	bb	bb	bb	aa	bb	bb	aa	bb	bb	aa	bb	aa	aa	bb	aa	aa	aa	aa	aa	bb	aa	bb
Marker172338	aaxbb	bb	bb	aa	aa	aa	aa	aa	aa	bb	aa	aa	aa	aa	aa	bb	aa	aa	aa	bb	aa	aa	aa	aa	aa	bb	bb	aa	aa	aa	aa	bb	bb	bb	aa	aa	aa	aa	bb	bb	aa	aa	bb	aa	aa	bb	bb	bb	bb
Marker172409	aaxbb	aa	aa	aa	aa	bb	aa	bb	bb	aa	aa	bb	aa	bb	aa	bb	aa	bb	bb	aa	bb	bb	bb	aa	bb	aa	aa	bb	aa	bb	aa	aa	bb	aa	aa	bb	aa	bb	aa	aa	aa	aa	aa	bb	bb	bb	aa	aa	bb
Marker172487	aaxbb	aa	aa	bb	aa	aa	aa	aa	aa	aa	bb	aa	bb	aa	aa	aa	aa	aa	aa	aa	aa	aa	bb	bb	bb	aa	aa	bb	aa	aa	bb	aa	bb	aa	aa	bb	aa	aa	bb	bb	aa	bb	aa	bb	bb	aa	bb	bb	aa
Marker17253	aaxbb	aa	bb	aa	aa	bb	aa	aa	bb	bb	bb	bb	bb	aa	bb	aa	aa	aa	aa	aa	bb	bb	aa	bb	aa	bb	aa	aa	bb	bb	aa	bb	bb	bb	aa	aa	aa	aa	aa	bb	aa	bb	bb	aa	aa	bb	aa	aa	bb
Marker17260	aaxbb	bb	bb	aa	aa	bb	aa	aa	aa	aa	aa	aa	bb	bb	bb	aa	bb	aa	bb	bb	aa	aa	aa	bb	aa	aa	aa	aa	aa	bb	aa	aa	aa	aa	bb	bb	aa	aa	aa	aa	bb	aa	bb	bb	bb	aa	bb	aa	aa
Marker172637	aaxbb	aa	bb	bb	aa	aa	aa	aa	aa	aa	aa	aa	aa	aa	aa	bb	aa	bb	aa	aa	aa	aa	aa	aa	aa	aa	bb	aa	aa	aa	bb	aa	aa	bb	bb	aa	bb	bb	aa	aa	aa	aa	bb	aa	bb	bb	aa	bb	bb
Marker17275	aaxbb	aa	bb	aa	aa	aa	aa	aa	aa	bb	aa	aa	bb	aa	aa	bb	aa	bb	aa	aa	aa	aa	bb	aa	aa	bb	bb	aa	aa	bb	bb	bb	bb	aa	bb	aa	bb	bb	bb	bb	aa	bb	aa	aa	bb	bb	bb	bb	aa
Marker172756	aaxbb	aa	aa	aa	bb	bb	bb	bb	bb	bb	bb	bb	bb	bb	bb	bb	bb	bb	bb	bb	aa	bb	bb	bb	bb	aa	aa	bb	aa	aa	bb	aa	bb	bb	aa	bb	bb	aa	bb	aa	aa	bb	aa	aa	aa	aa	aa	bb	aa
Marker172764	aaxbb	bb	aa	aa	aa	bb	aa	aa	bb	aa	aa	bb	aa	aa	bb	aa	aa	aa	aa	aa	bb	aa	bb	aa	bb	bb	bb	bb	aa	aa	aa	aa	bb	bb	aa	bb	bb	aa	bb	aa	bb	aa	bb	bb	bb	aa	aa	aa	bb
Marker172846	aaxbb	bb	aa	aa	bb	aa	aa	bb	bb	bb	aa	bb	aa	aa	bb	aa	aa	bb	aa	aa	bb	aa	bb	aa	bb	bb	bb	bb	aa	aa	aa	bb	bb	bb	bb	bb	aa	aa	bb	aa	bb	aa	bb	bb	aa	bb	aa	aa	bb
Marker172850	aaxbb	bb	bb	aa	aa	aa	aa	aa	aa	bb	aa	aa	aa	aa	aa	aa	aa	bb	aa	aa	aa	aa	aa	aa	aa	bb	bb	aa	aa	aa	bb	bb	bb	bb	bb	aa	bb	aa	bb	bb	aa	bb	aa	aa	bb	bb	bb	bb	aa
Marker17293	aaxbb	aa	bb	bb	bb	aa	bb	aa	aa	aa	bb	bb	aa	aa	aa	aa	aa	aa	aa	bb	aa	bb	aa	bb	aa	aa	aa	aa	bb	aa	bb	aa	aa	bb	aa	aa	aa	aa	bb	bb	bb	aa	aa	bb	bb	aa	bb	aa	bb
Marker17306	aaxbb	aa	bb	bb	aa	aa	aa	aa	aa	aa	aa	aa	aa	bb	aa	bb	aa	bb	aa	aa	aa	aa	aa	aa	aa	bb	bb	aa	aa	aa	bb	aa	aa	bb	bb	aa	bb	bb	aa	aa	aa	aa	bb	aa	aa	bb	bb	bb	bb
Marker17339	aaxbb	aa	bb	aa	aa	bb	aa	aa	aa	aa	aa	aa	bb	aa	aa	aa	aa	bb	bb	bb	aa	aa	bb	aa	bb	bb	bb	aa	bb	aa	bb	bb	bb	aa	bb	aa	aa	bb	bb	bb	aa	aa	bb	aa	bb	bb	bb	bb	bb
Marker17341	aaxbb	bb	aa	aa	aa	bb	bb	bb	bb	aa	aa	bb	bb	bb	bb	aa	bb	aa	bb	bb	aa	bb	aa	bb	aa	aa	bb	aa	bb	aa	aa	aa	aa	bb	aa	bb	aa	aa	aa	aa	bb	aa	aa	bb	bb	bb	bb	bb	bb
Marker17349	aaxbb	bb	aa	aa	aa	bb	aa	bb	bb	bb	aa	aa	aa	bb	bb	aa	bb	aa	bb	bb	bb	bb	bb	aa	aa	aa	aa	aa	bb	bb	aa	aa	aa	bb	aa	aa	aa	aa	aa	aa	bb	aa	bb	bb	aa	aa	aa	aa	bb
Marker173537	aaxbb	aa	bb	bb	aa	bb	aa	aa	bb	bb	bb	bb	bb	bb	bb	bb	bb	aa	bb	aa	bb	bb	bb	bb	bb	aa	aa	bb	bb	bb	aa	aa	bb	aa	aa	bb	bb	bb	bb	aa	bb	aa	aa	bb	aa	aa	aa	aa	bb
Marker173561	aaxbb	aa	bb	bb	aa	bb	aa	aa	bb	bb	bb	bb	bb	aa	bb	aa	aa	aa	aa	aa	bb	bb	bb	aa	aa	aa	aa	aa	bb	bb	aa	aa	bb	bb	aa	aa	aa	aa	bb	bb	aa	bb	bb	aa	aa	bb	aa	aa	bb
Marker17363	aaxbb	aa	bb	aa	bb	bb	bb	aa	bb	bb	bb	bb	bb	aa	aa	aa	aa	aa	aa	bb	bb	bb	aa	aa	aa	bb	aa	aa	bb	bb	aa	bb	bb	aa	aa	aa	aa	aa	aa	bb	aa	bb	bb	aa	aa	bb	aa	aa	bb
Marker173664	aaxbb	aa	bb	aa	aa	aa	aa	aa	aa	bb	aa	aa	aa	aa	aa	bb	aa	aa	aa	aa	aa	aa	bb	aa	aa	bb	bb	aa	aa	aa	bb	bb	bb	bb	aa	aa	aa	aa	bb	bb	aa	bb	bb	bb	bb	bb	bb	bb	bb
Marker173691	aaxbb	bb	aa	bb	bb	bb	bb	bb	bb	aa	bb	bb	bb	bb	bb	aa	bb	aa	bb	bb	bb	bb	aa	bb	aa	aa	bb	bb	bb	bb	aa	aa	aa	bb	aa	aa	aa	aa	aa	aa	bb	aa	aa	bb	bb	aa	bb	bb	bb
Marker17376	aaxbb	aa	aa	aa	aa	bb	aa	bb	bb	bb	aa	bb	bb	bb	aa	bb	aa	bb	bb	aa	aa	bb	bb	bb	bb	aa	aa	bb	aa	bb	aa	bb	bb	aa	aa	bb	aa	bb	aa	aa	bb	aa	bb	bb	aa	bb	aa	aa	bb
Marker173933	aaxbb	aa	bb	bb	aa	aa	aa	aa	aa	aa	aa	aa	aa	bb	aa	bb	aa	bb	aa	aa	aa	aa	aa	aa	aa	bb	bb	aa	aa	aa	bb	bb	aa	bb	bb	aa	bb	bb	aa	aa	aa	bb	bb	aa	aa	bb	bb	bb	bb
Marker174063	aaxbb	bb	aa	aa	aa	bb	bb	bb	bb	bb	bb	bb	bb	bb	bb	bb	bb	aa	bb	bb	bb	bb	bb	bb	bb	aa	aa	bb	bb	bb	bb	bb	bb	bb	bb	bb	bb	aa	bb	aa	aa	bb	aa	bb	aa	aa	aa	bb	aa
Marker174081	aaxbb	aa	aa	bb	bb	bb	aa	bb	bb	bb	bb	bb	bb	bb	aa	bb	aa	bb	bb	aa	bb	bb	bb	aa	aa	aa	aa	bb	aa	bb	aa	bb	bb	bb	bb	bb	aa	bb	aa	aa	bb	aa	aa	bb	aa	aa	aa	aa	bb
Marker17410	aaxbb	aa	aa	aa	bb	bb	bb	bb	bb	bb	bb	bb	bb	bb	bb	bb	bb	bb	bb	bb	bb	bb	bb	bb	bb	aa	aa	bb	aa	aa	bb	aa	bb	bb	aa	bb	bb	aa	aa	aa	aa	bb	aa	bb	aa	aa	aa	bb	aa
Marker17412	aaxbb	bb	aa	bb	bb	bb	aa	bb	bb	bb	aa	bb	bb	bb	aa	bb	aa	bb	bb	bb	bb	bb	bb	bb	bb	aa	aa	bb	bb	bb	aa	bb	bb	aa	aa	bb	bb	bb	aa	aa	bb	aa	bb	bb	aa	aa	aa	aa	bb
Marker17420	aaxbb	bb	aa	aa	aa	aa	aa	bb	bb	aa	aa	bb	aa	aa	bb	aa	aa	bb	aa	aa	bb	aa	bb	aa	bb	bb	bb	bb	aa	aa	aa	bb	bb	bb	bb	bb	aa	bb	bb	aa	bb	bb	aa	bb	aa	bb	aa	aa	aa
Marker17446	aaxbb	bb	aa	aa	aa	aa	bb	aa	aa	aa	bb	aa	bb	bb	aa	bb	aa	aa	aa	aa	aa	bb	bb	bb	bb	aa	aa	bb	aa	bb	bb	aa	aa	bb	aa	bb	aa	aa	bb	bb	aa	aa	aa	bb	bb	bb	bb	bb	aa
Marker174560	aaxbb	bb	aa	aa	aa	aa	aa	aa	aa	aa	aa	bb	aa	aa	bb	aa	aa	aa	aa	aa	bb	bb	bb	bb	bb	bb	bb	bb	aa	aa	aa	aa	bb	bb	aa	bb	aa	aa	bb	aa	bb	bb	bb	bb	bb	aa	aa	bb	bb
Marker174781	aaxbb	aa	bb	aa	aa	bb	aa	aa	aa	aa	aa	aa	aa	aa	aa	aa	aa	aa	aa	bb	aa	aa	bb	aa	aa	bb	bb	aa	aa	aa	bb	bb	bb	aa	aa	aa	aa	aa	bb	bb	aa	bb	bb	aa	bb	bb	bb	bb	aa
Marker17489	aaxbb	aa	bb	aa	aa	aa	aa	aa	aa	bb	aa	aa	bb	aa	aa	bb	aa	aa	aa	aa	aa	aa	aa	aa	aa	bb	bb	aa	aa	aa	bb	bb	bb	bb	bb	aa	aa	bb	bb	bb	aa	bb	bb	bb	bb	bb	bb	bb	bb
Marker174967	aaxbb	aa	aa	aa	bb	bb	bb	bb	bb	bb	bb	bb	bb	bb	bb	bb	bb	bb	bb	bb	bb	bb	bb	bb	bb	aa	aa	bb	aa	aa	bb	aa	bb	bb	aa	bb	bb	aa	bb	aa	aa	bb	aa	aa	aa	aa	aa	bb	aa
Marker175021	aaxbb	aa	bb	bb	aa	aa	aa	aa	aa	aa	aa	aa	aa	aa	aa	bb	aa	bb	aa	aa	bb	aa	aa	aa	aa	bb	bb	aa	aa	bb	bb	aa	aa	bb	bb	aa	bb	bb	aa	aa	aa	bb	bb	aa	bb	bb	aa	bb	bb
Marker17508	aaxbb	bb	bb	aa	bb	aa	aa	aa	bb	aa	aa	bb	aa	aa	aa	aa	aa	aa	aa	aa	bb	aa	bb	bb	aa	aa	aa	bb	aa	bb	bb	bb	aa	aa	bb	aa	aa	aa	bb	bb	aa	bb	bb	aa	bb	aa	bb	bb	aa
Marker175081	aaxbb	bb	aa	bb	aa	bb	bb	bb	bb	bb	bb	bb	bb	aa	bb	aa	bb	aa	bb	bb	bb	bb	aa	bb	bb	aa	aa	aa	aa	bb	aa	aa	aa	bb	aa	bb	aa	aa	aa	bb	bb	aa	bb	bb	aa	aa	bb	bb	aa
Marker17510	aaxbb	bb	bb	bb	bb	bb	bb	bb	bb	bb	bb	bb	bb	aa	bb	aa	bb	bb	bb	bb	bb	bb	bb	bb	bb	bb	aa	aa	aa	bb	aa	aa	aa	bb	aa	bb	aa	bb	aa	aa	aa	aa	bb	bb	aa	aa	aa	aa	bb
Marker17514	aaxbb	aa	bb	aa	bb	aa	aa	aa	bb	aa	aa	bb	aa	bb	bb	bb	aa	aa	aa	aa	bb	aa	bb	bb	aa	aa	aa	bb	bb	bb	bb	bb	aa	bb	aa	aa	aa	aa	bb	bb	aa	bb	bb	aa	aa	aa	aa	aa	aa
Marker17525	aaxbb	aa	bb	bb	aa	aa	aa	aa	aa	aa	aa	aa	aa	bb	aa	bb	aa	bb	aa	aa	aa	aa	aa	aa	bb	bb	bb	aa	aa	aa	bb	bb	aa	bb	bb	aa	bb	bb	aa	aa	aa	aa	bb	aa	aa	bb	aa	bb	bb
Marker17526	aaxbb	aa	aa	bb	bb	bb	aa	bb	bb	bb	bb	bb	bb	bb	aa	bb	aa	aa	bb	aa	bb	bb	bb	bb	bb	aa	aa	bb	bb	bb	aa	aa	bb	bb	bb	bb	bb	bb	aa	bb	bb	aa	bb	bb	aa	aa	bb	aa	bb
Marker17528	aaxbb	aa	bb	bb	aa	aa	aa	aa	aa	aa	aa	aa	aa	bb	aa	bb	aa	bb	aa	aa	aa	aa	aa	aa	aa	bb	bb	aa	aa	aa	bb	bb	aa	bb	bb	bb	bb	bb	aa	aa	bb	bb	bb	aa	bb	bb	aa	bb	bb
Marker17535	aaxbb	aa	aa	aa	aa	bb	bb	bb	bb	bb	bb	bb	bb	bb	bb	bb	bb	aa	bb	bb	bb	bb	bb	bb	bb	aa	bb	bb	bb	aa	bb	aa	bb	bb	bb	bb	bb	bb	bb	aa	aa	bb	aa	bb	aa	aa	aa	bb	bb
Marker175386	aaxbb	bb	aa	bb	aa	bb	bb	bb	bb	bb	bb	bb	bb	bb	bb	aa	aa	aa	aa	bb	bb	aa	bb	bb	bb	aa	aa	bb	bb	bb	aa	aa	aa	aa	aa	aa	aa	aa	aa	aa	bb	aa	bb	bb	aa	bb	bb	aa	bb
Marker175465	aaxbb	bb	bb	aa	aa	aa	aa	aa	aa	bb	aa	aa	aa	aa	aa	bb	bb	aa	aa	aa	aa	aa	bb	aa	aa	bb	bb	aa	aa	bb	bb	aa	bb	aa	bb	aa	aa	aa	aa	bb	aa	aa	aa	bb	bb	bb	bb	bb	bb
Marker17547	aaxbb	bb	aa	aa	bb	aa	bb	bb	bb	bb	bb	bb	bb	aa	aa	aa	bb	bb	bb	bb	aa	bb	bb	bb	bb	bb	aa	aa	aa	bb	aa	aa	aa	bb	aa	bb	aa	aa	aa	aa	bb	aa	bb	bb	aa	aa	aa	aa	bb
Marker17563	aaxbb	bb	aa	aa	aa	bb	aa	bb	bb	bb	aa	bb	bb	bb	bb	bb	aa	aa	bb	aa	bb	bb	aa	bb	aa	aa	aa	bb	bb	bb	bb	bb	bb	bb	aa	bb	aa	aa	bb	aa	aa	aa	bb	aa	aa	aa	bb	bb	aa
Marker175720	aaxbb	bb	aa	aa	bb	bb	bb	bb	bb	bb	bb	bb	bb	bb	bb	bb	bb	aa	bb	bb	bb	bb	bb	bb	bb	aa	aa	bb	aa	aa	bb	aa	bb	bb	aa	bb	bb	bb	bb	aa	aa	bb	aa	aa	aa	bb	aa	bb	aa
Marker175768	aaxbb	bb	bb	bb	aa	aa	bb	aa	aa	aa	aa	aa	aa	aa	aa	aa	aa	aa	aa	bb	bb	aa	aa	aa	bb	bb	bb	aa	aa	aa	bb	bb	bb	bb	aa	aa	bb	bb	aa	bb	aa	bb	aa	bb	bb	bb	bb	bb	bb
Marker175834	aaxbb	bb	aa	bb	aa	aa	aa	aa	bb	aa	aa	bb	aa	aa	bb	aa	aa	aa	aa	bb	aa	aa	bb	aa	bb	bb	bb	bb	aa	aa	aa	aa	bb	bb	bb	bb	aa	bb	bb	aa	bb	aa	aa	bb	aa	aa	aa	aa	bb
Marker17587	aaxbb	aa	aa	bb	aa	bb	bb	bb	bb	aa	aa	bb	bb	bb	bb	bb	aa	bb	bb	aa	bb	bb	bb	bb	bb	aa	aa	bb	aa	aa	aa	aa	bb	bb	aa	bb	aa	aa	bb	aa	bb	aa	bb	bb	aa	aa	bb	aa	bb
Marker175930	aaxbb	bb	bb	bb	bb	aa	aa	aa	bb	aa	bb	aa	aa	bb	bb	bb	aa	aa	aa	aa	bb	aa	bb	bb	aa	aa	aa	bb	bb	aa	bb	bb	aa	aa	aa	aa	aa	aa	aa	aa	aa	bb	aa	aa	bb	aa	aa	bb	aa
Marker175939	aaxbb	bb	aa	aa	aa	bb	aa	bb	bb	bb	aa	bb	bb	bb	bb	bb	aa	bb	bb	aa	bb	bb	bb	bb	bb	aa	aa	bb	bb	bb	aa	aa	bb	bb	bb	bb	bb	bb	bb	aa	bb	aa	aa	bb	aa	aa	aa	aa	aa
Marker176071	aaxbb	aa	bb	aa	aa	aa	aa	aa	aa	bb	aa	aa	bb	aa	aa	bb	aa	aa	aa	aa	aa	aa	bb	aa	aa	bb	bb	aa	bb	aa	aa	bb	bb	bb	bb	aa	bb	bb	bb	bb	aa	bb	aa	bb	bb	bb	bb	bb	bb
Marker17637	aaxbb	bb	aa	aa	aa	bb	aa	aa	bb	aa	aa	bb	aa	aa	bb	aa	aa	aa	aa	aa	bb	aa	bb	bb	bb	bb	bb	bb	bb	bb	aa	aa	bb	bb	aa	bb	bb	bb	bb	aa	bb	bb	aa	bb	bb	aa	aa	bb	bb
Marker17640	aaxbb	bb	aa	aa	aa	aa	aa	aa	bb	aa	aa	aa	aa	aa	bb	aa	aa	bb	aa	aa	aa	aa	bb	aa	bb	bb	bb	bb	bb	bb	aa	bb	bb	bb	aa	bb	aa	aa	bb	aa	bb	bb	aa	bb	bb	aa	aa	aa	bb
Marker17652	aaxbb	bb	aa	bb	bb	aa	aa	aa	bb	aa	aa	bb	aa	aa	bb	aa	aa	aa	bb	aa	bb	aa	bb	aa	bb	aa	bb	aa	aa	aa	aa	aa	bb	bb	aa	bb	aa	bb	bb	aa	bb	aa	bb	bb	bb	bb	aa	aa	bb
Marker17655	aaxbb	bb	aa	aa	aa	bb	bb	bb	bb	bb	aa	bb	bb	bb	bb	aa	bb	aa	aa	aa	bb	aa	aa	bb	aa	aa	aa	aa	bb	bb	aa	aa	aa	bb	aa	aa	aa	aa	aa	aa	bb	aa	aa	bb	aa	bb	aa	aa	bb
Marker176587	aaxbb	aa	bb	aa	aa	bb	aa	aa	aa	bb	aa	aa	bb	aa	aa	bb	aa	aa	aa	aa	aa	aa	aa	aa	aa	bb	bb	aa	aa	aa	bb	aa	bb	aa	bb	aa	aa	aa	bb	bb	aa	aa	aa	aa	aa	bb	bb	bb	bb
Marker17659	aaxbb	bb	aa	aa	bb	bb	bb	aa	bb	aa	aa	bb	aa	aa	bb	aa	aa	bb	aa	bb	bb	aa	bb	aa	bb	bb	bb	bb	bb	bb	aa	bb	bb	bb	aa	bb	aa	bb	bb	aa	bb	bb	bb	bb	aa	aa	aa	bb	bb
Marker17662	aaxbb	aa	aa	bb	bb	bb	bb	bb	bb	bb	bb	bb	bb	bb	bb	bb	bb	bb	bb	bb	bb	bb	bb	bb	bb	aa	bb	bb	aa	aa	bb	aa	bb	bb	aa	bb	bb	bb	bb	aa	aa	bb	aa	aa	aa	aa	aa	bb	aa
Marker17666	aaxbb	bb	aa	aa	aa	bb	aa	bb	bb	aa	bb	bb	bb	bb	bb	bb	aa	bb	bb	bb	aa	bb	bb	bb	bb	aa	aa	bb	bb	bb	aa	aa	bb	bb	aa	bb	aa	bb	aa	aa	bb	aa	bb	bb	aa	aa	bb	aa	bb
Marker17674	aaxbb	aa	bb	aa	aa	aa	aa	aa	aa	aa	aa	aa	bb	aa	aa	aa	bb	aa	aa	aa	aa	aa	aa	aa	aa	bb	bb	aa	bb	aa	bb	bb	bb	aa	bb	aa	bb	bb	bb	bb	aa	aa	aa	aa	bb	bb	bb	bb	bb
Marker17694	aaxbb	bb	aa	aa	aa	bb	aa	aa	aa	aa	aa	bb	aa	aa	bb	aa	aa	aa	aa	aa	bb	aa	bb	aa	bb	bb	bb	bb	bb	aa	aa	aa	bb	bb	aa	bb	bb	bb	aa	aa	bb	bb	aa	bb	bb	bb	aa	bb	bb
Marker176967	aaxbb	aa	aa	bb	bb	bb	bb	bb	bb	bb	bb	bb	bb	bb	bb	bb	bb	bb	bb	bb	bb	bb	bb	bb	bb	bb	bb	bb	bb	aa	bb	aa	bb	bb	aa	bb	bb	aa	bb	aa	aa	bb	aa	bb	aa	bb	aa	bb	aa
Marker17703	aaxbb	aa	aa	bb	bb	bb	aa	bb	bb	aa	aa	bb	bb	bb	aa	bb	aa	bb	aa	aa	bb	bb	bb	bb	bb	aa	aa	bb	aa	bb	aa	aa	bb	bb	aa	bb	aa	bb	aa	aa	bb	aa	aa	bb	aa	bb	aa	aa	bb
Marker177158	aaxbb	aa	aa	bb	bb	bb	aa	bb	bb	aa	aa	bb	bb	bb	aa	bb	aa	bb	aa	aa	bb	bb	bb	bb	bb	aa	aa	bb	bb	bb	aa	aa	bb	aa	aa	bb	bb	aa	aa	aa	bb	bb	bb	bb	bb	bb	aa	aa	bb
Marker177192	aaxbb	aa	bb	bb	aa	bb	bb	aa	bb	bb	bb	bb	bb	aa	bb	aa	aa	aa	aa	bb	bb	bb	bb	aa	aa	bb	aa	aa	bb	bb	aa	aa	bb	bb	aa	bb	aa	aa	aa	aa	aa	bb	bb	aa	aa	aa	aa	aa	aa
Marker17720	aaxbb	bb	bb	aa	aa	bb	aa	bb	bb	bb	bb	bb	bb	aa	bb	aa	bb	aa	aa	bb	bb	bb	bb	bb	bb	bb	bb	bb	bb	bb	aa	aa	aa	bb	aa	aa	aa	aa	aa	aa	bb	aa	bb	bb	aa	bb	bb	aa	bb
Marker17721	aaxbb	bb	bb	aa	bb	aa	bb	bb	bb	bb	bb	bb	bb	aa	aa	aa	bb	bb	bb	bb	bb	bb	bb	bb	bb	bb	aa	aa	aa	bb	aa	aa	aa	bb	aa	bb	aa	aa	aa	aa	aa	aa	bb	bb	aa	aa	aa	aa	bb
Marker177212	aaxbb	aa	aa	aa	bb	bb	aa	bb	bb	bb	aa	bb	aa	bb	aa	bb	aa	bb	aa	aa	bb	bb	bb	bb	bb	aa	aa	bb	aa	bb	aa	aa	bb	aa	bb	bb	bb	aa	bb	aa	bb	aa	aa	bb	aa	bb	aa	aa	bb
Marker17735	aaxbb	bb	aa	aa	aa	bb	aa	aa	bb	bb	aa	bb	bb	aa	bb	aa	bb	aa	bb	bb	bb	aa	bb	aa	aa	aa	aa	bb	bb	bb	aa	aa	aa	bb	aa	bb	aa	bb	aa	aa	bb	aa	aa	bb	aa	bb	bb	bb	bb
Marker177474	aaxbb	aa	bb	bb	aa	aa	aa	aa	aa	aa	aa	aa	aa	aa	aa	aa	aa	aa	aa	bb	aa	aa	aa	aa	bb	bb	bb	bb	aa	aa	bb	bb	bb	bb	bb	aa	aa	bb	bb	bb	aa	bb	bb	aa	aa	bb	bb	bb	aa
Marker17761	aaxbb	bb	bb	aa	aa	bb	aa	aa	bb	aa	aa	bb	aa	aa	bb	aa	aa	bb	aa	aa	bb	bb	bb	aa	bb	bb	bb	bb	aa	aa	aa	aa	bb	bb	bb	bb	bb	bb	aa	aa	bb	bb	bb	bb	aa	bb	aa	bb	bb
Marker177614	aaxbb	aa	bb	bb	aa	bb	bb	bb	bb	bb	bb	bb	bb	aa	aa	aa	aa	aa	aa	aa	bb	bb	aa	aa	aa	bb	aa	aa	bb	bb	aa	bb	bb	bb	aa	aa	aa	aa	aa	bb	aa	aa	bb	aa	aa	aa	aa	aa	bb
Marker177644	aaxbb	bb	bb	bb	bb	bb	bb	bb	bb	bb	bb	bb	bb	bb	aa	aa	bb	bb	bb	bb	bb	bb	bb	bb	bb	bb	aa	aa	aa	bb	aa	bb	aa	bb	bb	bb	bb	aa	bb	aa	bb	bb	bb	bb	aa	aa	aa	aa	aa
Marker17775	aaxbb	bb	bb	aa	aa	bb	aa	bb	bb	bb	bb	bb	bb	bb	bb	aa	bb	aa	bb	aa	bb	bb	bb	aa	bb	aa	aa	aa	aa	aa	aa	aa	aa	aa	bb	bb	aa	bb	bb	aa	bb	aa	bb	bb	aa	bb	bb	aa	aa
Marker17777	aaxbb	aa	bb	aa	aa	aa	aa	aa	aa	aa	aa	aa	bb	aa	aa	bb	bb	aa	aa	bb	aa	aa	bb	aa	aa	bb	bb	aa	aa	aa	bb	bb	aa	aa	aa	aa	bb	bb	bb	bb	aa	bb	aa	aa	bb	bb	bb	bb	aa
Marker177805	aaxbb	aa	bb	bb	aa	aa	aa	aa	aa	aa	aa	bb	bb	aa	aa	bb	aa	aa	aa	aa	aa	bb	bb	aa	aa	bb	bb	bb	aa	aa	bb	bb	bb	aa	aa	aa	aa	bb	bb	bb	aa	aa	bb	bb	bb	bb	bb	bb	bb
Marker17783	aaxbb	aa	bb	bb	aa	aa	aa	aa	aa	aa	aa	aa	aa	bb	aa	bb	aa	bb	aa	aa	aa	aa	aa	aa	bb	bb	bb	aa	aa	bb	bb	bb	aa	bb	bb	aa	bb	bb	aa	aa	aa	aa	bb	aa	bb	bb	bb	bb	bb
Marker17793	aaxbb	bb	aa	aa	bb	aa	aa	aa	bb	aa	aa	bb	aa	aa	bb	aa	aa	aa	bb	aa	bb	aa	bb	bb	bb	bb	bb	bb	bb	aa	aa	aa	bb	bb	aa	bb	aa	aa	aa	aa	bb	bb	aa	bb	aa	aa	aa	aa	bb
Marker17834	aaxbb	aa	bb	bb	aa	aa	aa	aa	aa	aa	aa	aa	aa	bb	aa	bb	aa	bb	aa	aa	aa	aa	bb	aa	bb	bb	bb	aa	aa	bb	bb	bb	aa	bb	bb	aa	bb	bb	aa	aa	aa	aa	bb	aa	aa	bb	aa	bb	bb
Marker17844	aaxbb	aa	aa	aa	aa	bb	aa	bb	aa	aa	aa	bb	bb	bb	bb	aa	aa	aa	bb	bb	bb	aa	bb	bb	aa	aa	aa	aa	aa	aa	aa	aa	aa	bb	aa	aa	aa	bb	aa	aa	bb	aa	bb	bb	bb	aa	bb	aa	aa
Marker178449	aaxbb	aa	bb	bb	aa	bb	bb	aa	bb	aa	bb	bb	bb	aa	aa	aa	aa	aa	aa	bb	bb	bb	aa	bb	bb	bb	aa	aa	bb	bb	aa	bb	bb	bb	aa	aa	aa	bb	aa	aa	aa	aa	bb	aa	aa	bb	aa	aa	bb
Marker17852	aaxbb	aa	bb	bb	aa	aa	aa	aa	aa	aa	aa	aa	aa	bb	aa	bb	aa	bb	aa	aa	aa	aa	aa	aa	bb	bb	bb	bb	aa	aa	bb	aa	aa	bb	bb	aa	bb	bb	aa	aa	aa	aa	bb	aa	bb	bb	aa	bb	bb
Marker178582	aaxbb	bb	aa	aa	aa	bb	aa	aa	bb	aa	bb	bb	bb	bb	aa	bb	aa	bb	bb	aa	bb	bb	bb	aa	aa	aa	aa	bb	aa	aa	aa	aa	bb	aa	aa	bb	aa	bb	aa	aa	bb	aa	bb	bb	aa	bb	aa	bb	bb
Marker178625	aaxbb	aa	bb	bb	aa	aa	aa	aa	aa	aa	aa	aa	aa	bb	aa	bb	aa	bb	aa	aa	aa	aa	aa	aa	bb	bb	bb	aa	aa	aa	bb	aa	aa	bb	bb	aa	bb	bb	aa	aa	aa	bb	bb	aa	bb	bb	aa	bb	bb
Marker178628	aaxbb	bb	bb	aa	bb	aa	aa	aa	bb	aa	aa	bb	aa	aa	aa	aa	aa	aa	aa	aa	bb	aa	bb	aa	aa	aa	bb	bb	aa	bb	aa	bb	aa	aa	bb	aa	aa	aa	bb	bb	aa	bb	aa	aa	aa	aa	aa	aa	aa
Marker17864	aaxbb	bb	bb	aa	aa	bb	bb	bb	bb	bb	bb	bb	bb	bb	bb	bb	aa	aa	bb	aa	aa	bb	aa	aa	aa	aa	aa	bb	bb	bb	aa	aa	aa	bb	aa	aa	aa	bb	aa	bb	bb	aa	bb	bb	bb	bb	bb	bb	bb
Marker178707	aaxbb	aa	bb	aa	aa	aa	aa	aa	aa	bb	aa	aa	bb	aa	aa	bb	aa	bb	aa	aa	aa	aa	aa	aa	aa	bb	bb	aa	aa	aa	bb	aa	bb	aa	bb	aa	aa	bb	aa	bb	aa	aa	aa	aa	aa	bb	bb	bb	aa
Marker17874	aaxbb	bb	aa	aa	bb	aa	aa	bb	bb	bb	aa	bb	aa	aa	bb	aa	aa	aa	aa	aa	bb	bb	bb	aa	bb	bb	bb	bb	aa	bb	aa	aa	bb	bb	aa	bb	aa	aa	aa	aa	bb	bb	bb	bb	aa	bb	bb	aa	aa
Marker17881	aaxbb	aa	bb	aa	bb	aa	bb	bb	bb	bb	aa	bb	bb	bb	aa	bb	bb	bb	aa	bb	bb	bb	bb	aa	bb	aa	aa	bb	bb	bb	aa	bb	bb	aa	bb	bb	aa	aa	bb	bb	aa	bb	bb	bb	aa	bb	aa	aa	aa
Marker178890	aaxbb	bb	aa	aa	aa	bb	aa	bb	bb	aa	aa	bb	aa	aa	bb	aa	aa	bb	aa	bb	bb	aa	bb	aa	bb	aa	bb	bb	aa	aa	aa	aa	bb	bb	aa	bb	bb	aa	bb	aa	bb	bb	bb	bb	bb	bb	aa	aa	aa
Marker179015	aaxbb	aa	bb	bb	aa	aa	aa	aa	aa	aa	aa	aa	aa	bb	aa	bb	aa	bb	aa	aa	aa	aa	aa	bb	aa	bb	bb	aa	aa	bb	bb	aa	aa	bb	bb	aa	bb	bb	aa	aa	bb	aa	bb	aa	bb	bb	aa	bb	bb
Marker179055	aaxbb	aa	aa	aa	aa	bb	aa	bb	bb	aa	aa	bb	bb	bb	aa	bb	aa	bb	aa	aa	bb	bb	bb	bb	aa	aa	aa	bb	aa	aa	aa	bb	bb	aa	aa	bb	aa	aa	aa	aa	bb	aa	aa	bb	aa	aa	aa	aa	bb
Marker17926	aaxbb	aa	bb	aa	aa	aa	aa	aa	aa	aa	bb	aa	aa	aa	aa	aa	aa	aa	aa	aa	aa	aa	aa	aa	aa	bb	aa	aa	bb	aa	bb	bb	bb	bb	aa	aa	aa	aa	bb	bb	aa	bb	aa	aa	bb	bb	bb	aa	bb
Marker179283	aaxbb	aa	bb	aa	aa	aa	bb	aa	aa	aa	bb	aa	aa	aa	aa	bb	aa	aa	aa	aa	aa	bb	aa	aa	aa	bb	bb	aa	aa	aa	aa	bb	bb	bb	bb	aa	aa	aa	bb	bb	aa	bb	aa	aa	bb	bb	bb	bb	aa
Marker17932	aaxbb	bb	aa	aa	bb	bb	aa	aa	bb	aa	aa	aa	aa	aa	bb	bb	aa	aa	aa	aa	aa	aa	bb	aa	bb	bb	bb	bb	aa	aa	aa	bb	bb	bb	aa	bb	bb	bb	bb	aa	bb	aa	bb	bb	bb	aa	bb	aa	bb
Marker17939	aaxbb	bb	aa	aa	aa	bb	bb	bb	aa	bb	bb	bb	bb	aa	bb	aa	bb	aa	bb	bb	bb	bb	aa	aa	aa	aa	aa	aa	aa	bb	aa	aa	aa	bb	aa	aa	aa	aa	aa	aa	bb	aa	aa	bb	bb	bb	bb	aa	bb
Marker17941	aaxbb	bb	aa	aa	aa	bb	aa	aa	bb	bb	aa	bb	aa	aa	bb	aa	aa	bb	aa	aa	bb	aa	bb	aa	bb	bb	bb	bb	aa	aa	aa	aa	bb	bb	aa	bb	aa	bb	bb	aa	bb	bb	bb	bb	aa	aa	aa	bb	aa
Marker17955	aaxbb	aa	aa	bb	bb	bb	bb	bb	bb	bb	bb	bb	bb	bb	bb	bb	bb	bb	bb	bb	bb	bb	bb	bb	bb	aa	bb	bb	aa	aa	bb	aa	bb	bb	aa	bb	bb	aa	bb	aa	aa	bb	aa	bb	aa	aa	bb	bb	aa
Marker17968	aaxbb	aa	aa	bb	aa	bb	bb	bb	bb	bb	aa	bb	bb	bb	aa	bb	aa	bb	bb	aa	bb	bb	bb	aa	bb	aa	aa	bb	bb	bb	aa	bb	bb	aa	bb	bb	aa	bb	aa	aa	aa	aa	bb	bb	aa	bb	aa	aa	bb
Marker17983	aaxbb	aa	bb	bb	aa	aa	aa	aa	aa	aa	aa	aa	aa	bb	aa	bb	aa	bb	aa	aa	aa	aa	aa	bb	aa	bb	bb	aa	aa	aa	bb	bb	aa	bb	bb	aa	bb	bb	aa	aa	aa	bb	bb	aa	bb	bb	aa	bb	bb
Marker17994	aaxbb	aa	bb	aa	bb	bb	bb	bb	bb	bb	bb	bb	bb	bb	bb	bb	bb	bb	bb	aa	bb	aa	bb	bb	bb	aa	aa	aa	aa	bb	aa	aa	aa	aa	aa	bb	bb	bb	bb	bb	bb	aa	bb	aa	aa	bb	aa	aa	bb
Marker179942	aaxbb	bb	aa	bb	bb	aa	bb	bb	aa	aa	bb	bb	bb	bb	aa	bb	bb	bb	bb	bb	bb	aa	aa	aa	bb	aa	bb	aa	aa	bb	bb	aa	aa	aa	bb	bb	bb	aa	aa	aa	aa	bb	aa	aa	bb	aa	bb	bb	bb
Marker180046	aaxbb	aa	bb	aa	bb	aa	aa	aa	bb	aa	aa	bb	aa	aa	bb	bb	aa	aa	aa	aa	bb	aa	bb	aa	aa	aa	bb	bb	bb	bb	bb	bb	aa	aa	aa	aa	aa	aa	bb	bb	aa	bb	bb	aa	bb	aa	aa	aa	aa
Marker180131	aaxbb	bb	aa	aa	bb	bb	aa	aa	bb	bb	aa	bb	aa	aa	bb	aa	aa	aa	aa	aa	bb	bb	bb	bb	bb	aa	bb	bb	bb	bb	aa	aa	bb	bb	aa	bb	aa	aa	aa	aa	bb	bb	bb	bb	bb	aa	aa	aa	aa
Marker18018	aaxbb	aa	aa	aa	aa	aa	bb	bb	bb	bb	bb	aa	aa	aa	aa	aa	bb	aa	bb	bb	bb	aa	bb	bb	bb	aa	aa	aa	aa	aa	bb	aa	aa	bb	bb	aa	aa	aa	aa	aa	bb	aa	aa	bb	bb	bb	bb	bb	bb
Marker18020	aaxbb	aa	bb	bb	aa	aa	aa	aa	aa	aa	aa	aa	aa	bb	aa	bb	aa	bb	aa	aa	aa	aa	aa	bb	aa	bb	bb	aa	aa	aa	bb	aa	aa	bb	bb	aa	bb	bb	aa	aa	aa	bb	bb	aa	aa	bb	bb	bb	bb
Marker18021	aaxbb	aa	bb	aa	aa	aa	aa	aa	aa	aa	aa	aa	aa	aa	aa	aa	aa	aa	aa	bb	aa	aa	bb	aa	aa	bb	bb	aa	bb	aa	aa	bb	bb	bb	aa	aa	aa	aa	bb	bb	aa	aa	aa	aa	bb	bb	bb	bb	aa
Marker18035	aaxbb	aa	bb	aa	aa	bb	aa	aa	aa	aa	bb	aa	aa	aa	aa	aa	aa	aa	aa	aa	aa	aa	bb	aa	bb	bb	bb	aa	bb	aa	bb	aa	bb	bb	aa	aa	aa	aa	bb	bb	aa	bb	aa	aa	aa	bb	aa	bb	bb
Marker18040	aaxbb	bb	aa	bb	aa	aa	aa	aa	bb	aa	aa	bb	aa	aa	bb	aa	aa	aa	aa	bb	bb	aa	bb	aa	bb	bb	bb	bb	aa	bb	aa	bb	bb	bb	aa	bb	aa	bb	bb	aa	bb	bb	bb	bb	aa	aa	aa	aa	aa
Marker180594	aaxbb	aa	bb	aa	bb	aa	aa	aa	bb	aa	aa	aa	aa	bb	bb	aa	aa	aa	aa	aa	bb	aa	bb	bb	aa	aa	bb	bb	aa	bb	bb	bb	aa	aa	bb	aa	aa	bb	aa	aa	aa	bb	bb	aa	aa	aa	bb	aa	aa
Marker180638	aaxbb	bb	aa	bb	aa	bb	aa	bb	bb	aa	aa	bb	bb	aa	bb	aa	bb	aa	aa	aa	bb	aa	bb	bb	aa	aa	aa	bb	aa	aa	aa	aa	aa	bb	aa	bb	aa	bb	aa	aa	aa	aa	aa	bb	aa	bb	aa	aa	bb
Marker18081	aaxbb	bb	aa	aa	aa	bb	aa	bb	bb	bb	aa	bb	bb	aa	bb	aa	aa	aa	aa	aa	aa	bb	bb	bb	aa	bb	bb	bb	aa	bb	aa	aa	aa	bb	aa	aa	aa	aa	aa	bb	bb	aa	bb	bb	aa	aa	aa	aa	aa
Marker180816	aaxbb	aa	bb	aa	bb	aa	aa	aa	aa	aa	aa	bb	aa	bb	aa	bb	aa	bb	aa	aa	bb	aa	bb	bb	bb	aa	aa	bb	aa	bb	aa	bb	aa	aa	aa	aa	aa	aa	aa	aa	aa	bb	aa	aa	aa	aa	bb	aa	aa
Marker180927	aaxbb	aa	bb	bb	aa	aa	aa	aa	aa	aa	aa	aa	aa	aa	aa	bb	aa	bb	aa	aa	aa	aa	aa	aa	aa	bb	bb	aa	aa	aa	bb	aa	aa	bb	bb	aa	bb	bb	aa	aa	aa	bb	aa	aa	bb	bb	aa	bb	bb
Marker181307	aaxbb	aa	bb	aa	aa	aa	aa	aa	aa	bb	aa	aa	bb	aa	aa	aa	aa	aa	aa	aa	aa	bb	aa	aa	bb	bb	bb	bb	aa	aa	bb	bb	bb	bb	aa	aa	bb	aa	aa	bb	aa	bb	aa	aa	bb	bb	bb	bb	bb
Marker18138	aaxbb	bb	aa	bb	aa	bb	bb	bb	aa	bb	bb	bb	bb	aa	bb	aa	bb	aa	bb	bb	bb	bb	aa	bb	aa	aa	aa	bb	aa	aa	aa	aa	aa	bb	aa	aa	aa	aa	aa	aa	bb	aa	aa	bb	bb	aa	bb	aa	aa
Marker18146	aaxbb	bb	aa	aa	aa	aa	aa	aa	bb	aa	aa	bb	aa	aa	bb	aa	aa	aa	aa	aa	bb	aa	bb	aa	bb	bb	bb	bb	aa	aa	aa	bb	bb	bb	aa	bb	bb	bb	bb	aa	bb	bb	bb	bb	bb	bb	aa	aa	bb
Marker181472	aaxbb	bb	aa	bb	aa	bb	aa	aa	bb	aa	aa	bb	aa	aa	bb	aa	aa	aa	aa	bb	bb	bb	bb	aa	bb	aa	bb	bb	aa	bb	aa	aa	bb	bb	aa	bb	bb	aa	bb	aa	aa	aa	aa	bb	bb	aa	aa	bb	aa
Marker181816	aaxbb	bb	bb	aa	aa	bb	aa	bb	bb	aa	aa	bb	bb	aa	bb	aa	aa	aa	bb	bb	bb	aa	aa	bb	aa	aa	aa	bb	bb	aa	aa	bb	aa	bb	aa	aa	aa	aa	aa	aa	aa	aa	bb	bb	aa	bb	aa	bb	aa
Marker18183	aaxbb	bb	aa	aa	aa	bb	bb	aa	bb	aa	aa	bb	aa	aa	bb	aa	aa	aa	aa	bb	aa	aa	bb	bb	bb	bb	bb	bb	aa	aa	aa	bb	bb	bb	aa	bb	aa	aa	aa	aa	bb	bb	bb	bb	bb	bb	aa	aa	bb
Marker18198	aaxbb	bb	aa	aa	aa	bb	bb	aa	bb	bb	bb	bb	bb	bb	bb	aa	aa	aa	aa	bb	bb	aa	bb	bb	aa	bb	aa	bb	bb	bb	aa	aa	aa	bb	aa	aa	aa	aa	aa	aa	bb	aa	bb	aa	bb	bb	bb	aa	bb
Marker182102	aaxbb	aa	bb	aa	aa	aa	aa	aa	aa	bb	aa	aa	aa	aa	aa	aa	aa	aa	aa	aa	aa	aa	aa	aa	aa	bb	bb	aa	bb	aa	bb	bb	bb	aa	bb	bb	aa	aa	aa	bb	aa	aa	aa	aa	bb	bb	bb	bb	aa
Marker182283	aaxbb	bb	aa	aa	aa	bb	bb	bb	bb	aa	bb	aa	bb	aa	bb	aa	bb	aa	bb	bb	bb	aa	aa	aa	aa	aa	aa	bb	aa	aa	aa	aa	aa	bb	bb	aa	aa	aa	aa	aa	bb	aa	aa	bb	aa	aa	bb	aa	aa
Marker18240	aaxbb	aa	bb	aa	aa	aa	aa	aa	aa	bb	aa	aa	aa	aa	aa	aa	aa	aa	aa	bb	aa	aa	aa	aa	aa	bb	bb	bb	aa	aa	bb	aa	bb	bb	aa	aa	bb	aa	bb	bb	aa	aa	aa	aa	aa	bb	bb	bb	aa
Marker18245	aaxbb	aa	bb	aa	aa	aa	bb	aa	bb	bb	bb	bb	bb	aa	bb	aa	aa	aa	aa	bb	bb	bb	aa	aa	aa	bb	aa	aa	bb	bb	aa	bb	bb	bb	aa	aa	aa	aa	aa	bb	aa	aa	bb	aa	aa	bb	aa	aa	bb
Marker18263	aaxbb	aa	bb	bb	bb	aa	bb	bb	aa	aa	aa	bb	aa	aa	aa	aa	bb	aa	aa	bb	bb	bb	aa	bb	aa	aa	aa	bb	bb	bb	bb	aa	bb	aa	aa	aa	aa	bb	bb	bb	bb	aa	bb	bb	bb	aa	bb	bb	bb
Marker18271	aaxbb	aa	bb	aa	aa	bb	bb	bb	bb	aa	aa	bb	bb	bb	aa	bb	aa	aa	bb	aa	bb	bb	bb	bb	bb	aa	aa	bb	bb	bb	aa	aa	bb	bb	aa	bb	aa	aa	bb	aa	aa	aa	aa	bb	aa	bb	bb	aa	bb
Marker18277	aaxbb	aa	bb	bb	aa	bb	aa	bb	bb	bb	aa	bb	bb	bb	aa	bb	aa	bb	aa	bb	bb	bb	bb	bb	bb	aa	bb	bb	bb	bb	bb	aa	bb	aa	aa	bb	aa	aa	bb	aa	bb	bb	bb	bb	aa	bb	aa	aa	bb
Marker18278	aaxbb	aa	bb	bb	aa	aa	aa	aa	aa	aa	aa	aa	aa	bb	aa	bb	aa	bb	aa	aa	aa	aa	aa	aa	bb	bb	bb	aa	aa	bb	bb	bb	aa	bb	bb	aa	bb	bb	aa	aa	aa	bb	bb	aa	aa	bb	aa	bb	bb
Marker182944	aaxbb	bb	aa	bb	bb	bb	bb	bb	bb	bb	bb	bb	bb	bb	aa	aa	bb	bb	bb	bb	aa	bb	bb	aa	bb	aa	aa	bb	bb	aa	aa	bb	aa	bb	aa	bb	bb	bb	bb	aa	aa	aa	aa	bb	bb	aa	aa	aa	aa
Marker18300	aaxbb	bb	aa	aa	aa	aa	aa	aa	aa	aa	aa	bb	aa	aa	bb	aa	aa	bb	aa	aa	bb	aa	bb	aa	bb	bb	bb	aa	aa	aa	aa	bb	bb	bb	aa	bb	aa	bb	bb	aa	bb	bb	aa	bb	bb	aa	aa	bb	aa
Marker183034	aaxbb	aa	aa	aa	aa	bb	bb	bb	bb	bb	bb	bb	bb	aa	bb	aa	bb	aa	bb	bb	aa	bb	bb	aa	bb	aa	aa	aa	bb	aa	aa	aa	aa	aa	bb	aa	aa	bb	bb	bb	bb	aa	aa	bb	bb	aa	bb	aa	bb
Marker18344	aaxbb	aa	aa	bb	bb	aa	aa	aa	aa	aa	aa	bb	aa	aa	aa	bb	aa	aa	aa	aa	aa	aa	aa	bb	bb	aa	bb	aa	bb	aa	aa	aa	bb	bb	bb	aa	bb	aa	bb	bb	bb	aa	aa	bb	aa	aa	aa	aa	aa
Marker18346	aaxbb	aa	bb	aa	aa	aa	aa	aa	aa	aa	aa	aa	aa	aa	aa	aa	aa	bb	aa	bb	aa	aa	aa	aa	aa	bb	bb	aa	aa	aa	bb	bb	bb	bb	aa	aa	aa	bb	bb	bb	aa	bb	aa	aa	bb	bb	bb	bb	bb
Marker183467	aaxbb	aa	bb	bb	aa	aa	aa	aa	aa	bb	aa	aa	aa	aa	aa	bb	aa	bb	aa	aa	aa	aa	bb	aa	aa	bb	bb	aa	aa	aa	bb	aa	bb	aa	bb	aa	bb	bb	bb	bb	aa	bb	aa	aa	aa	bb	bb	bb	aa
Marker183594	aaxbb	aa	aa	bb	aa	bb	aa	aa	aa	aa	bb	bb	bb	bb	bb	aa	aa	aa	aa	aa	aa	bb	bb	bb	aa	aa	aa	bb	bb	aa	bb	aa	bb	bb	aa	bb	aa	aa	bb	bb	bb	bb	aa	aa	bb	aa	bb	bb	aa
Marker18361	aaxbb	aa	bb	aa	aa	bb	aa	bb	bb	bb	bb	bb	bb	bb	bb	bb	aa	bb	bb	bb	aa	bb	bb	bb	bb	aa	aa	bb	bb	bb	aa	bb	bb	aa	aa	bb	aa	aa	bb	aa	bb	aa	aa	bb	aa	bb	aa	aa	bb
Marker18362	aaxbb	aa	bb	aa	aa	aa	bb	aa	aa	bb	aa	aa	aa	aa	aa	bb	aa	aa	aa	aa	aa	aa	aa	aa	aa	bb	bb	bb	aa	bb	bb	bb	bb	aa	bb	aa	aa	aa	bb	bb	aa	bb	aa	aa	aa	bb	bb	bb	aa
Marker18378	aaxbb	aa	aa	aa	aa	aa	aa	aa	aa	aa	aa	aa	bb	aa	aa	aa	aa	bb	aa	aa	aa	aa	bb	aa	aa	bb	aa	bb	aa	aa	bb	bb	bb	aa	bb	aa	aa	aa	bb	bb	aa	aa	bb	aa	bb	bb	aa	bb	aa
Marker18406	aaxbb	bb	aa	bb	aa	aa	aa	aa	bb	bb	aa	bb	aa	aa	bb	aa	aa	aa	aa	aa	bb	aa	bb	aa	bb	bb	bb	bb	bb	bb	aa	bb	bb	bb	aa	bb	aa	aa	bb	aa	bb	bb	bb	bb	aa	aa	aa	aa	aa
Marker18408	aaxbb	aa	bb	bb	aa	bb	bb	aa	bb	bb	bb	bb	bb	aa	bb	aa	aa	aa	aa	bb	bb	aa	aa	aa	aa	bb	aa	aa	aa	bb	aa	bb	bb	aa	aa	aa	aa	aa	aa	bb	aa	bb	bb	aa	aa	bb	aa	aa	bb
Marker18419	aaxbb	bb	aa	aa	aa	aa	aa	bb	bb	aa	aa	bb	aa	aa	aa	aa	aa	aa	aa	bb	bb	bb	bb	aa	bb	bb	bb	bb	aa	bb	aa	bb	bb	bb	aa	bb	bb	bb	aa	aa	bb	bb	bb	bb	bb	aa	aa	aa	aa
Marker18442	aaxbb	aa	bb	bb	aa	aa	aa	aa	aa	aa	aa	aa	aa	bb	aa	bb	aa	bb	aa	aa	aa	aa	aa	aa	bb	bb	bb	aa	aa	aa	bb	aa	aa	bb	bb	aa	bb	bb	aa	aa	aa	aa	aa	aa	bb	bb	aa	bb	bb
Marker184444	aaxbb	aa	bb	bb	aa	aa	aa	aa	aa	aa	aa	aa	aa	bb	aa	bb	aa	bb	aa	aa	aa	aa	aa	aa	aa	aa	bb	aa	aa	aa	bb	aa	aa	bb	bb	aa	bb	bb	aa	aa	aa	aa	bb	aa	bb	bb	aa	bb	bb
Marker18449	aaxbb	bb	bb	aa	bb	aa	bb	bb	bb	bb	bb	bb	bb	bb	bb	aa	bb	bb	bb	bb	bb	bb	bb	bb	aa	bb	aa	aa	aa	bb	aa	aa	aa	aa	bb	bb	bb	aa	bb	bb	bb	aa	aa	bb	aa	aa	aa	aa	bb
Marker184550	aaxbb	aa	bb	bb	aa	aa	aa	aa	aa	bb	aa	aa	aa	aa	aa	aa	aa	aa	aa	bb	aa	aa	aa	aa	aa	bb	bb	aa	bb	aa	bb	bb	bb	bb	bb	aa	aa	aa	aa	bb	aa	bb	aa	aa	bb	bb	bb	bb	aa
Marker184866	aaxbb	aa	bb	aa	bb	bb	aa	aa	bb	bb	bb	bb	bb	aa	bb	aa	aa	aa	aa	aa	aa	aa	aa	aa	bb	bb	bb	bb	aa	aa	bb	aa	aa	aa	bb	aa	bb	aa	bb	aa	bb	aa	aa	bb	aa	aa	aa	aa	aa
Marker18492	aaxbb	bb	aa	bb	bb	aa	aa	aa	aa	bb	bb	aa	aa	bb	aa	aa	bb	bb	bb	aa	aa	bb	bb	bb	aa	aa	aa	aa	aa	aa	aa	bb	bb	bb	bb	aa	bb	bb	bb	aa	aa	bb	aa	aa	aa	aa	aa	aa	bb
Marker184971	aaxbb	bb	bb	aa	aa	aa	aa	aa	aa	bb	aa	aa	aa	aa	aa	aa	aa	aa	aa	aa	aa	aa	bb	aa	aa	bb	bb	aa	aa	aa	bb	bb	bb	bb	aa	aa	bb	aa	bb	bb	aa	bb	aa	aa	aa	bb	bb	bb	aa
Marker18511	aaxbb	aa	aa	aa	aa	bb	aa	bb	bb	aa	aa	bb	bb	bb	aa	bb	aa	bb	bb	aa	aa	bb	bb	bb	bb	aa	aa	bb	bb	bb	aa	aa	bb	aa	aa	bb	aa	bb	aa	aa	bb	aa	aa	bb	aa	aa	bb	aa	bb
Marker18514	aaxbb	bb	aa	aa	aa	aa	aa	bb	bb	aa	aa	bb	aa	aa	bb	aa	aa	aa	aa	aa	bb	aa	bb	bb	aa	aa	bb	bb	bb	aa	aa	bb	bb	bb	bb	bb	aa	aa	bb	aa	bb	aa	bb	bb	aa	bb	aa	bb	aa
Marker185148	aaxbb	aa	bb	aa	aa	bb	aa	bb	bb	bb	aa	bb	bb	bb	aa	bb	aa	aa	aa	aa	bb	bb	bb	bb	bb	aa	aa	bb	aa	bb	aa	bb	bb	bb	aa	bb	aa	bb	aa	aa	bb	aa	aa	bb	bb	bb	aa	aa	bb
Marker18520	aaxbb	bb	aa	aa	aa	bb	aa	bb	bb	bb	aa	bb	bb	aa	bb	aa	bb	aa	bb	bb	bb	bb	bb	aa	aa	aa	bb	bb	aa	aa	aa	aa	aa	bb	aa	bb	aa	aa	aa	aa	bb	aa	aa	bb	aa	bb	aa	bb	bb
Marker18526	aaxbb	bb	aa	aa	aa	bb	bb	bb	bb	bb	aa	bb	bb	aa	bb	aa	bb	aa	bb	aa	aa	aa	aa	aa	bb	aa	aa	aa	aa	bb	aa	aa	aa	aa	aa	bb	aa	bb	aa	aa	bb	aa	bb	bb	aa	aa	aa	aa	bb
Marker185277	aaxbb	bb	bb	aa	bb	aa	aa	aa	bb	aa	aa	bb	aa	aa	aa	bb	aa	aa	aa	aa	bb	aa	bb	aa	aa	aa	bb	bb	bb	bb	bb	bb	aa	bb	bb	aa	aa	aa	aa	bb	aa	aa	aa	aa	aa	aa	aa	aa	aa
Marker18533	aaxbb	bb	bb	aa	bb	bb	bb	bb	bb	bb	bb	bb	bb	aa	bb	aa	bb	bb	bb	bb	bb	bb	bb	aa	bb	bb	aa	aa	aa	bb	aa	aa	aa	bb	aa	bb	bb	aa	aa	aa	aa	aa	bb	aa	aa	aa	aa	aa	aa
Marker185335	aaxbb	aa	bb	bb	bb	bb	bb	bb	bb	bb	bb	bb	bb	bb	bb	bb	bb	bb	bb	bb	bb	bb	bb	bb	bb	aa	bb	bb	aa	aa	bb	aa	bb	bb	aa	bb	bb	bb	bb	bb	aa	bb	aa	bb	bb	aa	aa	bb	aa
Marker18547	aaxbb	aa	aa	aa	bb	aa	bb	aa	bb	bb	aa	aa	aa	bb	aa	aa	bb	aa	aa	aa	bb	aa	bb	aa	bb	aa	aa	aa	bb	aa	bb	bb	aa	bb	bb	bb	aa	bb	aa	bb	aa	bb	aa	aa	aa	bb	aa	bb	aa
Marker18549	aaxbb	bb	aa	aa	aa	bb	bb	bb	bb	bb	bb	bb	bb	aa	bb	aa	aa	aa	bb	bb	aa	aa	bb	aa	aa	aa	aa	bb	bb	bb	aa	aa	aa	aa	aa	bb	aa	aa	aa	aa	bb	aa	bb	bb	bb	bb	bb	bb	bb
Marker18563	aaxbb	aa	aa	bb	bb	aa	bb	bb	aa	aa	aa	bb	aa	bb	aa	aa	aa	bb	bb	bb	aa	aa	bb	bb	aa	aa	aa	bb	aa	bb	bb	bb	aa	aa	aa	aa	aa	aa	bb	aa	bb	aa	bb	bb	bb	aa	aa	bb	aa
Marker18568	aaxbb	bb	aa	bb	aa	aa	bb	aa	aa	aa	aa	bb	aa	aa	bb	aa	aa	aa	aa	aa	bb	aa	bb	aa	bb	aa	bb	bb	bb	aa	aa	bb	bb	bb	aa	bb	aa	bb	bb	aa	bb	aa	bb	bb	aa	aa	bb	aa	bb
Marker18569	aaxbb	aa	bb	bb	aa	aa	aa	aa	aa	aa	aa	aa	aa	aa	aa	bb	aa	bb	aa	aa	aa	aa	aa	aa	aa	aa	bb	aa	aa	aa	bb	aa	aa	bb	bb	aa	bb	bb	aa	aa	aa	aa	bb	aa	bb	bb	aa	bb	bb
Marker185726	aaxbb	bb	bb	aa	aa	bb	aa	aa	bb	aa	aa	bb	aa	aa	bb	aa	aa	bb	aa	aa	aa	bb	bb	bb	aa	bb	bb	bb	bb	bb	aa	aa	bb	bb	aa	bb	bb	bb	bb	aa	bb	bb	bb	bb	bb	aa	bb	aa	aa
Marker18575	aaxbb	aa	bb	aa	bb	bb	bb	aa	bb	bb	bb	bb	bb	bb	bb	aa	aa	aa	aa	aa	bb	aa	bb	aa	bb	aa	aa	aa	aa	bb	aa	aa	aa	aa	aa	bb	bb	aa	bb	aa	aa	aa	aa	aa	aa	aa	bb	aa	aa
Marker18577	aaxbb	aa	aa	aa	bb	bb	bb	bb	bb	bb	bb	bb	bb	bb	bb	bb	bb	aa	bb	bb	bb	bb	bb	bb	bb	aa	bb	bb	aa	aa	bb	aa	bb	bb	aa	bb	bb	aa	bb	bb	aa	bb	aa	aa	aa	bb	aa	bb	aa
Marker185803	aaxbb	bb	aa	aa	aa	bb	bb	bb	bb	bb	bb	bb	bb	aa	bb	aa	bb	aa	bb	bb	bb	bb	bb	bb	aa	aa	aa	aa	bb	bb	aa	aa	aa	bb	bb	aa	aa	aa	aa	aa	bb	aa	aa	bb	aa	aa	aa	aa	bb
Marker185967	aaxbb	bb	bb	aa	aa	bb	bb	bb	bb	bb	aa	bb	bb	bb	bb	bb	aa	bb	aa	aa	aa	bb	aa	aa	bb	bb	aa	aa	aa	aa	aa	bb	aa	aa	aa	aa	aa	aa	aa	aa	bb	bb	bb	bb	aa	bb	bb	aa	bb
Marker186075	aaxbb	bb	aa	bb	aa	aa	aa	aa	bb	aa	aa	aa	aa	aa	bb	aa	aa	bb	aa	bb	bb	bb	bb	aa	bb	bb	bb	bb	aa	aa	aa	aa	bb	bb	aa	bb	bb	aa	bb	aa	bb	bb	bb	bb	aa	bb	aa	bb	bb
Marker186156	aaxbb	bb	aa	aa	bb	bb	bb	bb	bb	bb	bb	bb	bb	bb	bb	aa	bb	aa	bb	bb	aa	bb	bb	aa	aa	aa	aa	bb	aa	aa	aa	aa	aa	bb	bb	aa	aa	aa	bb	aa	bb	aa	aa	bb	bb	bb	bb	bb	bb
Marker186205	aaxbb	aa	aa	bb	bb	bb	bb	bb	bb	bb	bb	bb	bb	bb	bb	bb	bb	bb	bb	bb	bb	bb	bb	bb	bb	aa	bb	bb	aa	bb	bb	aa	bb	bb	aa	bb	bb	bb	aa	aa	aa	bb	bb	aa	aa	aa	bb	bb	aa
Marker18622	aaxbb	aa	bb	bb	aa	aa	aa	aa	aa	aa	aa	aa	aa	bb	aa	bb	aa	bb	aa	aa	aa	aa	aa	aa	bb	bb	bb	aa	aa	aa	bb	aa	aa	bb	bb	aa	bb	bb	aa	aa	aa	aa	bb	aa	bb	bb	aa	bb	bb
Marker186223	aaxbb	bb	aa	bb	bb	aa	aa	aa	bb	bb	aa	bb	aa	aa	bb	bb	aa	bb	aa	aa	bb	bb	bb	bb	bb	bb	bb	bb	aa	aa	aa	bb	bb	bb	aa	bb	bb	aa	bb	aa	bb	bb	bb	bb	aa	aa	aa	bb	bb
Marker186335	aaxbb	aa	bb	bb	aa	aa	aa	aa	aa	bb	aa	aa	aa	aa	aa	aa	aa	aa	aa	aa	aa	bb	bb	aa	aa	bb	bb	aa	bb	aa	bb	aa	aa	aa	bb	aa	bb	aa	bb	bb	aa	bb	aa	bb	aa	bb	bb	bb	aa
Marker186355	aaxbb	aa	aa	aa	bb	bb	bb	bb	bb	bb	bb	bb	bb	bb	bb	bb	bb	aa	bb	bb	bb	bb	bb	bb	bb	bb	aa	aa	aa	aa	bb	aa	bb	bb	aa	bb	bb	bb	bb	aa	aa	bb	aa	aa	aa	aa	aa	bb	aa
Marker186375	aaxbb	bb	bb	bb	aa	aa	aa	aa	aa	aa	aa	aa	aa	aa	aa	bb	bb	aa	aa	aa	aa	aa	aa	aa	aa	bb	bb	aa	bb	aa	bb	bb	bb	aa	bb	aa	bb	aa	bb	bb	aa	aa	aa	aa	aa	bb	bb	bb	aa
Marker18638	aaxbb	aa	bb	bb	aa	aa	aa	aa	aa	aa	aa	aa	aa	bb	aa	bb	aa	bb	aa	aa	bb	aa	aa	aa	aa	bb	bb	aa	aa	aa	bb	aa	aa	bb	bb	aa	bb	bb	aa	aa	aa	aa	aa	aa	aa	bb	bb	bb	bb
Marker18644	aaxbb	bb	aa	aa	bb	aa	aa	aa	bb	aa	aa	bb	aa	aa	bb	aa	aa	bb	aa	aa	aa	aa	bb	aa	bb	aa	bb	bb	aa	bb	aa	bb	bb	bb	aa	bb	aa	bb	bb	aa	bb	bb	bb	bb	aa	aa	aa	aa	aa
Marker1865	aaxbb	aa	bb	bb	aa	aa	aa	aa	aa	aa	aa	aa	aa	bb	aa	bb	aa	bb	aa	aa	aa	aa	aa	aa	aa	bb	bb	aa	aa	aa	bb	aa	aa	bb	bb	aa	bb	bb	aa	aa	aa	bb	bb	aa	bb	bb	aa	bb	bb
Marker186642	aaxbb	aa	aa	aa	bb	aa	bb	bb	aa	aa	aa	aa	aa	aa	aa	aa	bb	aa	bb	bb	bb	aa	aa	aa	aa	aa	bb	bb	bb	aa	bb	aa	aa	bb	aa	bb	aa	bb	aa	aa	aa	aa	aa	bb	bb	bb	aa	bb	aa
Marker186788	aaxbb	aa	bb	bb	aa	aa	aa	aa	aa	aa	aa	aa	aa	aa	aa	bb	aa	bb	aa	aa	aa	aa	aa	aa	aa	bb	bb	aa	aa	aa	bb	aa	aa	bb	aa	aa	bb	bb	aa	aa	bb	aa	aa	aa	aa	bb	aa	bb	bb
Marker186911	aaxbb	bb	bb	bb	aa	bb	bb	aa	aa	aa	bb	aa	bb	bb	bb	aa	bb	aa	bb	bb	aa	bb	aa	bb	aa	aa	aa	bb	aa	bb	aa	aa	aa	aa	aa	aa	aa	bb	bb	aa	bb	aa	bb	bb	aa	bb	bb	bb	bb
Marker18695	aaxbb	aa	aa	aa	bb	aa	bb	aa	aa	bb	aa	bb	bb	bb	bb	bb	aa	bb	aa	aa	bb	aa	bb	bb	bb	aa	bb	bb	bb	bb	aa	aa	aa	aa	bb	aa	aa	aa	aa	aa	aa	aa	aa	aa	bb	bb	bb	aa	aa
Marker186991	aaxbb	aa	bb	bb	bb	bb	aa	bb	bb	aa	aa	bb	bb	bb	aa	bb	aa	bb	bb	aa	bb	bb	bb	bb	bb	aa	aa	bb	aa	aa	aa	aa	bb	bb	aa	bb	bb	bb	aa	aa	aa	aa	aa	aa	aa	aa	aa	aa	bb
Marker187008	aaxbb	aa	aa	aa	aa	bb	bb	bb	aa	aa	bb	bb	aa	aa	aa	bb	bb	aa	bb	aa	aa	bb	aa	bb	bb	bb	bb	aa	aa	aa	aa	bb	bb	bb	bb	aa	aa	aa	bb	bb	bb	bb	aa	bb	bb	aa	bb	aa	bb
Marker187047	aaxbb	aa	aa	bb	bb	bb	bb	bb	bb	bb	bb	bb	bb	bb	bb	bb	bb	aa	bb	bb	bb	bb	bb	bb	bb	aa	bb	bb	aa	aa	bb	aa	aa	bb	aa	bb	bb	bb	bb	aa	aa	bb	aa	bb	aa	bb	bb	bb	aa
Marker18705	aaxbb	bb	aa	bb	bb	bb	aa	aa	aa	bb	aa	bb	aa	aa	bb	aa	aa	aa	aa	aa	bb	bb	bb	aa	bb	bb	bb	bb	aa	aa	aa	bb	bb	bb	aa	bb	aa	bb	bb	aa	bb	aa	bb	bb	aa	bb	aa	aa	bb
Marker187050	aaxbb	aa	aa	aa	bb	bb	bb	bb	bb	bb	bb	bb	bb	bb	bb	bb	bb	bb	bb	bb	bb	bb	bb	aa	bb	aa	aa	bb	aa	bb	bb	aa	bb	bb	aa	bb	bb	bb	bb	aa	aa	bb	aa	aa	aa	aa	aa	bb	aa
Marker18715	aaxbb	bb	aa	aa	aa	bb	aa	bb	bb	bb	bb	bb	bb	aa	bb	aa	bb	aa	bb	aa	aa	bb	bb	bb	aa	aa	aa	bb	aa	bb	aa	aa	aa	bb	aa	aa	aa	aa	aa	aa	bb	aa	aa	aa	aa	bb	bb	aa	aa
Marker187575	aaxbb	bb	bb	bb	aa	aa	bb	bb	aa	bb	aa	bb	bb	aa	aa	bb	bb	aa	bb	aa	bb	bb	aa	aa	bb	aa	bb	bb	bb	aa	bb	bb	bb	bb	aa	bb	bb	bb	aa	bb	aa	bb	bb	aa	aa	aa	aa	aa	aa
Marker18769	aaxbb	aa	aa	aa	bb	bb	bb	bb	bb	bb	bb	bb	bb	bb	bb	bb	bb	aa	bb	bb	bb	bb	bb	bb	bb	aa	bb	bb	aa	bb	bb	aa	bb	bb	bb	bb	bb	bb	bb	aa	aa	bb	aa	bb	aa	bb	aa	bb	aa
Marker187788	aaxbb	aa	bb	aa	aa	bb	aa	bb	bb	bb	bb	bb	bb	bb	aa	bb	aa	bb	aa	aa	aa	bb	bb	bb	bb	aa	aa	bb	aa	aa	aa	aa	bb	aa	bb	bb	aa	bb	aa	aa	bb	aa	aa	bb	aa	bb	bb	aa	bb
Marker187957	aaxbb	aa	aa	aa	bb	bb	aa	bb	bb	aa	aa	bb	bb	bb	aa	bb	aa	aa	bb	bb	bb	bb	bb	bb	bb	aa	aa	bb	bb	aa	aa	aa	bb	aa	aa	bb	aa	bb	aa	aa	aa	aa	bb	bb	aa	aa	aa	aa	aa
Marker18796	aaxbb	aa	aa	bb	bb	bb	bb	bb	bb	bb	bb	bb	bb	bb	bb	bb	bb	aa	bb	bb	bb	bb	bb	bb	bb	aa	bb	bb	aa	aa	bb	aa	bb	bb	bb	bb	bb	bb	bb	aa	aa	bb	aa	aa	bb	aa	aa	bb	aa
Marker187985	aaxbb	aa	bb	aa	aa	aa	aa	aa	aa	bb	aa	aa	aa	aa	aa	aa	aa	bb	aa	aa	aa	aa	bb	aa	aa	bb	bb	aa	aa	aa	bb	bb	bb	bb	aa	aa	bb	aa	bb	bb	aa	bb	bb	aa	aa	bb	bb	bb	bb
Marker188072	aaxbb	aa	bb	bb	aa	aa	aa	aa	aa	aa	aa	aa	aa	bb	aa	bb	aa	bb	aa	aa	aa	aa	aa	aa	aa	bb	bb	bb	aa	aa	bb	aa	aa	bb	bb	aa	bb	bb	aa	aa	aa	aa	bb	aa	bb	bb	aa	bb	bb
Marker18814	aaxbb	aa	aa	bb	bb	bb	aa	bb	bb	aa	aa	bb	bb	bb	bb	bb	aa	bb	bb	aa	bb	bb	bb	bb	bb	aa	aa	bb	bb	bb	aa	bb	bb	aa	aa	bb	aa	bb	aa	aa	bb	aa	bb	aa	aa	bb	aa	aa	bb
Marker18824	aaxbb	aa	aa	aa	bb	bb	bb	bb	bb	bb	bb	bb	bb	bb	bb	bb	bb	aa	bb	bb	bb	bb	bb	bb	bb	aa	bb	bb	aa	bb	bb	aa	bb	bb	aa	bb	bb	aa	bb	aa	aa	bb	aa	bb	aa	bb	aa	bb	aa
Marker18829	aaxbb	bb	aa	aa	bb	aa	bb	bb	bb	bb	bb	bb	bb	aa	bb	aa	bb	bb	bb	bb	bb	bb	bb	bb	bb	bb	bb	aa	aa	bb	bb	aa	aa	aa	aa	bb	aa	bb	aa	bb	bb	aa	bb	bb	aa	aa	aa	bb	bb
Marker18832	aaxbb	aa	bb	bb	aa	aa	aa	aa	aa	aa	aa	aa	aa	bb	aa	bb	aa	bb	aa	aa	aa	aa	aa	aa	aa	bb	bb	aa	aa	aa	bb	aa	aa	bb	bb	aa	bb	bb	aa	aa	aa	aa	bb	aa	bb	bb	aa	bb	bb
Marker188352	aaxbb	bb	aa	bb	bb	bb	aa	aa	bb	aa	aa	bb	aa	aa	bb	aa	aa	aa	aa	aa	bb	aa	bb	aa	bb	bb	bb	bb	bb	aa	aa	aa	bb	bb	aa	bb	aa	aa	bb	aa	bb	aa	bb	bb	bb	bb	aa	bb	aa
Marker18838	aaxbb	aa	bb	aa	aa	bb	aa	bb	bb	bb	aa	bb	bb	bb	aa	bb	aa	aa	aa	aa	bb	bb	bb	bb	bb	aa	aa	bb	aa	bb	aa	bb	bb	aa	aa	bb	bb	bb	aa	aa	aa	aa	bb	aa	aa	aa	bb	aa	bb
Marker18839	aaxbb	aa	bb	bb	aa	aa	aa	aa	aa	aa	aa	aa	aa	bb	aa	bb	aa	bb	aa	aa	aa	aa	aa	aa	aa	bb	bb	aa	aa	aa	bb	aa	aa	bb	bb	aa	bb	bb	aa	aa	bb	bb	bb	aa	bb	bb	bb	bb	bb
Marker18844	aaxbb	bb	aa	bb	aa	bb	bb	bb	bb	bb	bb	bb	bb	bb	aa	bb	aa	bb	bb	aa	bb	bb	bb	bb	bb	aa	aa	bb	aa	bb	aa	bb	bb	aa	aa	bb	aa	bb	bb	aa	bb	aa	bb	bb	aa	bb	bb	aa	bb
Marker188468	aaxbb	bb	bb	aa	aa	bb	aa	aa	bb	bb	bb	aa	bb	bb	bb	aa	aa	bb	bb	bb	aa	aa	bb	bb	aa	bb	aa	bb	bb	bb	aa	bb	aa	aa	aa	bb	bb	bb	bb	aa	bb	bb	bb	bb	bb	aa	bb	bb	bb
Marker188473	aaxbb	aa	bb	aa	bb	aa	aa	aa	bb	aa	aa	aa	aa	aa	aa	aa	aa	aa	aa	aa	bb	aa	bb	aa	aa	aa	aa	bb	aa	bb	bb	bb	aa	bb	aa	aa	aa	aa	aa	bb	aa	bb	aa	aa	bb	aa	aa	aa	aa
Marker18850	aaxbb	bb	aa	aa	bb	bb	bb	bb	bb	bb	bb	bb	bb	bb	bb	aa	bb	aa	bb	bb	bb	aa	bb	aa	aa	aa	aa	aa	bb	bb	aa	aa	aa	bb	aa	bb	aa	aa	aa	aa	bb	aa	aa	bb	aa	aa	bb	aa	bb
Marker18857	aaxbb	aa	bb	bb	aa	aa	aa	aa	aa	aa	aa	aa	aa	bb	aa	bb	aa	bb	aa	aa	aa	aa	aa	bb	aa	bb	bb	aa	aa	aa	bb	aa	aa	bb	bb	aa	bb	bb	aa	aa	aa	aa	bb	aa	aa	bb	bb	bb	bb
Marker18895	aaxbb	bb	aa	aa	bb	bb	bb	bb	bb	bb	bb	bb	bb	bb	aa	aa	bb	bb	bb	bb	bb	bb	aa	bb	aa	bb	aa	aa	aa	bb	bb	aa	aa	bb	aa	bb	aa	bb	aa	aa	aa	aa	bb	bb	aa	aa	aa	aa	bb
Marker18904	aaxbb	bb	aa	bb	bb	bb	aa	bb	bb	aa	aa	aa	aa	aa	aa	aa	aa	bb	bb	aa	bb	bb	aa	aa	bb	bb	aa	bb	bb	aa	bb	aa	aa	aa	bb	bb	bb	bb	bb	aa	bb	bb	aa	bb	aa	aa	aa	aa	aa
Marker18910	aaxbb	aa	bb	bb	aa	aa	aa	aa	aa	bb	aa	aa	aa	aa	aa	aa	bb	bb	aa	aa	aa	aa	aa	aa	aa	bb	bb	aa	aa	aa	bb	bb	aa	aa	bb	aa	bb	aa	bb	bb	aa	aa	bb	aa	aa	bb	bb	bb	aa
Marker18915	aaxbb	aa	bb	bb	aa	aa	aa	aa	aa	aa	aa	aa	aa	bb	aa	bb	aa	bb	aa	aa	aa	aa	aa	aa	aa	bb	bb	aa	aa	aa	bb	aa	aa	bb	bb	aa	bb	bb	aa	aa	aa	bb	bb	aa	bb	bb	aa	bb	bb
Marker189205	aaxbb	bb	aa	aa	bb	bb	aa	bb	bb	bb	aa	bb	aa	aa	bb	aa	aa	bb	aa	bb	bb	aa	bb	aa	bb	bb	bb	bb	aa	bb	aa	bb	bb	bb	aa	bb	aa	aa	bb	aa	bb	bb	aa	bb	aa	bb	aa	bb	bb
Marker189291	aaxbb	aa	bb	aa	aa	aa	aa	aa	aa	aa	aa	aa	bb	aa	aa	bb	aa	aa	aa	bb	aa	aa	bb	aa	aa	bb	bb	aa	bb	aa	bb	bb	bb	aa	aa	aa	aa	aa	aa	bb	aa	aa	bb	aa	aa	bb	bb	bb	aa
Marker18935	aaxbb	aa	bb	aa	bb	bb	aa	bb	bb	bb	aa	bb	bb	bb	aa	bb	aa	bb	bb	aa	bb	bb	bb	bb	bb	aa	aa	bb	aa	bb	aa	aa	bb	aa	aa	bb	aa	bb	bb	aa	bb	aa	bb	bb	bb	bb	aa	aa	bb
Marker189353	aaxbb	bb	aa	aa	aa	bb	aa	aa	aa	aa	aa	bb	aa	aa	bb	bb	aa	aa	aa	aa	aa	bb	bb	aa	bb	bb	bb	bb	aa	aa	aa	aa	bb	bb	aa	bb	bb	aa	bb	aa	bb	bb	bb	bb	bb	aa	aa	bb	aa
Marker18939	aaxbb	bb	aa	bb	bb	aa	aa	aa	aa	aa	bb	aa	aa	aa	aa	aa	aa	aa	aa	bb	bb	aa	bb	bb	bb	aa	bb	bb	aa	aa	bb	aa	aa	aa	aa	bb	aa	aa	bb	bb	aa	bb	aa	aa	bb	aa	bb	bb	aa
Marker18960	aaxbb	bb	aa	bb	aa	aa	aa	aa	bb	aa	aa	bb	aa	aa	bb	bb	aa	aa	aa	aa	bb	aa	bb	aa	bb	aa	bb	bb	aa	aa	aa	aa	bb	bb	aa	bb	aa	aa	bb	aa	bb	bb	aa	bb	bb	aa	aa	aa	aa
Marker189647	aaxbb	bb	bb	bb	bb	bb	bb	aa	bb	bb	bb	bb	aa	bb	bb	bb	aa	bb	aa	bb	bb	bb	aa	bb	aa	aa	bb	aa	aa	bb	aa	aa	bb	aa	bb	aa	bb	aa	aa	aa	bb	aa	bb	aa	aa	bb	bb	bb	bb
Marker18975	aaxbb	aa	aa	aa	aa	bb	bb	bb	bb	aa	aa	bb	bb	bb	bb	aa	aa	bb	bb	bb	bb	bb	bb	aa	bb	aa	bb	bb	bb	bb	aa	aa	bb	bb	aa	bb	aa	bb	aa	aa	aa	aa	bb	bb	aa	aa	aa	aa	bb
Marker18978	aaxbb	bb	bb	aa	aa	aa	aa	aa	aa	aa	aa	aa	bb	aa	aa	bb	aa	bb	aa	aa	bb	aa	aa	aa	aa	bb	bb	aa	aa	aa	aa	aa	aa	aa	aa	aa	bb	aa	bb	bb	aa	bb	aa	aa	aa	bb	bb	bb	aa
Marker18994	aaxbb	bb	bb	aa	aa	aa	bb	aa	bb	bb	aa	bb	aa	aa	bb	aa	aa	aa	bb	aa	bb	aa	bb	aa	bb	aa	bb	bb	aa	bb	aa	bb	bb	bb	aa	bb	aa	aa	bb	aa	bb	bb	bb	bb	bb	aa	aa	bb	aa
Marker19003	aaxbb	aa	bb	bb	bb	bb	aa	bb	bb	bb	bb	bb	bb	bb	bb	bb	aa	bb	bb	aa	bb	bb	bb	bb	bb	aa	aa	bb	bb	bb	aa	aa	bb	aa	aa	bb	aa	bb	bb	aa	bb	aa	bb	bb	aa	bb	aa	aa	bb
Marker19012	aaxbb	aa	aa	aa	bb	bb	bb	bb	bb	bb	bb	bb	bb	bb	bb	bb	bb	aa	bb	bb	bb	bb	bb	aa	bb	aa	aa	aa	aa	bb	bb	aa	bb	bb	aa	aa	bb	bb	bb	aa	aa	aa	aa	aa	bb	aa	aa	bb	aa
Marker190191	aaxbb	aa	aa	bb	aa	bb	aa	bb	bb	aa	aa	bb	bb	bb	bb	bb	aa	bb	bb	bb	bb	bb	bb	aa	bb	aa	aa	bb	bb	bb	aa	aa	bb	bb	aa	bb	aa	aa	aa	aa	aa	aa	aa	bb	aa	aa	aa	aa	bb
Marker190386	aaxbb	bb	aa	aa	bb	aa	bb	bb	bb	aa	aa	aa	aa	aa	bb	aa	aa	aa	aa	aa	bb	bb	bb	bb	bb	bb	bb	bb	aa	aa	aa	aa	bb	bb	aa	bb	bb	aa	bb	aa	bb	aa	bb	bb	aa	aa	aa	bb	aa
Marker190894	aaxbb	aa	bb	aa	aa	aa	bb	aa	aa	bb	aa	aa	bb	aa	aa	bb	aa	bb	aa	bb	aa	aa	bb	aa	aa	bb	bb	aa	bb	aa	bb	bb	bb	bb	bb	aa	aa	bb	bb	bb	aa	aa	aa	bb	bb	bb	bb	bb	bb
Marker190938	aaxbb	aa	bb	bb	bb	bb	bb	aa	bb	bb	bb	bb	bb	aa	bb	aa	aa	aa	aa	aa	bb	bb	aa	aa	aa	bb	aa	aa	aa	bb	aa	aa	bb	aa	bb	aa	aa	bb	aa	bb	aa	bb	bb	bb	aa	aa	aa	aa	bb
Marker190955	aaxbb	bb	aa	aa	bb	bb	aa	bb	bb	aa	aa	bb	aa	aa	bb	bb	aa	aa	aa	aa	bb	aa	bb	bb	bb	bb	bb	bb	bb	bb	aa	bb	bb	bb	aa	bb	bb	bb	bb	aa	bb	aa	aa	bb	bb	bb	aa	aa	bb
Marker191025	aaxbb	bb	bb	aa	aa	aa	aa	aa	aa	bb	aa	aa	bb	bb	aa	aa	aa	aa	aa	bb	aa	aa	aa	aa	aa	bb	bb	aa	aa	aa	bb	bb	bb	bb	aa	aa	bb	aa	bb	bb	aa	bb	bb	aa	bb	bb	bb	bb	bb
Marker19118	aaxbb	bb	aa	aa	bb	aa	aa	aa	bb	aa	aa	bb	aa	aa	bb	aa	aa	bb	aa	aa	bb	aa	bb	bb	bb	aa	bb	bb	aa	aa	aa	bb	bb	bb	aa	bb	aa	aa	bb	aa	bb	aa	aa	bb	bb	aa	aa	bb	bb
Marker19139	aaxbb	bb	aa	aa	bb	bb	aa	aa	bb	bb	aa	bb	aa	aa	bb	bb	aa	bb	aa	aa	bb	bb	aa	aa	bb	bb	bb	bb	aa	aa	aa	bb	bb	bb	aa	bb	aa	aa	aa	aa	bb	bb	bb	bb	bb	aa	aa	bb	bb
Marker191390	aaxbb	bb	aa	aa	aa	bb	aa	bb	bb	aa	aa	aa	bb	aa	aa	aa	aa	aa	aa	bb	aa	bb	bb	bb	bb	bb	bb	bb	aa	bb	aa	bb	aa	aa	aa	bb	bb	bb	bb	aa	bb	aa	bb	bb	aa	bb	bb	bb	bb
Marker191405	aaxbb	aa	aa	aa	bb	bb	bb	bb	bb	bb	bb	bb	bb	bb	bb	bb	bb	bb	bb	bb	bb	bb	bb	bb	bb	aa	aa	bb	aa	aa	bb	bb	bb	bb	aa	bb	bb	aa	bb	aa	aa	bb	aa	bb	aa	aa	aa	bb	aa
Marker19148	aaxbb	bb	aa	bb	bb	bb	aa	aa	bb	aa	aa	bb	aa	bb	aa	aa	aa	bb	aa	bb	bb	bb	bb	aa	bb	bb	bb	bb	bb	bb	aa	bb	bb	bb	aa	bb	bb	bb	aa	aa	aa	bb	bb	bb	bb	aa	aa	aa	aa
Marker19156	aaxbb	aa	bb	bb	aa	aa	bb	aa	aa	bb	aa	aa	aa	aa	aa	bb	aa	aa	aa	aa	aa	aa	aa	aa	aa	bb	bb	aa	bb	aa	bb	bb	bb	aa	aa	aa	aa	aa	bb	bb	aa	aa	bb	aa	aa	bb	bb	bb	bb
Marker191608	aaxbb	bb	aa	aa	aa	bb	aa	aa	bb	bb	aa	bb	aa	aa	bb	aa	aa	aa	aa	aa	bb	aa	bb	bb	bb	aa	bb	aa	aa	aa	aa	bb	aa	bb	aa	bb	aa	bb	bb	aa	bb	aa	bb	bb	aa	bb	bb	aa	aa
Marker19163	aaxbb	aa	bb	aa	aa	aa	aa	aa	aa	bb	aa	aa	aa	aa	aa	bb	aa	aa	aa	bb	aa	aa	bb	aa	aa	bb	bb	aa	aa	aa	aa	bb	bb	bb	bb	aa	aa	bb	bb	bb	aa	bb	bb	aa	bb	bb	bb	bb	bb
Marker19164	aaxbb	aa	bb	bb	aa	aa	aa	aa	aa	aa	aa	aa	aa	bb	aa	bb	aa	bb	aa	aa	aa	aa	aa	aa	aa	bb	bb	aa	aa	aa	bb	aa	aa	bb	bb	aa	bb	bb	aa	aa	aa	bb	bb	aa	bb	bb	aa	bb	bb
Marker19165	aaxbb	aa	bb	bb	aa	aa	aa	aa	aa	aa	aa	aa	aa	bb	aa	bb	aa	bb	aa	aa	aa	aa	aa	aa	aa	bb	bb	aa	aa	aa	bb	bb	aa	bb	bb	aa	bb	bb	aa	aa	bb	aa	bb	aa	aa	bb	aa	bb	bb
Marker19179	aaxbb	bb	aa	aa	bb	aa	aa	aa	aa	aa	aa	bb	aa	aa	bb	aa	aa	aa	aa	aa	bb	bb	bb	aa	bb	bb	bb	bb	bb	bb	aa	bb	bb	bb	aa	bb	aa	aa	bb	aa	bb	aa	aa	bb	bb	aa	aa	bb	bb
Marker19185	aaxbb	bb	bb	aa	bb	bb	bb	bb	bb	bb	bb	bb	bb	bb	aa	aa	bb	bb	bb	bb	bb	bb	bb	bb	aa	bb	aa	aa	aa	aa	aa	bb	aa	bb	aa	bb	aa	bb	bb	aa	bb	aa	bb	bb	aa	aa	aa	aa	bb
Marker19190	aaxbb	aa	aa	bb	bb	bb	bb	bb	bb	bb	bb	bb	bb	bb	bb	bb	bb	bb	bb	bb	bb	bb	bb	aa	bb	aa	aa	bb	aa	bb	bb	bb	bb	bb	aa	bb	bb	aa	bb	aa	aa	bb	aa	aa	aa	aa	bb	bb	bb
Marker191908	aaxbb	aa	bb	bb	aa	aa	bb	aa	aa	aa	aa	aa	bb	aa	aa	bb	aa	aa	bb	bb	aa	aa	aa	aa	aa	bb	bb	aa	aa	aa	bb	bb	aa	aa	aa	aa	aa	bb	bb	bb	aa	bb	bb	aa	bb	bb	bb	bb	aa
Marker191946	aaxbb	bb	bb	aa	bb	aa	bb	bb	bb	bb	bb	bb	bb	aa	aa	bb	bb	bb	bb	bb	bb	bb	bb	aa	bb	bb	bb	aa	aa	bb	aa	bb	aa	aa	aa	bb	bb	aa	aa	aa	aa	aa	bb	bb	aa	aa	aa	aa	bb
Marker19215	aaxbb	bb	aa	aa	aa	bb	aa	aa	bb	aa	aa	bb	bb	aa	bb	aa	aa	aa	bb	bb	bb	aa	bb	bb	bb	aa	aa	bb	bb	bb	aa	aa	aa	bb	aa	bb	aa	aa	aa	aa	aa	aa	bb	bb	bb	bb	bb	aa	bb
Marker19253	aaxbb	bb	aa	aa	aa	aa	bb	aa	bb	aa	bb	bb	bb	aa	aa	aa	bb	aa	aa	bb	bb	bb	bb	bb	aa	aa	aa	bb	bb	bb	aa	aa	aa	aa	aa	bb	aa	aa	aa	aa	aa	aa	aa	bb	bb	aa	aa	bb	bb
Marker192736	aaxbb	aa	bb	aa	aa	bb	aa	aa	aa	aa	aa	aa	aa	aa	aa	aa	aa	bb	aa	aa	aa	bb	aa	aa	aa	bb	bb	aa	aa	aa	bb	bb	bb	bb	aa	aa	aa	aa	bb	bb	aa	bb	aa	aa	bb	bb	bb	bb	aa
Marker19305	aaxbb	aa	bb	bb	aa	aa	aa	aa	aa	aa	aa	aa	aa	aa	aa	bb	aa	bb	aa	aa	aa	bb	aa	aa	aa	bb	bb	aa	aa	aa	bb	bb	bb	bb	aa	aa	bb	bb	bb	bb	aa	aa	aa	aa	aa	bb	bb	bb	aa
Marker19306	aaxbb	aa	bb	bb	aa	aa	aa	aa	aa	aa	aa	aa	aa	bb	aa	bb	bb	bb	aa	aa	aa	aa	aa	aa	bb	bb	bb	aa	aa	aa	bb	bb	aa	bb	bb	aa	bb	bb	aa	aa	aa	aa	bb	aa	bb	bb	bb	bb	bb
Marker19322	aaxbb	aa	bb	bb	aa	aa	aa	aa	aa	aa	aa	aa	aa	bb	aa	bb	bb	bb	aa	aa	aa	aa	aa	aa	bb	bb	bb	aa	aa	aa	bb	bb	aa	bb	bb	aa	bb	bb	aa	aa	aa	bb	bb	aa	bb	bb	aa	bb	bb
Marker19339	aaxbb	aa	bb	bb	aa	aa	aa	aa	aa	aa	aa	aa	aa	bb	aa	bb	aa	bb	aa	aa	aa	aa	aa	aa	bb	bb	bb	aa	aa	bb	bb	aa	aa	bb	bb	aa	bb	bb	aa	aa	aa	aa	bb	aa	aa	bb	aa	bb	bb
Marker193535	aaxbb	aa	bb	aa	aa	aa	bb	aa	aa	aa	aa	aa	aa	aa	aa	bb	aa	bb	aa	bb	aa	aa	aa	aa	bb	bb	bb	aa	aa	aa	bb	bb	bb	bb	bb	aa	bb	aa	bb	bb	aa	bb	bb	aa	bb	bb	bb	bb	bb
Marker19367	aaxbb	bb	aa	bb	aa	bb	aa	bb	bb	bb	aa	bb	bb	bb	aa	bb	aa	bb	bb	bb	bb	bb	bb	bb	bb	aa	aa	bb	aa	aa	aa	aa	bb	aa	aa	bb	aa	bb	aa	aa	bb	aa	aa	aa	aa	bb	aa	aa	aa
Marker193738	aaxbb	bb	bb	aa	bb	aa	aa	aa	bb	bb	aa	bb	aa	bb	bb	bb	aa	aa	aa	aa	bb	aa	bb	bb	aa	aa	aa	bb	bb	bb	bb	bb	aa	bb	bb	aa	aa	aa	bb	bb	aa	bb	aa	aa	bb	aa	bb	bb	aa
Marker193752	aaxbb	bb	bb	aa	bb	aa	aa	aa	aa	aa	bb	aa	bb	bb	bb	aa	aa	aa	bb	aa	aa	bb	bb	bb	bb	aa	aa	bb	aa	aa	bb	bb	bb	aa	aa	bb	aa	aa	bb	bb	aa	bb	aa	bb	aa	aa	bb	bb	aa
Marker193800	aaxbb	aa	aa	aa	bb	bb	bb	bb	bb	bb	bb	bb	bb	bb	bb	bb	bb	aa	bb	bb	bb	bb	bb	bb	bb	bb	bb	bb	bb	aa	bb	bb	bb	bb	aa	bb	bb	bb	bb	aa	aa	bb	aa	aa	bb	aa	bb	bb	aa
Marker1939	aaxbb	aa	bb	bb	aa	aa	aa	aa	aa	aa	aa	aa	aa	bb	aa	bb	aa	bb	aa	aa	bb	aa	aa	aa	aa	bb	bb	aa	aa	aa	bb	aa	aa	bb	bb	aa	bb	bb	aa	aa	aa	bb	bb	aa	bb	bb	aa	bb	bb
Marker19393	aaxbb	bb	aa	aa	aa	aa	aa	aa	bb	bb	bb	bb	bb	bb	bb	aa	bb	aa	bb	aa	bb	bb	aa	aa	aa	aa	aa	bb	bb	bb	aa	aa	aa	bb	aa	bb	aa	bb	aa	aa	bb	aa	aa	bb	aa	bb	bb	aa	bb
Marker194107	aaxbb	aa	bb	aa	bb	aa	aa	aa	aa	aa	aa	aa	aa	aa	bb	bb	aa	aa	aa	aa	bb	aa	bb	bb	aa	aa	aa	bb	bb	bb	bb	bb	aa	bb	aa	aa	aa	aa	aa	bb	aa	aa	aa	aa	aa	aa	aa	aa	aa
Marker19412	aaxbb	bb	aa	aa	aa	bb	aa	bb	bb	bb	aa	bb	bb	bb	bb	aa	bb	aa	aa	aa	bb	aa	aa	bb	bb	aa	aa	bb	bb	bb	aa	aa	aa	bb	aa	aa	aa	aa	aa	bb	bb	aa	aa	bb	bb	aa	aa	aa	bb
Marker194497	aaxbb	aa	bb	bb	aa	aa	aa	aa	aa	aa	aa	aa	aa	bb	aa	bb	aa	bb	aa	aa	aa	aa	aa	aa	aa	bb	bb	aa	aa	aa	bb	bb	bb	bb	bb	aa	bb	bb	aa	aa	aa	bb	bb	bb	bb	bb	aa	bb	bb
Marker194501	aaxbb	aa	bb	bb	aa	bb	aa	bb	aa	bb	bb	aa	bb	bb	aa	bb	bb	bb	bb	bb	aa	aa	bb	aa	aa	bb	aa	bb	bb	bb	aa	bb	aa	bb	aa	aa	aa	aa	aa	aa	bb	aa	aa	bb	aa	aa	aa	aa	bb
Marker194515	aaxbb	aa	bb	aa	bb	aa	bb	aa	aa	bb	aa	aa	aa	aa	aa	bb	aa	bb	aa	bb	aa	aa	aa	aa	aa	bb	bb	aa	aa	aa	bb	aa	bb	bb	aa	aa	aa	bb	bb	bb	aa	aa	aa	aa	aa	bb	bb	bb	bb
Marker19472	aaxbb	aa	bb	bb	aa	aa	aa	aa	aa	aa	aa	aa	aa	bb	aa	bb	aa	bb	aa	aa	aa	aa	aa	aa	aa	bb	bb	aa	aa	aa	bb	aa	aa	bb	bb	aa	bb	bb	aa	aa	aa	aa	aa	aa	bb	bb	aa	bb	bb
Marker19479	aaxbb	bb	bb	aa	aa	bb	aa	bb	bb	bb	bb	aa	aa	aa	aa	aa	bb	aa	bb	aa	bb	bb	aa	aa	aa	aa	bb	bb	bb	bb	aa	aa	aa	aa	aa	bb	aa	bb	aa	aa	bb	aa	bb	bb	aa	aa	bb	aa	bb
Marker19480	aaxbb	aa	aa	bb	aa	bb	aa	aa	bb	aa	aa	bb	bb	bb	bb	bb	aa	bb	bb	bb	bb	bb	bb	bb	bb	aa	aa	bb	aa	bb	aa	aa	bb	aa	aa	bb	bb	bb	bb	aa	aa	aa	bb	bb	aa	bb	aa	aa	bb
Marker194988	aaxbb	aa	bb	aa	aa	bb	bb	aa	aa	bb	aa	aa	bb	aa	aa	bb	aa	bb	aa	aa	aa	aa	aa	aa	aa	bb	bb	bb	aa	aa	aa	bb	bb	aa	aa	aa	aa	bb	bb	bb	aa	bb	aa	aa	bb	bb	bb	bb	aa
Marker19562	aaxbb	bb	aa	aa	aa	aa	aa	aa	bb	aa	aa	bb	aa	aa	bb	bb	aa	aa	aa	aa	bb	aa	bb	bb	bb	bb	bb	bb	bb	bb	aa	aa	bb	bb	bb	bb	aa	aa	aa	aa	aa	bb	bb	bb	aa	bb	aa	bb	aa
Marker19567	aaxbb	bb	aa	aa	aa	bb	bb	bb	bb	aa	bb	bb	aa	bb	bb	aa	bb	aa	bb	bb	aa	bb	bb	aa	aa	aa	aa	bb	aa	bb	aa	bb	aa	bb	bb	aa	aa	bb	aa	aa	bb	aa	bb	bb	bb	aa	aa	aa	bb
Marker19582	aaxbb	bb	bb	bb	aa	aa	aa	aa	aa	aa	aa	aa	aa	bb	aa	bb	aa	bb	bb	aa	aa	aa	aa	bb	aa	bb	bb	aa	aa	aa	bb	bb	aa	bb	bb	aa	bb	bb	aa	aa	aa	aa	bb	aa	bb	bb	aa	bb	bb
Marker19590	aaxbb	bb	aa	aa	aa	aa	aa	aa	bb	aa	aa	bb	aa	aa	aa	aa	aa	aa	aa	bb	bb	bb	bb	aa	bb	aa	bb	bb	aa	aa	aa	aa	bb	bb	aa	bb	bb	aa	aa	aa	aa	bb	bb	bb	bb	aa	aa	bb	bb
Marker19592	aaxbb	aa	aa	aa	bb	bb	bb	bb	bb	bb	bb	bb	bb	bb	bb	bb	bb	aa	bb	bb	bb	bb	bb	aa	bb	aa	bb	bb	bb	bb	bb	aa	bb	bb	aa	bb	bb	aa	bb	bb	aa	bb	aa	bb	aa	bb	aa	bb	aa
Marker195941	aaxbb	aa	aa	aa	aa	bb	aa	bb	bb	bb	aa	bb	bb	bb	bb	bb	aa	aa	bb	aa	bb	bb	bb	bb	bb	aa	aa	bb	aa	aa	aa	aa	bb	aa	bb	bb	aa	bb	bb	aa	bb	aa	bb	bb	aa	aa	aa	aa	bb
Marker195959	aaxbb	aa	aa	aa	bb	bb	aa	bb	bb	bb	aa	bb	bb	bb	aa	bb	aa	bb	bb	aa	bb	bb	bb	bb	bb	aa	aa	bb	bb	bb	aa	bb	bb	aa	bb	bb	aa	aa	aa	aa	aa	aa	bb	bb	aa	aa	aa	aa	bb
Marker196129	aaxbb	aa	bb	bb	bb	aa	bb	aa	aa	aa	aa	aa	aa	aa	aa	bb	bb	aa	aa	aa	bb	aa	aa	bb	aa	bb	aa	bb	aa	aa	bb	bb	aa	aa	bb	bb	bb	bb	aa	bb	aa	bb	aa	aa	bb	bb	bb	bb	aa
Marker19614	aaxbb	bb	aa	aa	bb	bb	bb	bb	aa	bb	bb	aa	bb	bb	bb	bb	bb	aa	bb	bb	aa	bb	bb	bb	aa	bb	aa	bb	bb	bb	aa	bb	aa	bb	aa	bb	aa	bb	bb	aa	bb	aa	bb	bb	bb	bb	bb	aa	bb
Marker19616	aaxbb	aa	aa	bb	bb	bb	aa	bb	bb	aa	aa	bb	bb	bb	aa	bb	aa	aa	bb	aa	bb	bb	bb	bb	aa	aa	aa	bb	aa	aa	aa	bb	bb	bb	aa	bb	aa	bb	aa	aa	bb	aa	bb	bb	aa	aa	aa	aa	bb
Marker19627	aaxbb	aa	bb	aa	aa	bb	aa	bb	bb	aa	aa	bb	bb	bb	aa	bb	aa	bb	bb	aa	bb	bb	bb	bb	aa	aa	aa	bb	aa	aa	aa	aa	bb	aa	aa	bb	aa	aa	aa	aa	bb	aa	aa	bb	bb	bb	aa	aa	bb
Marker196539	aaxbb	aa	bb	aa	bb	aa	aa	aa	aa	aa	aa	aa	bb	aa	bb	aa	aa	aa	aa	aa	aa	bb	aa	aa	aa	bb	bb	aa	bb	aa	bb	bb	bb	bb	bb	aa	aa	aa	bb	bb	aa	aa	bb	aa	aa	bb	bb	bb	aa
Marker19685	aaxbb	aa	bb	bb	aa	aa	aa	aa	aa	aa	aa	aa	aa	bb	aa	bb	aa	bb	aa	aa	aa	aa	aa	aa	aa	bb	bb	aa	aa	aa	bb	bb	aa	bb	bb	aa	bb	bb	aa	aa	aa	aa	aa	aa	bb	bb	aa	bb	bb
Marker19695	aaxbb	bb	aa	aa	aa	bb	bb	bb	bb	aa	bb	bb	bb	aa	bb	aa	bb	aa	bb	bb	bb	aa	aa	bb	aa	aa	aa	aa	aa	aa	aa	aa	aa	bb	aa	bb	aa	aa	aa	aa	bb	aa	aa	bb	bb	aa	bb	aa	bb
Marker19705	aaxbb	aa	bb	bb	aa	aa	aa	aa	aa	aa	aa	aa	aa	bb	aa	bb	aa	bb	aa	aa	aa	aa	aa	aa	aa	bb	bb	aa	aa	bb	bb	bb	aa	bb	bb	aa	bb	bb	aa	aa	aa	aa	bb	aa	bb	bb	aa	bb	bb
Marker197069	aaxbb	aa	bb	aa	aa	aa	bb	bb	aa	aa	aa	aa	aa	aa	aa	bb	aa	bb	aa	aa	aa	aa	aa	aa	bb	bb	bb	bb	aa	bb	bb	aa	aa	bb	aa	aa	aa	aa	aa	bb	aa	bb	bb	aa	aa	bb	bb	bb	bb
Marker197185	aaxbb	aa	bb	aa	aa	aa	bb	aa	aa	bb	aa	aa	aa	bb	aa	aa	aa	bb	aa	aa	aa	bb	aa	aa	aa	bb	bb	aa	bb	aa	aa	aa	aa	bb	aa	aa	aa	bb	bb	bb	aa	bb	bb	aa	bb	bb	bb	bb	aa
Marker197230	aaxbb	aa	aa	bb	aa	bb	aa	bb	bb	aa	aa	bb	bb	bb	bb	bb	aa	bb	bb	aa	bb	bb	bb	bb	bb	aa	aa	aa	aa	bb	aa	bb	bb	aa	aa	bb	aa	bb	aa	aa	bb	aa	bb	bb	aa	bb	bb	aa	aa
Marker197386	aaxbb	aa	aa	aa	bb	aa	aa	aa	bb	aa	aa	bb	aa	aa	bb	aa	aa	aa	aa	aa	bb	bb	bb	aa	bb	aa	bb	bb	bb	aa	aa	bb	bb	bb	aa	bb	aa	bb	aa	aa	bb	aa	bb	bb	aa	bb	bb	aa	bb
Marker19749	aaxbb	aa	bb	bb	aa	aa	aa	aa	aa	aa	aa	aa	aa	bb	aa	bb	aa	bb	aa	aa	aa	aa	aa	aa	aa	bb	bb	aa	aa	aa	bb	aa	aa	bb	bb	aa	bb	bb	aa	aa	aa	aa	bb	aa	bb	aa	aa	bb	bb
Marker197606	aaxbb	bb	bb	aa	aa	aa	aa	aa	aa	aa	aa	aa	aa	aa	aa	bb	bb	bb	aa	aa	aa	aa	aa	aa	aa	bb	bb	aa	bb	aa	bb	bb	bb	bb	aa	aa	aa	aa	bb	bb	aa	aa	aa	aa	aa	bb	bb	bb	aa
Marker197661	aaxbb	bb	aa	bb	bb	bb	aa	aa	bb	aa	aa	bb	aa	aa	bb	aa	aa	aa	aa	bb	bb	bb	bb	aa	bb	bb	bb	bb	aa	aa	aa	aa	bb	bb	aa	bb	bb	aa	bb	aa	aa	bb	bb	bb	aa	aa	aa	aa	bb
Marker19797	aaxbb	aa	bb	bb	aa	aa	aa	aa	aa	aa	aa	aa	aa	bb	aa	bb	aa	bb	aa	aa	aa	aa	aa	aa	aa	bb	bb	aa	aa	aa	bb	aa	aa	bb	bb	aa	bb	bb	aa	aa	aa	bb	bb	aa	aa	bb	aa	bb	bb
Marker198054	aaxbb	bb	aa	aa	bb	bb	aa	aa	bb	bb	aa	aa	aa	aa	bb	aa	aa	bb	aa	aa	bb	aa	bb	aa	bb	bb	bb	bb	bb	aa	aa	bb	bb	bb	aa	bb	aa	aa	bb	aa	bb	aa	aa	bb	aa	aa	aa	aa	aa
Marker198204	aaxbb	aa	bb	aa	aa	aa	aa	aa	aa	aa	aa	aa	aa	aa	aa	aa	aa	aa	aa	aa	aa	aa	aa	aa	aa	bb	bb	bb	aa	aa	bb	bb	bb	aa	aa	aa	aa	aa	bb	bb	aa	bb	aa	aa	aa	bb	bb	bb	aa
Marker198444	aaxbb	bb	bb	bb	bb	aa	bb	bb	bb	bb	bb	bb	aa	aa	aa	aa	bb	bb	bb	bb	bb	bb	bb	aa	bb	bb	aa	aa	aa	bb	aa	aa	aa	aa	aa	bb	aa	aa	aa	aa	aa	aa	bb	bb	aa	aa	aa	aa	bb
Marker198486	aaxbb	aa	aa	aa	bb	bb	bb	bb	bb	bb	bb	bb	bb	bb	bb	bb	bb	aa	bb	bb	bb	bb	bb	aa	bb	aa	bb	aa	aa	aa	bb	aa	bb	bb	bb	bb	bb	aa	bb	aa	aa	bb	aa	aa	aa	aa	aa	bb	aa
Marker19859	aaxbb	bb	bb	aa	bb	bb	bb	bb	bb	bb	bb	bb	bb	aa	aa	aa	bb	bb	bb	bb	aa	bb	bb	bb	bb	bb	aa	aa	aa	bb	aa	aa	aa	aa	aa	bb	aa	bb	aa	aa	bb	aa	aa	bb	aa	aa	aa	aa	aa
Marker198663	aaxbb	aa	aa	aa	bb	bb	bb	bb	bb	bb	bb	bb	bb	bb	bb	bb	bb	bb	bb	bb	bb	bb	bb	bb	bb	aa	bb	bb	aa	bb	bb	aa	bb	bb	bb	bb	bb	bb	bb	aa	aa	bb	aa	aa	aa	aa	aa	bb	bb
Marker19869	aaxbb	bb	aa	aa	bb	aa	aa	aa	bb	aa	aa	aa	aa	aa	bb	aa	aa	bb	aa	aa	bb	aa	bb	aa	bb	aa	bb	bb	bb	aa	bb	aa	bb	bb	aa	bb	aa	bb	bb	aa	bb	bb	aa	bb	aa	bb	bb	bb	aa
Marker19878	aaxbb	aa	bb	bb	aa	aa	aa	aa	aa	aa	aa	aa	aa	bb	aa	bb	aa	bb	aa	aa	aa	aa	aa	aa	aa	bb	bb	aa	aa	aa	bb	bb	aa	bb	bb	aa	bb	bb	aa	aa	aa	aa	bb	aa	bb	bb	aa	bb	bb
Marker19883	aaxbb	bb	bb	aa	aa	aa	bb	bb	bb	bb	aa	bb	aa	aa	bb	aa	bb	aa	bb	bb	bb	bb	aa	aa	aa	aa	aa	aa	aa	aa	aa	aa	aa	bb	aa	aa	aa	bb	aa	aa	bb	aa	aa	bb	bb	aa	bb	aa	bb
Marker198840	aaxbb	bb	aa	aa	bb	bb	aa	aa	bb	aa	aa	bb	aa	aa	bb	aa	aa	aa	aa	aa	bb	aa	bb	bb	bb	bb	bb	bb	bb	bb	bb	bb	bb	bb	aa	bb	bb	aa	bb	aa	bb	bb	bb	bb	aa	bb	aa	aa	bb
Marker19886	aaxbb	aa	bb	aa	aa	aa	aa	aa	aa	aa	aa	aa	aa	aa	aa	aa	aa	aa	aa	aa	aa	aa	bb	aa	aa	bb	bb	aa	bb	aa	bb	bb	bb	aa	bb	aa	aa	aa	bb	bb	aa	bb	bb	aa	bb	bb	bb	bb	bb
Marker19906	aaxbb	aa	bb	bb	aa	aa	aa	aa	aa	aa	aa	aa	aa	bb	aa	bb	aa	bb	aa	aa	aa	aa	aa	aa	aa	aa	bb	aa	aa	aa	bb	aa	aa	bb	bb	aa	bb	bb	aa	aa	aa	aa	aa	aa	aa	bb	aa	aa	bb
Marker199137	aaxbb	aa	bb	aa	aa	aa	aa	aa	aa	aa	aa	aa	aa	aa	aa	bb	aa	bb	aa	aa	aa	bb	aa	aa	bb	bb	bb	aa	bb	aa	bb	bb	bb	bb	aa	aa	aa	aa	aa	bb	aa	bb	aa	aa	bb	bb	bb	bb	bb
Marker199207	aaxbb	aa	bb	bb	aa	aa	aa	bb	aa	aa	aa	aa	aa	bb	aa	bb	aa	bb	aa	aa	aa	aa	aa	aa	bb	bb	bb	aa	aa	aa	bb	aa	aa	bb	bb	aa	bb	bb	aa	aa	bb	bb	bb	aa	bb	bb	aa	bb	bb
Marker19949	aaxbb	bb	aa	aa	aa	aa	aa	aa	bb	aa	aa	bb	aa	aa	bb	aa	aa	aa	aa	aa	bb	aa	bb	bb	bb	bb	bb	bb	bb	aa	aa	aa	bb	bb	bb	bb	aa	bb	bb	aa	aa	aa	bb	bb	aa	aa	aa	bb	aa
Marker19954	aaxbb	aa	aa	bb	aa	bb	aa	bb	bb	aa	aa	bb	bb	bb	bb	bb	bb	bb	bb	aa	bb	bb	bb	bb	aa	aa	aa	bb	bb	bb	aa	bb	bb	bb	bb	bb	aa	aa	bb	aa	bb	aa	bb	aa	bb	aa	aa	aa	bb
Marker199587	aaxbb	bb	aa	aa	aa	bb	bb	bb	bb	bb	bb	bb	bb	bb	bb	aa	bb	aa	bb	bb	bb	bb	aa	bb	bb	aa	aa	bb	bb	bb	aa	aa	aa	bb	aa	aa	aa	aa	aa	aa	bb	aa	aa	bb	aa	bb	bb	aa	bb
Marker19959	aaxbb	bb	aa	aa	bb	bb	bb	bb	bb	bb	bb	bb	bb	bb	bb	bb	bb	aa	bb	bb	bb	bb	bb	bb	bb	aa	bb	bb	aa	aa	bb	aa	bb	bb	bb	bb	bb	bb	bb	aa	aa	bb	aa	bb	aa	bb	aa	bb	aa
Marker19962	aaxbb	bb	aa	aa	bb	bb	aa	aa	bb	bb	aa	bb	bb	bb	aa	bb	aa	bb	bb	aa	bb	bb	bb	bb	bb	aa	aa	bb	aa	bb	aa	bb	bb	aa	aa	bb	aa	aa	aa	aa	aa	aa	bb	aa	aa	aa	aa	bb	bb
Marker199621	aaxbb	aa	bb	bb	aa	aa	aa	aa	aa	bb	aa	aa	bb	aa	aa	bb	aa	aa	aa	bb	aa	aa	aa	aa	aa	bb	bb	aa	bb	aa	bb	bb	aa	bb	bb	aa	aa	aa	bb	bb	aa	bb	bb	aa	aa	bb	bb	bb	bb
Marker19979	aaxbb	bb	bb	aa	bb	aa	bb	bb	bb	bb	bb	bb	bb	bb	aa	aa	bb	bb	bb	bb	bb	bb	bb	bb	bb	bb	bb	aa	aa	bb	aa	aa	aa	aa	aa	bb	bb	aa	aa	aa	bb	aa	bb	bb	aa	aa	aa	aa	aa
Marker199817	aaxbb	bb	aa	aa	aa	bb	aa	aa	bb	bb	aa	aa	aa	aa	bb	bb	aa	aa	aa	aa	bb	aa	bb	aa	bb	bb	bb	bb	aa	aa	aa	bb	bb	bb	bb	bb	bb	bb	bb	aa	bb	bb	bb	bb	bb	bb	aa	bb	bb
Marker19985	aaxbb	aa	bb	bb	bb	aa	bb	bb	aa	aa	bb	aa	bb	bb	aa	bb	bb	aa	aa	bb	aa	aa	aa	bb	bb	aa	bb	aa	aa	aa	aa	aa	aa	aa	bb	aa	bb	aa	aa	aa	bb	aa	aa	bb	bb	aa	bb	bb	aa
Marker199939	aaxbb	aa	bb	bb	aa	aa	aa	aa	aa	bb	aa	aa	bb	aa	aa	aa	aa	aa	aa	aa	aa	aa	aa	bb	bb	bb	bb	aa	aa	aa	aa	bb	bb	bb	bb	aa	aa	aa	bb	bb	aa	bb	aa	aa	bb	bb	bb	bb	aa
Marker19999	aaxbb	aa	bb	bb	aa	aa	aa	aa	aa	aa	aa	aa	aa	bb	aa	bb	aa	bb	aa	aa	aa	aa	aa	aa	bb	bb	bb	aa	aa	aa	bb	aa	aa	bb	bb	aa	bb	bb	aa	aa	aa	bb	bb	aa	aa	bb	bb	bb	bb
Marker200062	aaxbb	bb	aa	bb	bb	bb	bb	aa	aa	bb	aa	bb	aa	aa	bb	aa	aa	aa	aa	aa	bb	bb	bb	bb	bb	bb	bb	aa	aa	aa	aa	aa	bb	bb	aa	bb	bb	bb	bb	aa	bb	bb	bb	bb	bb	aa	bb	bb	bb
Marker200088	aaxbb	bb	bb	aa	bb	bb	bb	bb	bb	bb	bb	bb	bb	bb	bb	bb	bb	aa	bb	bb	bb	bb	bb	aa	bb	aa	aa	aa	bb	bb	bb	aa	bb	bb	aa	bb	bb	aa	bb	aa	aa	bb	aa	aa	aa	aa	aa	bb	bb
Marker200240	aaxbb	aa	aa	bb	aa	bb	aa	bb	bb	aa	aa	bb	bb	bb	bb	bb	aa	bb	bb	aa	bb	bb	bb	bb	bb	aa	aa	bb	bb	bb	aa	aa	bb	bb	bb	bb	aa	bb	bb	aa	aa	aa	bb	bb	aa	aa	aa	aa	bb
Marker20031	aaxbb	bb	bb	aa	bb	aa	aa	bb	bb	bb	aa	bb	aa	aa	bb	aa	aa	bb	aa	aa	bb	aa	bb	bb	bb	bb	bb	bb	bb	aa	aa	bb	bb	bb	aa	bb	bb	aa	bb	aa	bb	bb	bb	bb	aa	aa	aa	bb	aa
Marker20035	aaxbb	aa	bb	bb	aa	aa	aa	aa	aa	aa	aa	aa	aa	bb	aa	bb	aa	bb	aa	aa	aa	aa	aa	bb	bb	bb	bb	aa	aa	aa	bb	aa	aa	bb	bb	aa	bb	bb	aa	aa	aa	aa	bb	aa	bb	bb	bb	bb	bb
Marker200359	aaxbb	aa	aa	aa	aa	bb	aa	bb	bb	aa	aa	bb	bb	bb	aa	bb	aa	bb	bb	aa	bb	bb	bb	bb	bb	aa	aa	bb	aa	bb	aa	bb	bb	aa	aa	bb	aa	aa	aa	aa	bb	aa	bb	aa	aa	bb	bb	aa	bb
Marker200673	aaxbb	aa	bb	aa	aa	aa	aa	aa	bb	bb	aa	aa	aa	aa	aa	bb	aa	aa	aa	bb	aa	aa	aa	aa	bb	bb	bb	aa	aa	aa	bb	bb	bb	bb	bb	aa	aa	aa	bb	bb	aa	bb	bb	aa	bb	bb	bb	bb	aa
Marker20068	aaxbb	aa	bb	bb	aa	aa	aa	aa	aa	aa	aa	aa	aa	bb	aa	bb	aa	bb	aa	aa	aa	aa	aa	aa	aa	bb	bb	aa	aa	aa	bb	aa	aa	bb	bb	aa	bb	bb	aa	aa	aa	bb	bb	aa	bb	bb	bb	bb	bb
Marker20093	aaxbb	aa	bb	bb	aa	aa	aa	aa	aa	aa	aa	aa	aa	bb	aa	bb	aa	bb	aa	aa	aa	aa	aa	aa	aa	bb	bb	aa	aa	aa	bb	bb	aa	bb	bb	aa	bb	bb	aa	aa	aa	aa	bb	aa	aa	bb	aa	bb	bb
Marker20101	aaxbb	aa	aa	bb	bb	bb	bb	bb	bb	bb	bb	bb	bb	bb	bb	bb	bb	aa	bb	bb	bb	bb	bb	aa	bb	aa	aa	aa	aa	bb	bb	aa	bb	bb	aa	bb	bb	bb	bb	aa	aa	bb	aa	bb	aa	aa	aa	bb	aa
Marker201105	aaxbb	bb	bb	aa	bb	bb	aa	bb	bb	aa	aa	bb	bb	bb	aa	bb	aa	aa	bb	aa	bb	bb	bb	bb	bb	aa	aa	bb	bb	bb	aa	bb	bb	aa	aa	bb	bb	bb	bb	aa	bb	aa	bb	bb	aa	aa	bb	aa	bb
Marker201379	aaxbb	bb	aa	bb	aa	aa	aa	aa	bb	aa	aa	bb	aa	aa	bb	aa	aa	aa	aa	aa	bb	aa	bb	bb	bb	aa	bb	bb	aa	aa	aa	bb	aa	bb	aa	bb	aa	bb	bb	aa	bb	bb	aa	bb	bb	aa	aa	aa	bb
Marker20145	aaxbb	aa	bb	bb	aa	aa	aa	aa	aa	aa	aa	aa	aa	bb	aa	bb	aa	bb	aa	aa	aa	aa	aa	aa	aa	bb	bb	aa	aa	aa	bb	aa	aa	bb	bb	aa	bb	bb	aa	aa	aa	aa	bb	aa	bb	bb	aa	bb	bb
Marker201549	aaxbb	aa	bb	bb	aa	bb	aa	bb	bb	bb	bb	bb	bb	bb	bb	bb	aa	bb	bb	aa	bb	bb	bb	bb	bb	aa	aa	bb	aa	bb	aa	aa	bb	aa	aa	bb	bb	bb	aa	aa	bb	aa	aa	bb	bb	bb	aa	aa	bb
Marker20160	aaxbb	aa	bb	bb	aa	aa	aa	aa	aa	aa	aa	aa	aa	bb	aa	bb	aa	bb	aa	aa	aa	aa	aa	bb	aa	aa	bb	aa	aa	aa	bb	bb	aa	bb	bb	aa	bb	bb	aa	aa	aa	aa	aa	aa	bb	bb	aa	bb	bb
Marker20169	aaxbb	bb	aa	aa	bb	bb	aa	aa	bb	aa	aa	bb	aa	aa	bb	aa	aa	aa	aa	aa	bb	aa	bb	aa	bb	bb	bb	bb	aa	aa	aa	bb	bb	bb	aa	bb	aa	bb	aa	aa	bb	aa	bb	bb	aa	bb	aa	bb	bb
Marker20196	aaxbb	aa	bb	aa	bb	bb	aa	bb	bb	bb	aa	bb	bb	bb	aa	bb	aa	bb	bb	aa	bb	bb	bb	bb	bb	aa	aa	bb	aa	bb	aa	aa	bb	aa	bb	bb	aa	aa	aa	aa	bb	aa	aa	bb	aa	aa	aa	aa	bb
Marker202065	aaxbb	bb	bb	aa	bb	aa	bb	aa	bb	bb	bb	bb	bb	aa	bb	aa	bb	bb	bb	bb	bb	bb	bb	bb	aa	bb	aa	aa	aa	bb	aa	aa	aa	bb	aa	bb	aa	bb	bb	aa	bb	aa	bb	bb	aa	aa	aa	aa	aa
Marker20215	aaxbb	bb	aa	aa	aa	bb	bb	bb	bb	bb	bb	bb	bb	aa	bb	aa	aa	aa	bb	bb	bb	bb	bb	bb	aa	aa	bb	aa	aa	aa	aa	aa	aa	bb	aa	bb	aa	aa	aa	aa	bb	aa	aa	bb	aa	aa	bb	aa	bb
Marker20216	aaxbb	bb	bb	aa	bb	aa	aa	bb	bb	bb	bb	bb	bb	aa	bb	aa	aa	aa	aa	bb	bb	bb	aa	aa	aa	bb	bb	aa	bb	bb	aa	bb	aa	aa	aa	bb	aa	aa	aa	aa	aa	bb	aa	bb	aa	bb	aa	bb	aa
Marker202342	aaxbb	bb	bb	bb	bb	bb	aa	bb	bb	bb	bb	bb	bb	bb	bb	bb	aa	aa	bb	aa	aa	bb	bb	bb	bb	aa	aa	bb	bb	bb	aa	bb	bb	bb	aa	bb	aa	bb	aa	bb	aa	aa	bb	bb	bb	aa	aa	aa	bb
Marker20251	aaxbb	bb	aa	aa	bb	bb	aa	bb	aa	bb	aa	bb	aa	aa	bb	aa	aa	bb	aa	aa	bb	aa	bb	aa	bb	bb	bb	bb	bb	bb	aa	aa	bb	bb	aa	bb	aa	aa	bb	aa	bb	aa	bb	bb	bb	aa	bb	aa	bb
Marker20254	aaxbb	bb	aa	bb	aa	bb	bb	bb	bb	bb	bb	bb	bb	bb	bb	aa	bb	aa	bb	bb	bb	bb	bb	aa	aa	bb	aa	aa	bb	aa	aa	bb	aa	bb	aa	aa	aa	aa	aa	aa	bb	aa	aa	bb	aa	aa	bb	bb	bb
Marker20275	aaxbb	aa	bb	bb	aa	aa	aa	aa	aa	bb	aa	aa	bb	aa	aa	bb	aa	bb	aa	aa	aa	aa	aa	aa	aa	bb	bb	aa	aa	aa	bb	bb	bb	bb	aa	aa	aa	aa	bb	bb	aa	bb	bb	aa	aa	bb	bb	bb	bb
Marker202870	aaxbb	aa	bb	bb	aa	aa	bb	aa	aa	bb	aa	aa	aa	aa	aa	aa	bb	aa	aa	bb	aa	aa	bb	aa	aa	bb	bb	aa	bb	bb	aa	bb	bb	aa	bb	aa	aa	bb	bb	bb	aa	bb	aa	bb	aa	bb	bb	bb	aa
Marker20293	aaxbb	aa	bb	aa	aa	bb	aa	bb	bb	bb	aa	bb	aa	aa	bb	aa	bb	aa	aa	aa	aa	bb	bb	bb	aa	aa	aa	bb	bb	aa	aa	bb	aa	bb	aa	aa	aa	bb	bb	aa	bb	aa	bb	bb	aa	aa	bb	aa	aa
Marker20319	aaxbb	aa	aa	aa	aa	bb	bb	bb	bb	aa	bb	bb	bb	aa	bb	aa	bb	aa	bb	bb	bb	aa	aa	bb	aa	aa	aa	bb	aa	bb	aa	aa	aa	bb	aa	aa	aa	aa	bb	aa	bb	aa	bb	bb	bb	bb	bb	bb	aa
Marker203394	aaxbb	aa	bb	aa	aa	aa	aa	aa	aa	aa	aa	aa	bb	aa	aa	aa	aa	aa	aa	aa	aa	aa	bb	aa	aa	bb	bb	aa	bb	aa	bb	bb	bb	bb	aa	aa	aa	aa	bb	bb	aa	bb	aa	aa	bb	bb	bb	bb	aa
Marker20345	aaxbb	aa	aa	bb	bb	bb	bb	bb	bb	bb	aa	bb	bb	bb	bb	bb	aa	bb	bb	aa	bb	bb	bb	bb	bb	aa	aa	bb	bb	bb	aa	bb	bb	aa	aa	bb	aa	bb	bb	bb	bb	aa	bb	bb	aa	aa	aa	aa	bb
Marker20358	aaxbb	bb	bb	aa	aa	bb	aa	bb	bb	bb	bb	bb	bb	bb	bb	bb	aa	bb	bb	aa	bb	bb	bb	bb	bb	aa	aa	bb	bb	bb	aa	bb	bb	bb	bb	bb	bb	bb	aa	aa	bb	aa	bb	aa	bb	aa	aa	aa	bb
Marker20368	aaxbb	bb	aa	aa	aa	bb	aa	bb	bb	bb	aa	aa	bb	aa	bb	aa	bb	aa	bb	bb	bb	bb	aa	bb	aa	aa	aa	bb	aa	bb	aa	aa	aa	bb	aa	aa	aa	bb	aa	aa	bb	aa	aa	bb	aa	aa	bb	aa	bb
Marker20372	aaxbb	aa	bb	bb	aa	aa	aa	aa	aa	aa	aa	aa	aa	bb	aa	bb	aa	bb	aa	aa	aa	aa	aa	aa	aa	bb	bb	aa	aa	aa	bb	bb	aa	bb	bb	aa	bb	bb	aa	aa	aa	bb	bb	aa	aa	bb	bb	bb	bb
Marker20404	aaxbb	bb	aa	bb	bb	bb	bb	bb	bb	bb	bb	bb	bb	bb	bb	bb	aa	bb	bb	bb	bb	bb	bb	bb	bb	aa	aa	bb	bb	bb	aa	bb	bb	bb	aa	bb	bb	aa	aa	aa	bb	aa	aa	bb	bb	bb	bb	aa	bb
Marker204054	aaxbb	aa	bb	aa	bb	bb	aa	bb	bb	bb	aa	bb	bb	bb	aa	bb	aa	bb	bb	aa	bb	bb	bb	bb	bb	aa	aa	bb	aa	bb	aa	aa	bb	aa	aa	bb	aa	aa	bb	aa	bb	aa	bb	bb	bb	aa	aa	aa	bb
Marker20412	aaxbb	aa	aa	aa	bb	bb	bb	bb	bb	bb	bb	bb	bb	bb	bb	bb	bb	aa	bb	bb	bb	bb	bb	bb	bb	aa	bb	bb	aa	bb	bb	aa	bb	bb	aa	bb	bb	aa	bb	aa	aa	bb	aa	aa	bb	aa	bb	bb	aa
Marker20440	aaxbb	bb	aa	bb	bb	bb	bb	bb	bb	bb	bb	bb	bb	bb	bb	bb	bb	bb	bb	bb	bb	bb	bb	bb	bb	aa	aa	bb	aa	aa	bb	aa	bb	bb	aa	bb	bb	bb	bb	aa	aa	bb	aa	aa	aa	aa	aa	bb	aa
Marker20457	aaxbb	aa	bb	bb	aa	aa	aa	aa	aa	aa	aa	aa	aa	bb	aa	bb	aa	bb	aa	aa	bb	aa	aa	aa	bb	bb	bb	aa	aa	bb	bb	bb	aa	bb	bb	aa	bb	bb	aa	aa	aa	aa	bb	aa	bb	bb	aa	bb	bb
Marker204573	aaxbb	aa	bb	aa	aa	aa	aa	aa	aa	bb	aa	aa	bb	aa	aa	bb	aa	aa	aa	aa	aa	aa	bb	aa	aa	bb	bb	aa	bb	aa	aa	aa	bb	aa	aa	aa	aa	bb	aa	bb	aa	bb	aa	aa	bb	bb	bb	aa	aa
Marker20465	aaxbb	aa	bb	bb	aa	aa	aa	aa	aa	aa	aa	aa	aa	bb	aa	bb	aa	bb	aa	aa	aa	aa	aa	aa	aa	bb	bb	aa	aa	aa	bb	bb	aa	bb	bb	aa	bb	bb	aa	aa	aa	bb	bb	aa	bb	aa	aa	bb	bb
Marker204692	aaxbb	bb	bb	aa	bb	aa	aa	aa	aa	aa	bb	bb	aa	bb	aa	aa	bb	bb	aa	bb	aa	bb	aa	bb	aa	bb	bb	aa	aa	aa	bb	aa	bb	bb	bb	aa	bb	bb	aa	bb	aa	aa	aa	bb	aa	aa	aa	aa	bb
Marker20473	aaxbb	aa	bb	bb	bb	bb	bb	bb	bb	bb	bb	bb	bb	aa	bb	aa	aa	aa	aa	bb	bb	bb	aa	aa	bb	bb	aa	aa	bb	bb	aa	bb	bb	bb	aa	aa	aa	aa	aa	bb	aa	bb	bb	aa	aa	bb	aa	aa	bb
Marker20479	aaxbb	aa	bb	bb	aa	aa	aa	aa	aa	aa	aa	aa	aa	bb	aa	bb	aa	bb	aa	aa	aa	aa	aa	aa	aa	bb	bb	aa	aa	aa	bb	bb	aa	bb	bb	aa	bb	bb	aa	aa	aa	aa	bb	aa	aa	bb	bb	bb	bb
Marker20493	aaxbb	bb	aa	bb	bb	aa	aa	aa	bb	aa	aa	bb	aa	aa	bb	aa	aa	aa	aa	aa	bb	aa	bb	aa	bb	bb	bb	aa	aa	aa	aa	aa	bb	bb	bb	bb	aa	aa	bb	aa	bb	bb	bb	bb	aa	aa	aa	aa	bb
Marker20496	aaxbb	aa	bb	bb	bb	bb	bb	bb	bb	bb	bb	bb	bb	bb	aa	bb	aa	bb	bb	aa	bb	bb	bb	bb	bb	aa	aa	bb	bb	bb	aa	bb	bb	bb	bb	bb	bb	bb	bb	aa	bb	aa	bb	bb	aa	aa	aa	aa	aa
Marker20514	aaxbb	bb	aa	aa	aa	bb	bb	bb	bb	bb	bb	bb	bb	aa	bb	aa	bb	aa	bb	aa	aa	bb	bb	bb	aa	aa	bb	bb	bb	bb	aa	aa	aa	bb	bb	bb	aa	aa	aa	aa	bb	aa	bb	bb	bb	bb	bb	aa	bb
Marker205145	aaxbb	aa	bb	bb	aa	aa	bb	aa	bb	bb	bb	bb	bb	aa	bb	aa	aa	aa	aa	aa	bb	bb	aa	aa	aa	bb	aa	aa	bb	bb	aa	aa	bb	bb	aa	aa	aa	aa	aa	aa	aa	bb	bb	bb	aa	aa	aa	aa	bb
Marker20540	aaxbb	aa	aa	aa	aa	aa	aa	aa	aa	aa	bb	aa	bb	bb	aa	bb	aa	aa	aa	aa	aa	aa	bb	bb	aa	aa	aa	bb	aa	aa	bb	aa	bb	bb	aa	bb	aa	aa	bb	bb	aa	aa	aa	aa	bb	aa	aa	bb	aa
Marker20548	aaxbb	aa	bb	bb	bb	bb	bb	aa	bb	bb	bb	bb	bb	aa	bb	aa	aa	aa	aa	bb	bb	bb	aa	aa	aa	bb	aa	aa	bb	bb	aa	bb	bb	bb	aa	aa	aa	aa	aa	bb	aa	bb	bb	bb	aa	bb	aa	aa	bb
Marker205631	aaxbb	aa	bb	bb	aa	aa	aa	aa	aa	aa	aa	aa	aa	bb	aa	bb	aa	bb	aa	aa	aa	aa	aa	aa	aa	bb	bb	aa	bb	aa	bb	bb	aa	bb	bb	aa	bb	bb	aa	aa	aa	bb	bb	aa	aa	bb	aa	bb	bb
Marker20565	aaxbb	aa	bb	aa	bb	aa	aa	aa	aa	bb	bb	bb	aa	bb	bb	aa	bb	bb	bb	aa	bb	bb	bb	bb	bb	bb	aa	bb	aa	bb	bb	aa	bb	aa	aa	bb	aa	aa	aa	aa	aa	aa	aa	aa	bb	bb	bb	aa	aa
Marker205661	aaxbb	bb	bb	aa	bb	aa	aa	aa	bb	bb	aa	bb	aa	aa	bb	bb	aa	aa	aa	aa	bb	bb	bb	aa	bb	aa	bb	bb	aa	bb	bb	bb	aa	bb	bb	aa	aa	aa	aa	bb	aa	aa	aa	aa	aa	aa	aa	aa	aa
Marker205686	aaxbb	aa	bb	aa	bb	bb	aa	aa	bb	bb	aa	aa	aa	aa	aa	bb	aa	aa	aa	aa	bb	aa	bb	bb	aa	aa	aa	bb	aa	bb	bb	bb	aa	bb	bb	aa	aa	aa	aa	bb	aa	aa	aa	aa	aa	aa	bb	aa	aa
Marker205757	aaxbb	aa	bb	bb	aa	aa	aa	aa	aa	aa	aa	aa	aa	aa	aa	bb	aa	aa	aa	aa	aa	bb	bb	aa	aa	bb	bb	aa	aa	aa	bb	aa	aa	aa	aa	aa	aa	aa	aa	bb	aa	aa	bb	aa	aa	bb	bb	bb	aa
Marker20579	aaxbb	bb	aa	aa	bb	bb	aa	aa	bb	aa	aa	aa	aa	aa	bb	aa	aa	aa	aa	aa	bb	aa	bb	aa	bb	aa	bb	bb	aa	aa	aa	bb	bb	bb	aa	bb	aa	bb	bb	aa	bb	bb	aa	bb	aa	aa	aa	aa	aa
Marker205833	aaxbb	aa	bb	aa	aa	aa	aa	aa	aa	bb	aa	aa	aa	aa	aa	aa	aa	bb	aa	aa	aa	aa	aa	aa	bb	bb	aa	aa	bb	aa	aa	bb	aa	bb	bb	aa	aa	aa	aa	bb	aa	bb	bb	aa	bb	bb	bb	bb	aa
Marker205979	aaxbb	aa	bb	bb	aa	aa	aa	aa	aa	aa	aa	aa	aa	aa	aa	aa	aa	aa	aa	aa	aa	aa	aa	aa	aa	bb	bb	aa	aa	bb	bb	aa	bb	bb	bb	aa	aa	aa	bb	bb	aa	aa	aa	aa	aa	bb	bb	bb	aa
Marker20609	aaxbb	aa	aa	bb	aa	bb	aa	bb	bb	aa	aa	bb	bb	bb	aa	bb	aa	bb	bb	bb	aa	bb	bb	bb	bb	aa	aa	bb	aa	bb	aa	aa	bb	aa	aa	bb	aa	bb	aa	aa	bb	aa	aa	bb	bb	aa	aa	aa	bb
Marker206266	aaxbb	bb	aa	bb	bb	bb	aa	bb	bb	bb	bb	bb	bb	bb	aa	bb	aa	bb	bb	bb	bb	bb	bb	bb	bb	aa	aa	bb	aa	bb	aa	aa	bb	aa	aa	bb	bb	bb	aa	aa	bb	aa	aa	bb	aa	aa	bb	aa	bb
Marker206296	aaxbb	aa	aa	aa	aa	bb	aa	bb	bb	aa	aa	bb	bb	bb	aa	bb	aa	aa	bb	aa	bb	bb	aa	bb	bb	aa	aa	bb	bb	bb	aa	aa	bb	aa	aa	bb	aa	bb	aa	aa	bb	aa	bb	bb	aa	bb	aa	aa	bb
Marker20657	aaxbb	bb	aa	bb	aa	bb	aa	aa	bb	bb	aa	aa	bb	bb	bb	aa	aa	aa	bb	bb	aa	bb	aa	bb	bb	bb	bb	bb	bb	aa	bb	bb	bb	aa	aa	bb	bb	bb	bb	bb	bb	aa	bb	bb	bb	bb	bb	bb	bb
Marker20668	aaxbb	aa	bb	aa	aa	aa	aa	aa	aa	aa	aa	aa	aa	aa	aa	aa	aa	bb	aa	bb	aa	aa	aa	aa	aa	bb	bb	aa	bb	aa	bb	bb	bb	bb	bb	aa	aa	aa	bb	bb	aa	aa	aa	bb	bb	bb	bb	bb	aa
Marker206860	aaxbb	bb	bb	aa	aa	bb	aa	aa	aa	aa	aa	aa	aa	aa	aa	aa	aa	aa	aa	aa	aa	aa	aa	aa	aa	bb	bb	aa	aa	aa	bb	bb	bb	bb	bb	aa	aa	aa	bb	bb	aa	bb	aa	aa	bb	bb	bb	bb	aa
Marker20692	aaxbb	aa	aa	bb	bb	aa	bb	bb	aa	bb	aa	bb	aa	aa	aa	aa	aa	aa	aa	aa	aa	aa	bb	aa	aa	bb	bb	bb	bb	bb	bb	aa	aa	aa	bb	bb	bb	bb	bb	aa	aa	aa	aa	bb	bb	bb	aa	bb	aa
Marker20693	aaxbb	bb	aa	aa	aa	bb	bb	aa	bb	aa	aa	bb	aa	aa	bb	aa	aa	aa	aa	aa	bb	bb	bb	aa	bb	aa	bb	bb	bb	bb	aa	bb	bb	bb	aa	bb	aa	bb	aa	aa	bb	aa	bb	bb	aa	bb	aa	aa	bb
Marker207009	aaxbb	bb	aa	aa	bb	bb	aa	aa	bb	aa	aa	bb	aa	aa	bb	aa	aa	aa	aa	aa	bb	aa	bb	aa	bb	bb	bb	bb	aa	aa	aa	aa	bb	bb	bb	bb	bb	aa	bb	aa	bb	aa	bb	bb	bb	aa	aa	bb	bb
Marker207111	aaxbb	aa	bb	aa	aa	bb	bb	bb	bb	aa	aa	bb	bb	bb	bb	bb	aa	bb	bb	aa	bb	bb	bb	bb	bb	aa	aa	aa	aa	bb	aa	bb	bb	aa	bb	bb	aa	aa	aa	aa	bb	aa	aa	aa	aa	aa	aa	aa	bb
Marker20720	aaxbb	aa	aa	aa	aa	aa	aa	aa	aa	aa	bb	aa	aa	aa	aa	aa	aa	aa	bb	bb	aa	aa	bb	bb	aa	bb	bb	aa	aa	bb	aa	bb	aa	bb	bb	aa	bb	bb	bb	bb	bb	bb	aa	bb	aa	bb	aa	aa	bb
Marker207345	aaxbb	bb	aa	aa	bb	bb	aa	aa	bb	aa	aa	bb	aa	aa	bb	aa	aa	aa	aa	aa	bb	aa	bb	aa	bb	bb	bb	bb	bb	aa	aa	aa	bb	bb	aa	bb	aa	aa	bb	aa	aa	bb	bb	bb	aa	aa	aa	aa	aa
Marker20737	aaxbb	aa	bb	aa	aa	aa	aa	aa	aa	bb	aa	aa	aa	aa	aa	aa	bb	bb	aa	aa	aa	aa	aa	aa	aa	bb	bb	aa	bb	aa	aa	bb	bb	bb	bb	aa	aa	aa	bb	bb	aa	bb	bb	aa	aa	bb	bb	bb	aa
Marker20756	aaxbb	bb	bb	aa	bb	bb	aa	aa	bb	aa	aa	bb	aa	aa	aa	aa	aa	bb	aa	aa	bb	aa	bb	aa	bb	aa	bb	bb	aa	aa	bb	aa	bb	bb	aa	bb	bb	aa	bb	aa	bb	aa	bb	bb	aa	bb	aa	bb	aa
Marker20768	aaxbb	bb	aa	bb	aa	aa	bb	aa	aa	aa	aa	aa	aa	aa	bb	aa	aa	bb	aa	aa	bb	aa	bb	aa	bb	bb	bb	bb	aa	aa	aa	aa	bb	bb	aa	bb	bb	bb	bb	aa	bb	bb	bb	bb	bb	aa	aa	aa	aa
Marker20772	aaxbb	aa	bb	aa	aa	bb	aa	bb	bb	aa	aa	bb	bb	bb	aa	bb	aa	bb	bb	bb	bb	bb	bb	bb	bb	aa	aa	bb	aa	aa	aa	aa	bb	aa	aa	bb	aa	aa	aa	aa	bb	aa	aa	aa	aa	aa	aa	aa	bb
Marker20775	aaxbb	aa	aa	aa	aa	bb	aa	bb	bb	bb	aa	bb	bb	bb	aa	bb	aa	bb	bb	bb	bb	bb	bb	bb	bb	aa	aa	bb	aa	aa	aa	aa	bb	bb	aa	bb	aa	bb	aa	aa	bb	aa	bb	bb	aa	aa	aa	aa	bb
Marker207789	aaxbb	aa	aa	bb	bb	bb	aa	bb	bb	bb	bb	bb	bb	bb	aa	bb	aa	bb	bb	bb	bb	bb	bb	bb	bb	aa	aa	bb	bb	bb	aa	bb	bb	aa	aa	bb	bb	bb	bb	aa	bb	aa	aa	bb	aa	bb	bb	aa	bb
Marker207821	aaxbb	bb	bb	aa	aa	aa	aa	aa	aa	bb	aa	aa	bb	aa	aa	bb	aa	aa	aa	bb	aa	aa	bb	aa	aa	bb	aa	aa	aa	aa	bb	aa	bb	bb	bb	aa	aa	aa	bb	bb	aa	bb	aa	aa	bb	bb	bb	bb	bb
Marker207868	aaxbb	aa	bb	bb	aa	aa	aa	aa	aa	aa	aa	aa	aa	bb	aa	bb	aa	bb	aa	aa	aa	aa	aa	aa	aa	bb	bb	aa	aa	aa	bb	aa	aa	bb	bb	aa	bb	bb	aa	aa	aa	aa	bb	aa	aa	bb	aa	bb	bb
Marker20812	aaxbb	aa	aa	aa	bb	bb	aa	bb	bb	bb	aa	bb	bb	bb	aa	bb	aa	bb	bb	aa	bb	bb	bb	bb	bb	aa	aa	bb	bb	bb	aa	bb	bb	aa	aa	bb	aa	bb	bb	aa	bb	aa	aa	bb	aa	aa	aa	aa	bb
Marker20815	aaxbb	aa	bb	bb	aa	aa	aa	aa	aa	aa	aa	aa	aa	bb	aa	bb	aa	bb	aa	aa	aa	aa	aa	aa	aa	bb	bb	aa	aa	aa	bb	aa	aa	bb	bb	aa	bb	bb	aa	aa	aa	aa	bb	aa	bb	bb	aa	bb	bb
Marker208196	aaxbb	aa	bb	bb	aa	aa	aa	aa	aa	aa	aa	aa	bb	aa	aa	aa	aa	aa	aa	aa	aa	aa	aa	aa	aa	bb	bb	aa	bb	aa	bb	bb	bb	bb	aa	aa	aa	aa	bb	bb	aa	bb	bb	aa	bb	bb	bb	bb	aa
Marker20834	aaxbb	bb	aa	bb	aa	aa	aa	aa	aa	aa	bb	aa	bb	aa	aa	aa	aa	bb	bb	aa	aa	bb	bb	bb	bb	aa	aa	bb	aa	aa	bb	aa	bb	bb	aa	bb	aa	aa	bb	bb	aa	aa	bb	aa	aa	aa	aa	aa	aa
Marker208595	aaxbb	aa	bb	aa	aa	bb	aa	aa	aa	bb	aa	aa	aa	aa	aa	bb	aa	bb	aa	bb	aa	bb	bb	aa	aa	bb	bb	bb	aa	aa	bb	bb	bb	aa	bb	bb	aa	bb	bb	bb	aa	bb	bb	bb	aa	bb	bb	bb	aa
Marker208644	aaxbb	aa	bb	bb	aa	aa	aa	aa	aa	aa	aa	aa	aa	aa	aa	aa	aa	bb	aa	aa	aa	aa	bb	aa	aa	bb	bb	aa	aa	bb	bb	bb	bb	bb	bb	aa	aa	aa	bb	bb	aa	bb	bb	bb	aa	bb	bb	bb	bb
Marker208721	aaxbb	aa	aa	bb	bb	bb	bb	bb	bb	aa	aa	bb	bb	bb	aa	bb	aa	bb	bb	aa	bb	bb	bb	bb	bb	aa	aa	bb	aa	bb	aa	aa	bb	bb	aa	bb	bb	bb	bb	aa	bb	aa	bb	bb	aa	bb	bb	aa	bb
Marker20875	aaxbb	bb	aa	aa	aa	bb	aa	bb	bb	bb	aa	bb	bb	aa	bb	aa	aa	aa	bb	bb	bb	bb	bb	bb	aa	aa	aa	bb	aa	bb	aa	aa	aa	bb	aa	aa	aa	bb	aa	aa	bb	aa	aa	bb	bb	bb	aa	aa	bb
Marker20885	aaxbb	aa	bb	bb	aa	aa	aa	aa	bb	aa	aa	aa	aa	bb	aa	bb	aa	bb	aa	aa	aa	aa	aa	bb	bb	bb	bb	aa	bb	aa	bb	bb	aa	bb	bb	aa	bb	bb	aa	aa	bb	bb	bb	aa	aa	bb	bb	bb	bb
Marker20889	aaxbb	aa	aa	aa	aa	bb	aa	bb	bb	bb	aa	bb	bb	bb	aa	bb	aa	bb	aa	aa	bb	bb	bb	bb	bb	aa	aa	bb	aa	bb	aa	aa	bb	bb	bb	bb	aa	bb	aa	aa	bb	aa	bb	aa	aa	aa	aa	aa	bb
Marker208929	aaxbb	bb	aa	aa	aa	aa	bb	bb	bb	bb	bb	aa	aa	aa	bb	aa	bb	aa	bb	bb	bb	aa	bb	bb	aa	aa	aa	aa	aa	aa	aa	aa	aa	bb	bb	bb	aa	aa	aa	aa	bb	aa	aa	bb	bb	aa	bb	aa	aa
Marker20898	aaxbb	aa	bb	bb	aa	aa	aa	aa	aa	aa	aa	aa	aa	bb	aa	bb	aa	bb	aa	aa	aa	aa	aa	aa	bb	bb	bb	aa	aa	bb	bb	aa	aa	bb	bb	aa	bb	bb	aa	aa	aa	aa	bb	aa	aa	bb	aa	bb	bb
Marker209023	aaxbb	aa	bb	aa	aa	aa	aa	aa	aa	bb	aa	aa	aa	bb	aa	bb	bb	aa	aa	bb	aa	aa	bb	aa	aa	bb	bb	aa	aa	aa	bb	bb	bb	bb	bb	aa	bb	aa	bb	bb	aa	bb	aa	bb	bb	bb	bb	bb	aa
Marker20905	aaxbb	aa	bb	aa	aa	bb	bb	aa	bb	bb	bb	bb	bb	aa	bb	aa	aa	aa	aa	bb	bb	bb	aa	aa	aa	bb	aa	aa	bb	bb	aa	aa	bb	bb	aa	aa	aa	aa	aa	bb	aa	bb	bb	bb	aa	bb	aa	aa	bb
Marker209073	aaxbb	aa	bb	aa	aa	aa	aa	aa	aa	bb	aa	aa	bb	aa	aa	aa	bb	bb	aa	aa	aa	aa	bb	aa	aa	bb	bb	aa	aa	aa	bb	aa	aa	bb	bb	aa	aa	aa	bb	bb	aa	aa	aa	aa	aa	bb	bb	bb	bb
Marker209172	aaxbb	aa	bb	aa	aa	bb	aa	aa	aa	aa	bb	aa	bb	bb	aa	aa	bb	aa	aa	aa	aa	aa	bb	bb	bb	aa	aa	bb	aa	aa	bb	bb	bb	aa	aa	bb	aa	aa	bb	aa	aa	aa	aa	aa	aa	aa	bb	bb	aa
Marker209341	aaxbb	bb	bb	aa	bb	aa	aa	aa	bb	aa	aa	bb	aa	aa	bb	aa	aa	aa	aa	aa	bb	aa	aa	bb	bb	aa	aa	bb	aa	bb	bb	bb	aa	aa	aa	aa	aa	aa	bb	aa	aa	bb	aa	aa	aa	aa	aa	aa	aa
Marker209387	aaxbb	bb	aa	aa	aa	bb	bb	aa	bb	aa	aa	bb	bb	aa	bb	aa	aa	bb	aa	bb	bb	aa	bb	aa	bb	bb	bb	bb	aa	aa	aa	aa	bb	bb	aa	bb	aa	aa	bb	aa	bb	bb	bb	bb	aa	aa	aa	aa	bb
Marker20968	aaxbb	aa	aa	aa	aa	aa	bb	bb	bb	bb	bb	bb	bb	bb	bb	aa	bb	aa	bb	bb	bb	aa	aa	bb	aa	aa	aa	bb	aa	bb	aa	aa	aa	bb	aa	aa	aa	bb	aa	aa	bb	aa	aa	bb	aa	aa	bb	aa	bb
Marker209813	aaxbb	aa	bb	aa	aa	aa	aa	aa	aa	bb	aa	aa	bb	aa	aa	bb	aa	bb	aa	aa	aa	aa	aa	aa	bb	bb	bb	bb	aa	aa	bb	aa	bb	bb	aa	aa	aa	aa	bb	bb	aa	aa	aa	aa	aa	bb	bb	bb	bb
Marker20993	aaxbb	aa	bb	bb	aa	aa	aa	bb	aa	aa	aa	aa	aa	bb	aa	bb	aa	bb	aa	aa	aa	aa	bb	bb	aa	bb	bb	aa	aa	aa	bb	aa	aa	bb	bb	aa	bb	bb	aa	aa	bb	bb	bb	aa	bb	bb	bb	bb	bb
Marker20997	aaxbb	aa	bb	aa	aa	aa	aa	aa	aa	aa	aa	aa	aa	bb	aa	aa	aa	aa	aa	bb	aa	aa	aa	aa	bb	bb	aa	aa	aa	aa	bb	bb	bb	bb	aa	aa	aa	aa	bb	bb	aa	bb	aa	bb	bb	bb	bb	aa	aa
Marker210025	aaxbb	aa	bb	bb	aa	aa	aa	aa	aa	aa	bb	aa	aa	aa	aa	bb	aa	aa	aa	aa	aa	aa	aa	aa	aa	bb	bb	aa	bb	aa	bb	bb	bb	bb	bb	aa	bb	bb	bb	bb	aa	bb	aa	aa	bb	bb	bb	bb	aa
Marker21006	aaxbb	aa	aa	bb	bb	bb	aa	bb	bb	aa	aa	bb	bb	bb	bb	bb	aa	bb	bb	aa	bb	bb	bb	bb	bb	aa	aa	bb	bb	aa	aa	bb	bb	aa	bb	bb	bb	bb	aa	aa	bb	aa	aa	bb	bb	aa	aa	aa	bb
Marker210289	aaxbb	bb	bb	aa	bb	aa	aa	aa	bb	aa	aa	bb	aa	aa	bb	aa	aa	bb	aa	aa	bb	aa	bb	aa	bb	aa	bb	bb	aa	bb	aa	aa	bb	bb	aa	bb	bb	aa	bb	aa	bb	bb	bb	bb	aa	aa	aa	bb	aa
Marker21036	aaxbb	bb	bb	aa	bb	aa	aa	aa	bb	bb	aa	bb	aa	aa	bb	aa	aa	aa	aa	bb	bb	aa	bb	aa	aa	aa	aa	bb	aa	bb	bb	bb	aa	aa	bb	aa	aa	aa	aa	bb	aa	aa	aa	aa	aa	aa	aa	bb	aa
Marker210418	aaxbb	bb	aa	aa	aa	bb	aa	bb	bb	aa	aa	aa	aa	aa	bb	aa	aa	aa	aa	aa	bb	aa	bb	bb	bb	aa	bb	bb	aa	aa	aa	bb	bb	bb	aa	bb	aa	bb	bb	aa	bb	bb	bb	bb	bb	bb	aa	aa	bb
Marker21058	aaxbb	aa	aa	bb	aa	aa	aa	aa	aa	aa	bb	bb	bb	bb	aa	aa	aa	aa	aa	aa	aa	bb	bb	bb	aa	aa	aa	bb	aa	aa	bb	aa	aa	aa	bb	bb	aa	aa	bb	bb	aa	aa	aa	aa	bb	bb	bb	bb	aa
Marker21078	aaxbb	bb	aa	aa	aa	bb	aa	bb	aa	bb	bb	bb	bb	bb	bb	aa	bb	aa	bb	bb	bb	aa	bb	bb	aa	aa	aa	bb	aa	aa	aa	aa	aa	bb	aa	aa	aa	aa	aa	aa	bb	aa	bb	bb	bb	bb	aa	bb	bb
Marker210866	aaxbb	bb	aa	bb	bb	aa	aa	aa	bb	bb	aa	bb	aa	aa	bb	aa	aa	aa	aa	aa	bb	aa	bb	aa	bb	bb	bb	bb	bb	aa	aa	bb	bb	bb	bb	bb	bb	bb	bb	aa	bb	bb	bb	bb	aa	aa	aa	aa	bb
Marker21103	aaxbb	aa	bb	aa	aa	aa	aa	bb	aa	bb	aa	aa	bb	aa	aa	bb	aa	bb	aa	bb	aa	aa	aa	aa	bb	bb	bb	aa	aa	bb	bb	bb	bb	bb	bb	aa	aa	bb	bb	bb	aa	bb	bb	aa	bb	bb	bb	bb	aa
Marker21104	aaxbb	aa	bb	bb	aa	aa	aa	aa	aa	aa	aa	aa	aa	bb	aa	bb	aa	bb	aa	aa	aa	aa	aa	aa	bb	bb	bb	aa	aa	aa	bb	aa	aa	bb	bb	aa	bb	bb	aa	aa	aa	aa	bb	aa	bb	bb	aa	bb	bb
Marker211238	aaxbb	bb	aa	aa	aa	aa	aa	aa	bb	aa	aa	bb	aa	aa	bb	aa	aa	aa	aa	aa	bb	bb	bb	aa	bb	bb	bb	bb	bb	bb	aa	bb	bb	bb	aa	bb	bb	aa	bb	aa	aa	bb	bb	bb	aa	aa	bb	bb	bb
Marker211258	aaxbb	aa	bb	bb	aa	aa	aa	aa	aa	aa	aa	aa	aa	aa	aa	bb	aa	bb	aa	aa	aa	aa	aa	aa	aa	aa	bb	aa	aa	aa	bb	aa	aa	bb	bb	aa	aa	bb	aa	aa	aa	aa	aa	aa	bb	bb	aa	bb	bb
Marker21129	aaxbb	bb	aa	aa	aa	aa	aa	aa	bb	bb	bb	bb	bb	bb	bb	aa	bb	aa	bb	bb	aa	aa	aa	aa	bb	aa	aa	aa	bb	bb	aa	aa	aa	bb	aa	aa	aa	aa	aa	bb	bb	aa	aa	bb	bb	aa	bb	aa	bb
Marker211416	aaxbb	bb	aa	bb	aa	bb	aa	aa	bb	aa	aa	bb	aa	aa	bb	aa	aa	bb	aa	aa	bb	aa	bb	aa	bb	bb	bb	bb	aa	bb	aa	aa	bb	bb	aa	bb	aa	bb	aa	aa	bb	aa	aa	bb	bb	aa	aa	bb	bb
Marker211508	aaxbb	aa	aa	aa	bb	aa	aa	aa	aa	aa	aa	aa	aa	bb	bb	bb	aa	bb	aa	aa	bb	aa	aa	bb	bb	aa	aa	bb	aa	aa	bb	bb	bb	aa	bb	aa	bb	aa	aa	bb	aa	aa	aa	aa	aa	aa	bb	aa	aa
Marker211510	aaxbb	aa	bb	aa	aa	bb	aa	bb	bb	bb	bb	bb	bb	bb	bb	bb	aa	bb	bb	aa	bb	bb	bb	bb	bb	aa	aa	bb	aa	bb	aa	bb	bb	aa	aa	bb	aa	bb	aa	aa	bb	aa	aa	bb	aa	bb	aa	aa	bb
Marker21153	aaxbb	aa	bb	bb	bb	aa	bb	aa	aa	bb	bb	bb	bb	bb	aa	bb	bb	bb	bb	bb	aa	aa	aa	bb	bb	aa	bb	aa	aa	bb	bb	aa	bb	aa	bb	aa	bb	aa	bb	aa	bb	aa	aa	aa	bb	aa	bb	bb	bb
Marker21173	aaxbb	aa	bb	bb	aa	aa	aa	aa	aa	aa	aa	aa	aa	bb	aa	bb	aa	bb	aa	aa	aa	aa	aa	aa	bb	bb	bb	aa	aa	aa	bb	aa	aa	bb	bb	aa	bb	bb	aa	aa	aa	bb	bb	aa	bb	bb	aa	bb	bb
Marker21175	aaxbb	aa	bb	bb	aa	aa	aa	aa	aa	aa	aa	aa	aa	bb	aa	bb	aa	bb	aa	aa	aa	aa	aa	aa	aa	bb	bb	aa	aa	aa	bb	aa	aa	bb	bb	aa	bb	bb	aa	aa	aa	bb	bb	aa	bb	bb	aa	bb	bb
Marker211782	aaxbb	aa	bb	bb	aa	aa	aa	aa	aa	aa	aa	aa	aa	bb	aa	bb	aa	bb	aa	aa	aa	aa	aa	bb	aa	bb	bb	aa	aa	aa	bb	aa	aa	bb	bb	aa	bb	bb	aa	aa	aa	aa	bb	aa	aa	bb	aa	bb	bb
Marker211819	aaxbb	aa	bb	bb	aa	aa	aa	aa	aa	aa	aa	aa	aa	bb	aa	bb	aa	bb	aa	aa	aa	aa	aa	aa	aa	bb	bb	aa	bb	aa	bb	aa	aa	bb	bb	aa	bb	bb	aa	aa	aa	bb	aa	aa	bb	bb	aa	bb	bb
Marker211869	aaxbb	bb	aa	aa	bb	bb	aa	aa	aa	bb	aa	bb	aa	aa	bb	bb	aa	aa	aa	bb	bb	aa	bb	aa	bb	aa	bb	bb	aa	bb	aa	bb	bb	bb	aa	bb	aa	bb	bb	aa	bb	bb	bb	bb	bb	bb	aa	aa	bb
Marker21194	aaxbb	aa	aa	bb	bb	bb	aa	bb	bb	aa	aa	bb	bb	bb	bb	aa	aa	bb	aa	aa	bb	bb	bb	aa	bb	aa	aa	bb	aa	aa	aa	bb	bb	bb	aa	bb	aa	bb	bb	aa	bb	bb	bb	bb	aa	bb	aa	aa	bb
Marker21206	aaxbb	aa	bb	bb	aa	aa	aa	aa	aa	aa	aa	aa	bb	aa	aa	aa	aa	aa	aa	aa	aa	aa	aa	bb	aa	bb	bb	aa	aa	aa	bb	aa	bb	aa	bb	aa	aa	aa	aa	bb	aa	aa	aa	aa	bb	bb	bb	aa	aa
Marker21208	aaxbb	bb	aa	aa	bb	aa	aa	aa	bb	aa	aa	bb	aa	aa	aa	aa	aa	bb	aa	bb	bb	bb	bb	bb	bb	aa	bb	bb	bb	aa	aa	aa	bb	bb	aa	bb	bb	bb	aa	aa	aa	aa	aa	bb	aa	aa	aa	aa	bb
Marker21232	aaxbb	aa	bb	aa	aa	bb	bb	aa	bb	bb	bb	bb	bb	bb	bb	aa	aa	aa	aa	bb	bb	aa	aa	aa	bb	bb	aa	aa	bb	bb	aa	bb	bb	bb	aa	aa	aa	aa	aa	aa	aa	aa	bb	aa	aa	bb	aa	aa	bb
Marker21242	aaxbb	aa	bb	bb	aa	aa	aa	aa	aa	aa	aa	aa	aa	bb	aa	bb	aa	bb	aa	aa	aa	aa	aa	aa	bb	bb	bb	aa	aa	aa	bb	aa	aa	bb	bb	aa	bb	bb	aa	aa	aa	aa	bb	aa	bb	bb	aa	bb	bb
Marker21245	aaxbb	bb	aa	bb	bb	aa	aa	aa	bb	aa	aa	bb	aa	aa	bb	aa	aa	aa	aa	aa	bb	aa	bb	aa	bb	bb	bb	bb	aa	bb	aa	bb	bb	bb	aa	bb	bb	bb	bb	aa	bb	bb	aa	bb	bb	bb	aa	bb	aa
Marker21248	aaxbb	bb	aa	aa	aa	bb	bb	bb	bb	bb	bb	bb	bb	bb	bb	aa	bb	aa	bb	bb	bb	bb	aa	aa	aa	aa	aa	bb	bb	bb	aa	aa	aa	bb	aa	bb	aa	aa	aa	aa	bb	aa	aa	bb	bb	bb	bb	aa	bb
Marker21253	aaxbb	bb	aa	bb	bb	bb	aa	aa	bb	aa	aa	bb	aa	aa	bb	aa	aa	bb	aa	aa	aa	bb	bb	aa	bb	bb	bb	bb	bb	aa	bb	aa	bb	bb	aa	bb	aa	bb	aa	aa	bb	aa	aa	bb	aa	bb	aa	aa	bb
Marker212548	aaxbb	aa	aa	bb	bb	bb	aa	aa	bb	aa	aa	bb	bb	bb	bb	bb	aa	bb	bb	bb	bb	bb	bb	bb	bb	aa	aa	bb	bb	bb	aa	aa	bb	aa	aa	bb	aa	bb	bb	aa	bb	aa	aa	bb	aa	bb	aa	aa	bb
Marker21288	aaxbb	bb	aa	bb	bb	bb	bb	bb	bb	bb	bb	bb	bb	bb	bb	bb	bb	aa	bb	bb	bb	bb	bb	bb	bb	bb	aa	bb	bb	bb	bb	aa	bb	bb	aa	bb	bb	aa	bb	aa	aa	bb	aa	bb	aa	bb	aa	bb	bb
Marker213319	aaxbb	aa	bb	bb	aa	aa	aa	aa	aa	aa	aa	aa	aa	bb	aa	bb	aa	bb	aa	aa	aa	aa	aa	aa	aa	bb	bb	aa	aa	aa	bb	aa	aa	bb	bb	aa	bb	bb	aa	aa	aa	bb	bb	aa	aa	bb	aa	bb	bb
Marker213530	aaxbb	aa	aa	bb	bb	aa	bb	bb	aa	aa	aa	bb	bb	aa	bb	aa	aa	bb	aa	aa	aa	aa	bb	aa	bb	aa	aa	bb	bb	bb	aa	bb	aa	aa	aa	bb	bb	bb	bb	aa	bb	aa	bb	bb	aa	aa	aa	aa	aa
Marker213628	aaxbb	bb	aa	aa	aa	bb	aa	bb	bb	bb	aa	bb	aa	bb	bb	aa	bb	aa	bb	aa	bb	aa	aa	aa	aa	aa	aa	bb	aa	bb	aa	aa	aa	aa	aa	bb	aa	bb	aa	bb	aa	aa	bb	bb	aa	aa	bb	bb	bb
Marker21364	aaxbb	aa	bb	bb	aa	aa	aa	aa	aa	aa	aa	aa	aa	aa	aa	bb	aa	bb	aa	aa	aa	aa	aa	bb	aa	bb	bb	bb	aa	aa	bb	aa	aa	bb	bb	aa	bb	bb	aa	aa	aa	aa	bb	aa	bb	bb	aa	bb	bb
Marker21372	aaxbb	bb	bb	aa	bb	aa	aa	aa	bb	aa	aa	bb	aa	bb	aa	bb	aa	aa	aa	bb	bb	aa	bb	bb	bb	aa	aa	bb	bb	bb	bb	bb	bb	aa	bb	aa	aa	aa	aa	bb	aa	bb	aa	aa	bb	bb	bb	aa	aa
Marker21383	aaxbb	aa	bb	bb	aa	aa	aa	aa	aa	aa	aa	aa	bb	aa	aa	aa	aa	aa	aa	bb	aa	aa	aa	aa	aa	bb	aa	aa	aa	aa	aa	aa	bb	aa	bb	aa	aa	aa	bb	bb	aa	bb	aa	aa	bb	bb	aa	aa	aa
Marker213831	aaxbb	aa	bb	aa	aa	aa	aa	aa	aa	aa	aa	aa	bb	aa	aa	aa	aa	aa	aa	bb	aa	aa	bb	aa	bb	bb	bb	aa	bb	aa	bb	bb	bb	bb	aa	aa	aa	bb	bb	bb	aa	bb	aa	aa	bb	bb	bb	bb	bb
Marker213919	aaxbb	aa	bb	bb	aa	bb	aa	aa	bb	bb	bb	bb	bb	aa	aa	aa	aa	aa	aa	aa	bb	bb	aa	aa	aa	bb	aa	aa	bb	bb	aa	bb	bb	aa	aa	aa	aa	aa	aa	aa	aa	bb	bb	aa	aa	bb	aa	aa	bb
Marker21398	aaxbb	bb	aa	aa	bb	aa	aa	aa	bb	bb	aa	bb	aa	aa	bb	aa	aa	aa	bb	bb	aa	aa	bb	bb	bb	bb	bb	bb	bb	aa	aa	bb	bb	bb	aa	bb	bb	bb	bb	aa	bb	bb	aa	bb	bb	aa	aa	bb	aa
Marker214141	aaxbb	aa	aa	aa	bb	bb	bb	bb	bb	bb	bb	bb	bb	bb	bb	bb	bb	bb	bb	bb	bb	bb	bb	bb	bb	aa	aa	bb	bb	aa	bb	aa	bb	bb	bb	bb	bb	bb	bb	aa	aa	bb	aa	aa	aa	bb	aa	bb	bb
Marker21426	aaxbb	aa	bb	bb	aa	bb	aa	bb	aa	bb	bb	aa	bb	bb	aa	aa	bb	aa	bb	bb	aa	aa	bb	aa	aa	bb	aa	bb	aa	bb	aa	bb	aa	bb	aa	aa	aa	aa	aa	aa	bb	aa	aa	bb	aa	aa	aa	aa	bb
Marker214294	aaxbb	aa	bb	aa	aa	aa	aa	bb	aa	bb	aa	aa	aa	aa	aa	bb	aa	bb	aa	aa	aa	aa	aa	aa	bb	bb	bb	aa	aa	aa	bb	aa	bb	aa	bb	aa	bb	aa	bb	bb	aa	aa	aa	aa	aa	bb	bb	bb	aa
Marker21437	aaxbb	aa	bb	bb	aa	aa	aa	aa	aa	bb	aa	aa	aa	aa	aa	aa	aa	bb	aa	bb	aa	aa	bb	aa	bb	bb	bb	aa	aa	bb	bb	bb	bb	aa	aa	aa	bb	aa	bb	bb	aa	bb	aa	aa	bb	bb	bb	bb	aa
Marker21443	aaxbb	bb	aa	aa	aa	bb	aa	bb	bb	bb	aa	aa	bb	aa	bb	aa	bb	aa	bb	bb	bb	bb	bb	bb	aa	aa	aa	bb	bb	bb	aa	aa	aa	aa	aa	bb	aa	aa	aa	aa	bb	aa	aa	bb	aa	aa	bb	aa	bb
Marker214445	aaxbb	bb	bb	bb	aa	bb	aa	aa	bb	aa	aa	aa	bb	bb	aa	aa	aa	aa	bb	bb	aa	bb	aa	bb	aa	aa	aa	bb	bb	bb	aa	bb	bb	aa	aa	bb	bb	bb	aa	aa	bb	aa	bb	bb	bb	bb	bb	aa	bb
Marker21448	aaxbb	aa	bb	bb	aa	aa	aa	aa	aa	aa	aa	aa	aa	bb	aa	bb	aa	bb	bb	aa	aa	aa	aa	aa	aa	bb	bb	aa	aa	aa	bb	aa	aa	bb	bb	aa	bb	bb	aa	aa	aa	bb	bb	aa	bb	bb	bb	bb	bb
Marker21472	aaxbb	aa	aa	aa	bb	bb	bb	bb	bb	bb	bb	bb	bb	bb	bb	bb	bb	bb	bb	bb	bb	bb	bb	bb	bb	aa	aa	bb	bb	bb	bb	aa	bb	bb	aa	aa	bb	bb	bb	aa	aa	bb	aa	bb	aa	aa	aa	bb	bb
Marker214740	aaxbb	aa	bb	aa	aa	aa	aa	aa	aa	aa	aa	aa	aa	aa	aa	aa	aa	aa	aa	aa	aa	aa	aa	aa	aa	bb	bb	bb	aa	aa	bb	aa	bb	aa	aa	aa	aa	bb	bb	bb	aa	aa	aa	aa	aa	bb	bb	bb	bb
Marker214940	aaxbb	bb	aa	aa	aa	aa	aa	aa	aa	bb	aa	bb	aa	aa	bb	aa	aa	aa	bb	aa	aa	aa	bb	aa	bb	bb	bb	bb	aa	aa	aa	bb	bb	bb	aa	bb	aa	aa	bb	aa	bb	bb	bb	bb	aa	bb	bb	aa	bb
Marker215021	aaxbb	bb	bb	bb	aa	bb	bb	bb	aa	bb	aa	bb	aa	aa	bb	aa	aa	aa	aa	aa	bb	bb	bb	bb	bb	bb	bb	bb	aa	bb	aa	bb	bb	bb	aa	bb	bb	aa	bb	aa	bb	bb	bb	bb	bb	bb	aa	bb	bb
Marker215089	aaxbb	bb	aa	bb	aa	aa	aa	aa	aa	aa	bb	aa	bb	bb	aa	aa	aa	aa	aa	aa	aa	bb	bb	bb	bb	aa	aa	bb	aa	aa	bb	bb	bb	bb	aa	bb	aa	aa	bb	bb	aa	bb	aa	aa	bb	aa	bb	bb	aa
Marker215275	aaxbb	bb	bb	bb	bb	aa	bb	bb	bb	bb	bb	bb	bb	bb	aa	aa	bb	bb	bb	bb	bb	bb	bb	bb	bb	bb	aa	aa	aa	bb	aa	aa	aa	aa	bb	bb	bb	bb	aa	aa	bb	aa	bb	bb	aa	aa	aa	aa	bb
Marker215439	aaxbb	aa	aa	aa	aa	bb	aa	bb	bb	bb	aa	bb	aa	aa	bb	aa	aa	aa	bb	bb	bb	aa	aa	bb	aa	aa	aa	bb	bb	bb	aa	aa	aa	bb	aa	aa	aa	aa	aa	aa	bb	aa	bb	bb	bb	bb	bb	aa	bb
Marker215579	aaxbb	bb	aa	bb	aa	aa	aa	aa	aa	aa	bb	aa	bb	bb	aa	bb	aa	aa	aa	aa	aa	bb	bb	bb	aa	aa	aa	bb	bb	aa	bb	aa	bb	aa	aa	bb	aa	bb	bb	aa	aa	aa	aa	bb	bb	aa	bb	bb	aa
Marker21562	aaxbb	aa	bb	aa	aa	bb	bb	bb	bb	bb	bb	bb	aa	aa	bb	aa	aa	aa	aa	bb	bb	bb	aa	aa	aa	bb	aa	aa	aa	bb	bb	bb	bb	aa	aa	aa	aa	aa	aa	bb	aa	bb	bb	aa	aa	aa	aa	aa	bb
Marker21565	aaxbb	aa	bb	aa	aa	bb	aa	aa	aa	bb	aa	aa	aa	aa	aa	aa	bb	aa	aa	aa	aa	aa	bb	aa	aa	bb	bb	aa	bb	aa	bb	bb	bb	aa	bb	aa	aa	bb	bb	bb	aa	bb	aa	aa	bb	bb	bb	bb	aa
Marker21570	aaxbb	bb	aa	aa	aa	bb	aa	bb	bb	bb	aa	bb	aa	aa	bb	aa	aa	aa	bb	aa	aa	bb	bb	bb	aa	aa	aa	bb	aa	aa	aa	aa	aa	bb	aa	aa	aa	bb	aa	aa	bb	aa	bb	bb	aa	aa	bb	bb	bb
Marker215833	aaxbb	bb	bb	aa	aa	bb	bb	bb	bb	bb	aa	aa	bb	aa	bb	aa	bb	aa	bb	bb	aa	aa	bb	aa	aa	bb	bb	bb	bb	bb	aa	aa	aa	bb	bb	aa	aa	aa	aa	aa	bb	aa	aa	bb	bb	aa	aa	aa	aa
Marker215850	aaxbb	aa	bb	bb	aa	aa	aa	aa	aa	aa	aa	aa	aa	bb	aa	bb	aa	bb	aa	aa	aa	aa	aa	aa	bb	aa	bb	aa	aa	aa	bb	aa	aa	bb	bb	aa	bb	bb	aa	aa	aa	aa	aa	aa	bb	bb	aa	bb	bb
Marker21591	aaxbb	aa	aa	bb	bb	bb	bb	bb	bb	bb	aa	bb	bb	bb	bb	bb	aa	bb	bb	bb	bb	bb	bb	bb	bb	aa	aa	bb	bb	bb	aa	aa	bb	bb	bb	bb	aa	bb	aa	aa	aa	aa	aa	bb	aa	aa	aa	aa	bb
Marker21608	aaxbb	aa	bb	bb	aa	aa	aa	aa	aa	aa	aa	aa	aa	bb	aa	bb	aa	bb	aa	aa	aa	aa	aa	aa	aa	bb	bb	aa	aa	aa	bb	bb	aa	bb	bb	aa	bb	bb	aa	aa	aa	aa	bb	aa	bb	bb	aa	bb	bb
Marker216216	aaxbb	aa	bb	aa	aa	aa	aa	aa	aa	aa	aa	aa	aa	aa	aa	bb	aa	aa	aa	bb	aa	aa	bb	aa	aa	bb	bb	aa	aa	aa	aa	bb	bb	bb	bb	aa	aa	aa	bb	bb	aa	bb	bb	aa	bb	bb	bb	bb	aa
Marker216313	aaxbb	bb	aa	bb	aa	aa	aa	aa	bb	aa	aa	bb	aa	aa	bb	aa	aa	bb	aa	aa	bb	bb	bb	bb	bb	aa	bb	bb	aa	aa	aa	aa	bb	bb	aa	bb	aa	aa	bb	aa	bb	aa	bb	bb	bb	bb	bb	bb	bb
Marker21644	aaxbb	aa	bb	bb	aa	aa	aa	aa	aa	aa	aa	aa	aa	bb	aa	bb	aa	bb	aa	aa	aa	aa	aa	aa	aa	bb	bb	aa	aa	aa	bb	bb	aa	bb	bb	aa	bb	bb	aa	aa	bb	aa	bb	aa	aa	bb	aa	bb	bb
Marker216522	aaxbb	bb	aa	aa	aa	bb	aa	bb	bb	aa	aa	bb	aa	aa	bb	aa	aa	aa	aa	aa	bb	aa	bb	aa	bb	aa	bb	bb	aa	aa	aa	bb	bb	bb	aa	bb	aa	bb	bb	aa	bb	bb	aa	bb	aa	aa	bb	bb	aa
Marker21654	aaxbb	bb	aa	aa	aa	bb	bb	bb	bb	aa	aa	bb	bb	bb	bb	aa	aa	aa	bb	bb	bb	aa	bb	bb	aa	aa	bb	bb	aa	bb	aa	aa	aa	aa	aa	bb	aa	aa	aa	bb	aa	aa	bb	bb	aa	bb	bb	aa	bb
Marker21666	aaxbb	bb	aa	aa	bb	bb	aa	bb	bb	bb	aa	aa	aa	aa	bb	aa	aa	aa	aa	aa	bb	bb	bb	aa	bb	bb	bb	bb	bb	aa	aa	aa	bb	bb	aa	bb	bb	aa	aa	aa	bb	aa	aa	bb	aa	aa	aa	aa	aa
Marker216753	aaxbb	aa	bb	bb	aa	bb	bb	aa	bb	bb	bb	bb	bb	aa	aa	aa	aa	aa	aa	bb	bb	bb	aa	aa	aa	bb	aa	aa	bb	bb	aa	aa	bb	bb	aa	aa	aa	aa	aa	aa	aa	bb	bb	aa	aa	aa	aa	aa	bb
Marker216858	aaxbb	bb	aa	aa	aa	bb	bb	bb	bb	bb	bb	bb	bb	bb	bb	aa	bb	aa	bb	bb	bb	aa	aa	bb	aa	aa	aa	aa	aa	aa	bb	aa	aa	bb	aa	aa	aa	aa	aa	aa	bb	aa	bb	bb	bb	aa	bb	aa	bb
Marker21698	aaxbb	aa	bb	bb	aa	aa	aa	aa	aa	aa	aa	aa	aa	bb	aa	bb	aa	bb	aa	aa	aa	aa	aa	aa	aa	bb	bb	aa	aa	aa	bb	bb	aa	bb	bb	aa	bb	bb	aa	aa	aa	aa	bb	aa	bb	bb	aa	bb	bb
Marker217027	aaxbb	aa	bb	bb	aa	aa	aa	aa	aa	aa	aa	aa	aa	bb	aa	bb	aa	bb	aa	aa	aa	aa	aa	aa	aa	aa	bb	aa	aa	aa	bb	aa	aa	aa	bb	aa	bb	bb	aa	aa	aa	aa	aa	aa	aa	bb	aa	bb	bb
Marker21714	aaxbb	aa	aa	aa	bb	bb	aa	aa	bb	aa	aa	bb	bb	bb	aa	bb	aa	bb	bb	bb	aa	bb	bb	aa	aa	aa	aa	bb	bb	bb	aa	bb	bb	aa	aa	bb	aa	bb	aa	aa	aa	aa	bb	bb	bb	aa	aa	aa	bb
Marker217207	aaxbb	aa	aa	bb	bb	bb	aa	aa	bb	bb	aa	bb	bb	bb	aa	bb	aa	bb	aa	aa	bb	bb	bb	bb	bb	aa	aa	bb	aa	bb	aa	aa	bb	aa	aa	bb	aa	bb	aa	aa	bb	aa	aa	bb	aa	bb	aa	aa	bb
Marker21722	aaxbb	aa	aa	bb	bb	bb	bb	bb	bb	bb	bb	bb	bb	bb	bb	bb	bb	aa	bb	bb	bb	bb	bb	aa	bb	aa	bb	bb	bb	bb	bb	aa	bb	bb	aa	bb	bb	bb	bb	aa	aa	bb	aa	aa	aa	bb	aa	bb	aa
Marker21723	aaxbb	bb	aa	aa	aa	bb	bb	aa	bb	bb	aa	bb	bb	bb	bb	aa	aa	aa	aa	aa	aa	bb	aa	bb	aa	aa	aa	bb	bb	bb	aa	aa	aa	bb	aa	aa	aa	bb	aa	bb	bb	aa	bb	bb	bb	aa	aa	bb	bb
Marker217277	aaxbb	aa	bb	bb	aa	aa	aa	aa	aa	aa	aa	aa	aa	aa	aa	aa	aa	bb	aa	aa	bb	aa	aa	bb	bb	aa	aa	aa	bb	bb	bb	aa	aa	bb	aa	aa	bb	aa	aa	bb	aa	aa	aa	aa	bb	bb	aa	bb	aa
Marker21728	aaxbb	aa	bb	bb	bb	bb	aa	aa	bb	bb	bb	bb	bb	aa	bb	bb	aa	aa	aa	aa	aa	aa	bb	aa	bb	aa	aa	aa	aa	aa	aa	aa	aa	aa	aa	bb	aa	aa	bb	bb	aa	aa	bb	aa	bb	bb	aa	aa	aa
Marker217436	aaxbb	bb	aa	bb	aa	bb	aa	aa	bb	aa	aa	aa	aa	aa	bb	aa	aa	bb	aa	bb	bb	aa	bb	aa	bb	bb	bb	bb	bb	aa	aa	bb	bb	bb	aa	bb	aa	bb	bb	aa	bb	bb	bb	bb	bb	bb	aa	aa	bb
Marker217438	aaxbb	bb	aa	aa	aa	bb	bb	bb	bb	aa	bb	bb	bb	bb	bb	aa	bb	aa	bb	bb	bb	bb	aa	bb	bb	aa	aa	aa	aa	aa	aa	aa	aa	bb	aa	aa	bb	aa	aa	bb	bb	aa	aa	bb	bb	bb	bb	aa	bb
Marker217556	aaxbb	aa	bb	bb	aa	aa	aa	aa	aa	aa	aa	aa	aa	bb	aa	bb	aa	bb	aa	aa	aa	aa	aa	aa	aa	bb	bb	aa	aa	aa	bb	aa	aa	bb	bb	aa	bb	bb	aa	aa	aa	aa	bb	aa	bb	bb	aa	bb	bb
Marker21767	aaxbb	aa	bb	bb	aa	aa	aa	aa	aa	aa	aa	aa	aa	bb	aa	bb	aa	bb	aa	aa	aa	aa	aa	aa	aa	bb	bb	aa	aa	aa	bb	aa	aa	bb	bb	aa	bb	bb	aa	aa	bb	aa	aa	aa	bb	bb	aa	bb	bb
Marker21770	aaxbb	bb	bb	aa	aa	aa	bb	aa	aa	bb	aa	aa	aa	aa	aa	bb	aa	bb	aa	aa	aa	bb	aa	aa	aa	bb	bb	bb	aa	aa	bb	aa	bb	aa	bb	aa	aa	aa	bb	bb	aa	bb	aa	aa	bb	bb	aa	bb	bb
Marker21783	aaxbb	bb	aa	bb	aa	aa	bb	bb	bb	aa	bb	bb	aa	aa	aa	aa	aa	bb	aa	aa	bb	aa	aa	aa	aa	aa	aa	bb	bb	bb	aa	bb	aa	aa	aa	aa	bb	bb	bb	bb	bb	aa	bb	bb	aa	aa	bb	aa	aa
Marker217890	aaxbb	bb	bb	bb	bb	bb	bb	bb	bb	bb	bb	bb	bb	bb	bb	bb	bb	aa	bb	bb	bb	bb	bb	bb	aa	aa	aa	bb	aa	bb	aa	aa	bb	bb	bb	bb	bb	bb	bb	bb	aa	bb	aa	bb	aa	bb	aa	aa	aa
Marker217938	aaxbb	bb	bb	aa	bb	aa	bb	bb	bb	bb	bb	bb	bb	bb	aa	bb	bb	bb	bb	bb	bb	bb	bb	bb	aa	bb	aa	aa	aa	bb	aa	aa	aa	bb	bb	bb	bb	aa	aa	aa	aa	aa	bb	bb	aa	aa	aa	aa	bb
Marker218009	aaxbb	aa	bb	bb	aa	aa	bb	aa	aa	bb	aa	aa	aa	aa	aa	aa	aa	bb	bb	bb	aa	aa	bb	bb	aa	bb	bb	aa	bb	aa	bb	bb	bb	aa	bb	aa	aa	bb	bb	bb	aa	aa	aa	aa	bb	bb	bb	bb	bb
Marker21824	aaxbb	aa	bb	aa	bb	bb	bb	bb	bb	bb	bb	bb	bb	bb	bb	bb	bb	bb	bb	bb	bb	bb	bb	bb	bb	aa	bb	aa	aa	bb	bb	aa	bb	bb	bb	bb	bb	aa	bb	aa	aa	bb	aa	aa	aa	aa	aa	bb	aa
Marker218332	aaxbb	bb	aa	aa	aa	bb	aa	aa	bb	aa	aa	aa	bb	aa	bb	aa	aa	aa	aa	aa	bb	bb	bb	aa	bb	bb	bb	bb	bb	aa	aa	bb	bb	bb	aa	bb	aa	bb	bb	aa	bb	aa	bb	bb	bb	aa	aa	bb	aa
Marker218696	aaxbb	aa	aa	aa	bb	bb	bb	bb	bb	bb	bb	bb	aa	bb	bb	bb	bb	aa	bb	bb	bb	bb	bb	bb	bb	aa	aa	bb	aa	aa	bb	aa	bb	bb	bb	bb	bb	aa	bb	aa	aa	bb	aa	bb	bb	bb	aa	bb	aa
Marker218784	aaxbb	aa	bb	aa	aa	aa	aa	aa	aa	aa	aa	aa	bb	aa	aa	aa	aa	aa	aa	aa	aa	aa	bb	bb	aa	bb	bb	bb	aa	aa	bb	bb	bb	aa	aa	aa	bb	bb	bb	bb	aa	aa	aa	aa	aa	bb	bb	bb	bb
Marker218818	aaxbb	aa	bb	bb	bb	bb	aa	aa	bb	aa	aa	bb	aa	aa	bb	bb	aa	aa	aa	aa	bb	aa	aa	aa	aa	aa	bb	bb	bb	aa	aa	bb	aa	bb	aa	aa	aa	aa	aa	bb	aa	bb	aa	aa	aa	aa	aa	aa	aa
Marker219090	aaxbb	aa	aa	aa	bb	bb	bb	bb	bb	bb	bb	bb	bb	bb	bb	bb	bb	aa	bb	bb	bb	bb	bb	bb	bb	aa	bb	bb	aa	aa	bb	aa	bb	bb	aa	bb	bb	bb	bb	aa	aa	bb	aa	bb	aa	aa	aa	bb	aa
Marker219104	aaxbb	aa	aa	bb	bb	bb	aa	bb	bb	aa	bb	bb	bb	bb	bb	bb	aa	aa	bb	aa	aa	bb	bb	bb	bb	aa	aa	bb	bb	bb	aa	aa	bb	aa	bb	bb	aa	bb	bb	aa	aa	aa	bb	bb	aa	bb	aa	aa	aa
Marker219166	aaxbb	bb	aa	aa	aa	bb	aa	aa	bb	aa	aa	aa	aa	aa	bb	aa	aa	aa	aa	aa	bb	aa	bb	aa	bb	bb	bb	bb	aa	aa	aa	bb	bb	bb	aa	bb	aa	bb	bb	aa	bb	aa	aa	bb	aa	aa	aa	bb	aa
Marker21924	aaxbb	aa	bb	bb	aa	aa	aa	aa	aa	aa	aa	aa	aa	aa	aa	bb	aa	bb	aa	aa	aa	aa	aa	bb	aa	bb	bb	aa	aa	aa	bb	aa	aa	aa	bb	aa	bb	bb	aa	aa	aa	bb	bb	aa	aa	bb	aa	bb	bb
Marker21929	aaxbb	aa	aa	aa	bb	aa	aa	bb	bb	aa	bb	bb	bb	aa	bb	aa	aa	bb	bb	aa	bb	bb	bb	aa	bb	bb	bb	bb	bb	bb	bb	bb	aa	aa	aa	bb	aa	aa	aa	aa	bb	aa	bb	bb	aa	aa	bb	bb	bb
Marker21936	aaxbb	aa	bb	aa	aa	bb	bb	aa	bb	bb	bb	bb	aa	aa	aa	aa	aa	aa	aa	bb	bb	bb	aa	aa	aa	bb	bb	aa	bb	bb	aa	bb	bb	bb	aa	aa	aa	aa	aa	aa	aa	bb	bb	aa	aa	bb	aa	aa	bb
Marker219570	aaxbb	aa	bb	bb	aa	aa	aa	aa	aa	aa	aa	aa	aa	bb	aa	bb	aa	bb	aa	aa	aa	aa	aa	aa	aa	bb	bb	aa	aa	aa	bb	aa	aa	bb	bb	aa	bb	bb	aa	aa	aa	aa	bb	aa	bb	bb	bb	bb	bb
Marker219675	aaxbb	aa	bb	aa	aa	aa	aa	aa	aa	aa	aa	aa	aa	aa	aa	aa	aa	bb	aa	bb	aa	bb	bb	aa	aa	bb	bb	aa	bb	aa	bb	aa	bb	aa	bb	aa	bb	aa	bb	bb	aa	bb	bb	aa	aa	bb	bb	bb	bb
Marker21968	aaxbb	aa	bb	bb	bb	aa	aa	aa	bb	aa	aa	bb	aa	aa	aa	aa	aa	aa	aa	aa	bb	aa	bb	aa	bb	bb	aa	aa	bb	aa	bb	aa	aa	bb	bb	bb	aa	aa	aa	bb	aa	bb	aa	aa	bb	bb	bb	aa	aa
Marker219694	aaxbb	bb	aa	aa	aa	bb	bb	bb	bb	bb	bb	bb	bb	aa	bb	aa	bb	aa	bb	bb	aa	bb	aa	bb	aa	aa	aa	aa	aa	aa	aa	aa	aa	bb	aa	aa	aa	aa	aa	aa	bb	aa	bb	bb	bb	aa	bb	aa	bb
Marker21976	aaxbb	bb	aa	aa	aa	bb	bb	bb	bb	bb	bb	aa	bb	aa	bb	aa	bb	aa	bb	bb	bb	bb	bb	bb	aa	aa	aa	bb	aa	aa	aa	aa	aa	aa	aa	aa	aa	aa	aa	aa	bb	aa	aa	bb	bb	aa	bb	aa	bb
Marker219836	aaxbb	bb	bb	aa	bb	bb	aa	aa	bb	bb	aa	bb	aa	aa	bb	bb	aa	aa	aa	aa	bb	bb	bb	aa	bb	bb	bb	bb	bb	aa	aa	bb	bb	bb	aa	bb	aa	bb	bb	aa	bb	aa	bb	bb	aa	aa	bb	bb	bb
Marker220032	aaxbb	bb	bb	aa	aa	aa	aa	aa	bb	bb	aa	bb	aa	aa	bb	aa	aa	aa	aa	aa	bb	aa	bb	aa	bb	bb	bb	bb	aa	aa	aa	aa	bb	bb	aa	bb	aa	aa	bb	aa	bb	aa	bb	bb	aa	aa	aa	aa	bb
Marker220109	aaxbb	aa	aa	aa	aa	bb	aa	bb	bb	bb	aa	bb	bb	aa	bb	aa	aa	aa	bb	aa	bb	bb	bb	bb	aa	aa	bb	bb	bb	aa	aa	aa	aa	bb	aa	aa	aa	aa	aa	aa	bb	aa	aa	bb	aa	aa	bb	aa	bb
Marker220178	aaxbb	bb	aa	aa	aa	bb	aa	bb	bb	bb	aa	bb	bb	bb	bb	aa	aa	aa	bb	bb	aa	bb	aa	aa	aa	aa	aa	aa	bb	bb	aa	aa	aa	aa	aa	aa	aa	aa	aa	aa	bb	aa	bb	bb	bb	aa	aa	aa	bb
Marker220205	aaxbb	aa	aa	aa	bb	bb	bb	bb	aa	bb	bb	bb	bb	bb	bb	bb	bb	aa	bb	bb	bb	bb	bb	bb	bb	aa	aa	bb	bb	aa	bb	aa	bb	bb	aa	bb	bb	aa	bb	aa	aa	bb	aa	aa	aa	bb	aa	bb	bb
Marker22021	aaxbb	aa	bb	aa	aa	aa	aa	aa	aa	bb	aa	aa	bb	aa	aa	aa	aa	aa	aa	aa	aa	aa	aa	aa	aa	bb	bb	bb	bb	aa	aa	bb	bb	aa	aa	aa	bb	bb	bb	bb	aa	bb	aa	aa	aa	bb	bb	bb	aa
Marker220231	aaxbb	bb	bb	aa	bb	bb	aa	aa	bb	aa	aa	bb	aa	aa	bb	aa	aa	aa	aa	aa	bb	aa	bb	aa	bb	aa	bb	bb	aa	bb	aa	aa	bb	bb	aa	bb	aa	aa	bb	aa	bb	aa	bb	bb	aa	aa	aa	bb	bb
Marker22030	aaxbb	bb	bb	aa	bb	bb	bb	bb	bb	bb	aa	bb	aa	aa	bb	aa	aa	aa	aa	bb	bb	aa	bb	aa	bb	bb	bb	bb	aa	aa	aa	bb	bb	bb	aa	bb	aa	bb	bb	aa	bb	aa	bb	bb	aa	aa	aa	bb	bb
Marker220669	aaxbb	aa	aa	bb	bb	bb	bb	bb	bb	bb	bb	bb	bb	bb	bb	bb	bb	aa	bb	bb	bb	bb	bb	bb	bb	aa	aa	aa	aa	aa	bb	aa	bb	bb	aa	bb	bb	aa	bb	aa	aa	bb	aa	aa	aa	aa	aa	bb	aa
Marker220712	aaxbb	aa	bb	bb	aa	aa	bb	aa	aa	aa	aa	aa	aa	aa	aa	aa	aa	aa	aa	aa	aa	aa	aa	aa	aa	bb	bb	aa	aa	bb	bb	bb	aa	aa	bb	aa	aa	aa	bb	bb	aa	bb	aa	aa	aa	bb	bb	bb	bb
Marker220755	aaxbb	bb	bb	bb	bb	aa	bb	bb	bb	bb	bb	bb	bb	aa	aa	aa	bb	bb	aa	bb	bb	bb	bb	bb	bb	bb	aa	aa	aa	aa	aa	bb	bb	aa	aa	bb	aa	bb	aa	aa	bb	aa	bb	bb	aa	aa	aa	aa	aa
Marker220874	aaxbb	bb	bb	bb	bb	aa	aa	aa	bb	bb	aa	aa	aa	aa	bb	bb	aa	bb	aa	aa	bb	aa	bb	bb	aa	aa	bb	bb	bb	bb	bb	bb	aa	aa	aa	aa	aa	bb	aa	aa	aa	bb	aa	aa	bb	aa	bb	aa	aa
Marker221437	aaxbb	bb	aa	bb	bb	aa	aa	aa	bb	aa	aa	aa	aa	aa	aa	aa	aa	bb	aa	aa	bb	aa	bb	aa	bb	bb	bb	bb	aa	aa	aa	aa	bb	bb	aa	bb	bb	aa	bb	aa	bb	bb	bb	bb	bb	aa	bb	aa	aa
Marker22147	aaxbb	aa	aa	bb	bb	aa	aa	aa	bb	bb	bb	aa	aa	aa	aa	bb	aa	aa	bb	aa	bb	aa	aa	aa	bb	aa	bb	bb	bb	aa	bb	bb	aa	bb	bb	bb	bb	bb	aa	bb	aa	bb	aa	aa	bb	bb	bb	aa	bb
Marker22159	aaxbb	bb	bb	aa	bb	bb	bb	bb	bb	bb	bb	bb	bb	bb	bb	bb	bb	bb	aa	bb	bb	bb	bb	bb	bb	bb	aa	aa	aa	bb	aa	aa	aa	aa	aa	bb	bb	bb	bb	aa	bb	aa	bb	bb	aa	bb	aa	aa	bb
Marker221607	aaxbb	aa	bb	aa	aa	aa	aa	aa	aa	aa	aa	aa	aa	aa	aa	aa	aa	aa	aa	bb	aa	aa	aa	aa	aa	bb	bb	aa	aa	aa	aa	bb	bb	aa	bb	aa	aa	aa	bb	bb	aa	bb	aa	aa	bb	bb	bb	bb	bb
Marker22168	aaxbb	bb	bb	bb	bb	aa	bb	bb	bb	bb	bb	bb	bb	bb	aa	aa	bb	bb	bb	bb	bb	bb	bb	bb	bb	bb	aa	aa	aa	bb	aa	aa	aa	bb	aa	bb	aa	aa	bb	aa	bb	aa	bb	bb	aa	aa	aa	aa	aa
Marker221756	aaxbb	bb	aa	aa	aa	bb	aa	bb	bb	bb	aa	bb	bb	bb	aa	bb	aa	aa	bb	bb	bb	bb	bb	bb	bb	aa	aa	bb	aa	bb	aa	bb	bb	aa	bb	bb	bb	aa	bb	aa	aa	aa	bb	bb	aa	aa	bb	aa	bb
Marker22176	aaxbb	bb	aa	aa	bb	bb	bb	aa	bb	bb	aa	bb	aa	aa	bb	aa	aa	aa	bb	bb	bb	bb	bb	aa	bb	aa	bb	bb	aa	aa	aa	aa	bb	bb	aa	bb	aa	bb	bb	aa	bb	aa	bb	bb	bb	aa	aa	bb	aa
Marker221799	aaxbb	aa	aa	bb	bb	bb	aa	bb	bb	bb	aa	bb	bb	bb	aa	bb	aa	bb	aa	aa	bb	bb	bb	bb	bb	aa	aa	bb	bb	bb	aa	bb	bb	aa	aa	bb	aa	bb	aa	aa	bb	aa	bb	bb	aa	bb	aa	aa	bb
Marker221838	aaxbb	bb	aa	bb	bb	aa	aa	aa	bb	aa	aa	bb	aa	aa	bb	aa	aa	aa	aa	bb	aa	aa	bb	aa	bb	bb	bb	bb	bb	aa	aa	bb	bb	bb	aa	bb	bb	bb	bb	aa	bb	bb	bb	bb	aa	bb	aa	bb	bb
Marker22209	aaxbb	aa	aa	aa	bb	bb	bb	bb	bb	bb	bb	bb	bb	bb	bb	bb	bb	bb	bb	bb	bb	bb	bb	aa	bb	aa	bb	aa	bb	bb	bb	aa	bb	bb	aa	bb	bb	aa	bb	aa	aa	bb	aa	bb	aa	bb	aa	bb	aa
Marker222218	aaxbb	aa	bb	bb	aa	aa	aa	aa	aa	bb	aa	aa	bb	aa	aa	bb	aa	aa	aa	bb	aa	bb	aa	aa	aa	bb	bb	aa	bb	aa	bb	bb	aa	bb	bb	aa	aa	aa	bb	bb	aa	bb	aa	bb	aa	bb	bb	bb	aa
Marker222311	aaxbb	bb	bb	aa	aa	bb	bb	aa	bb	aa	aa	aa	aa	aa	aa	bb	aa	bb	bb	bb	aa	aa	aa	aa	aa	bb	aa	aa	aa	bb	aa	aa	aa	aa	aa	aa	aa	aa	aa	bb	bb	bb	bb	aa	bb	aa	aa	aa	bb
Marker222313	aaxbb	aa	bb	bb	aa	bb	aa	aa	bb	bb	bb	bb	bb	aa	bb	aa	aa	aa	aa	aa	bb	bb	aa	aa	aa	bb	aa	bb	bb	bb	aa	bb	bb	bb	aa	aa	aa	aa	aa	aa	aa	bb	bb	bb	aa	aa	aa	aa	bb
Marker22239	aaxbb	bb	bb	aa	bb	bb	bb	bb	bb	bb	bb	bb	bb	bb	aa	aa	bb	bb	aa	bb	bb	bb	bb	bb	aa	bb	aa	aa	aa	bb	aa	aa	aa	aa	aa	bb	aa	bb	aa	aa	bb	aa	aa	bb	aa	aa	aa	aa	aa
Marker222424	aaxbb	aa	bb	bb	bb	bb	bb	bb	bb	bb	aa	bb	aa	bb	aa	bb	aa	bb	aa	aa	aa	bb	bb	aa	bb	aa	aa	bb	bb	bb	bb	aa	bb	aa	aa	bb	bb	aa	bb	aa	aa	aa	aa	aa	aa	aa	aa	aa	bb
Marker222443	aaxbb	aa	bb	bb	aa	bb	bb	aa	bb	bb	bb	bb	bb	aa	bb	aa	aa	aa	aa	bb	bb	aa	aa	aa	aa	bb	aa	aa	bb	bb	bb	bb	bb	aa	aa	aa	aa	aa	aa	bb	aa	aa	bb	aa	aa	aa	aa	aa	bb
Marker22251	aaxbb	bb	bb	aa	aa	aa	aa	aa	bb	aa	aa	bb	aa	aa	bb	bb	aa	aa	aa	aa	bb	bb	bb	aa	bb	bb	bb	bb	aa	aa	aa	bb	bb	bb	aa	bb	aa	aa	bb	aa	bb	bb	bb	bb	aa	aa	bb	aa	bb
Marker22260	aaxbb	aa	bb	aa	aa	bb	bb	bb	bb	bb	aa	bb	bb	bb	bb	bb	bb	bb	bb	aa	bb	bb	bb	bb	bb	aa	aa	bb	bb	bb	aa	aa	bb	aa	aa	bb	bb	bb	aa	aa	bb	aa	aa	bb	aa	bb	bb	aa	bb
Marker22275	aaxbb	aa	bb	bb	bb	bb	aa	aa	bb	bb	bb	bb	bb	aa	bb	aa	aa	aa	aa	aa	aa	aa	bb	aa	bb	bb	bb	bb	bb	bb	aa	aa	aa	aa	aa	aa	bb	aa	bb	aa	bb	aa	aa	bb	aa	aa	aa	aa	aa
Marker22283	aaxbb	bb	aa	bb	aa	aa	aa	aa	bb	bb	aa	bb	aa	aa	bb	bb	aa	aa	aa	aa	bb	aa	bb	aa	bb	aa	bb	bb	aa	aa	aa	aa	bb	bb	aa	bb	aa	bb	bb	aa	bb	bb	bb	bb	aa	aa	aa	aa	aa
Marker222854	aaxbb	bb	aa	aa	aa	aa	bb	bb	bb	aa	aa	bb	bb	aa	bb	aa	aa	aa	bb	aa	aa	bb	aa	aa	aa	aa	aa	bb	bb	aa	aa	aa	aa	bb	aa	bb	aa	bb	aa	aa	bb	aa	bb	bb	aa	aa	aa	aa	bb
Marker22294	aaxbb	aa	aa	aa	aa	aa	aa	aa	aa	bb	aa	aa	bb	aa	aa	bb	aa	aa	aa	aa	aa	aa	bb	aa	aa	bb	bb	aa	aa	bb	bb	bb	aa	aa	bb	aa	aa	bb	bb	bb	aa	bb	aa	aa	bb	bb	bb	bb	aa
Marker22317	aaxbb	aa	bb	bb	aa	aa	aa	aa	aa	aa	aa	aa	aa	bb	aa	bb	aa	bb	aa	aa	aa	aa	aa	aa	aa	aa	bb	aa	aa	aa	bb	aa	aa	bb	bb	aa	bb	bb	aa	aa	aa	aa	bb	aa	bb	bb	aa	bb	bb
Marker22346	aaxbb	bb	aa	bb	aa	bb	aa	aa	bb	bb	aa	bb	aa	aa	bb	aa	aa	bb	aa	aa	bb	aa	bb	aa	bb	aa	bb	bb	bb	aa	aa	bb	bb	bb	aa	bb	aa	aa	bb	bb	bb	aa	bb	bb	aa	aa	aa	aa	aa
Marker223744	aaxbb	aa	bb	bb	bb	bb	aa	bb	bb	bb	aa	bb	bb	bb	aa	bb	aa	bb	aa	aa	aa	bb	bb	bb	bb	aa	aa	bb	bb	bb	aa	aa	bb	aa	aa	bb	aa	bb	aa	aa	bb	aa	bb	bb	aa	bb	aa	aa	bb
Marker223794	aaxbb	aa	aa	aa	aa	bb	aa	aa	bb	bb	aa	bb	bb	bb	aa	bb	aa	bb	bb	aa	bb	bb	bb	bb	bb	aa	aa	bb	aa	bb	aa	bb	bb	bb	aa	bb	bb	bb	aa	aa	aa	aa	bb	bb	aa	bb	aa	aa	bb
Marker22385	aaxbb	aa	bb	bb	aa	aa	aa	aa	aa	aa	aa	aa	aa	bb	aa	bb	aa	bb	aa	aa	aa	aa	aa	aa	bb	bb	bb	aa	aa	aa	bb	bb	aa	bb	bb	aa	bb	bb	aa	aa	aa	aa	bb	aa	bb	bb	bb	bb	bb
Marker22393	aaxbb	aa	aa	aa	aa	bb	aa	bb	bb	bb	aa	bb	bb	bb	aa	bb	aa	bb	bb	bb	bb	bb	bb	bb	bb	aa	aa	bb	aa	bb	aa	aa	bb	bb	aa	bb	aa	aa	aa	aa	bb	aa	aa	bb	aa	aa	bb	aa	bb
Marker223949	aaxbb	aa	aa	bb	bb	bb	aa	aa	bb	aa	aa	bb	bb	bb	aa	bb	aa	bb	bb	bb	bb	bb	bb	aa	bb	bb	aa	bb	aa	aa	aa	aa	bb	bb	aa	bb	aa	bb	aa	aa	bb	aa	bb	bb	aa	aa	bb	aa	bb
Marker224033	aaxbb	aa	aa	aa	bb	bb	aa	aa	bb	aa	aa	bb	bb	bb	aa	bb	aa	bb	aa	aa	bb	bb	bb	bb	bb	aa	aa	bb	aa	bb	aa	aa	bb	bb	aa	bb	aa	bb	aa	aa	bb	aa	bb	bb	aa	aa	bb	aa	bb
Marker224040	aaxbb	bb	aa	bb	bb	bb	aa	bb	bb	bb	aa	bb	bb	bb	aa	bb	aa	bb	bb	bb	bb	bb	bb	bb	aa	aa	aa	bb	aa	bb	aa	bb	bb	aa	aa	bb	aa	bb	bb	aa	bb	aa	aa	bb	aa	aa	bb	aa	bb
Marker224138	aaxbb	bb	aa	aa	aa	bb	aa	bb	bb	bb	aa	bb	bb	bb	aa	bb	aa	bb	bb	bb	bb	bb	bb	aa	bb	aa	aa	bb	bb	bb	aa	aa	bb	aa	aa	bb	bb	bb	aa	aa	bb	aa	bb	bb	aa	aa	aa	bb	bb
Marker224206	aaxbb	aa	bb	bb	aa	aa	aa	aa	aa	aa	aa	aa	aa	aa	aa	bb	aa	aa	aa	bb	aa	aa	aa	aa	aa	bb	bb	bb	aa	aa	aa	aa	bb	bb	bb	aa	aa	bb	bb	bb	aa	aa	aa	aa	bb	bb	bb	bb	aa
Marker22424	aaxbb	bb	bb	aa	aa	bb	bb	bb	aa	bb	aa	aa	aa	aa	aa	aa	aa	bb	aa	aa	aa	aa	aa	aa	aa	bb	bb	aa	bb	aa	bb	bb	bb	bb	aa	aa	bb	aa	bb	bb	aa	bb	aa	bb	aa	bb	bb	bb	aa
Marker224262	aaxbb	bb	bb	aa	bb	aa	aa	aa	aa	aa	aa	aa	aa	aa	bb	bb	aa	aa	aa	aa	bb	aa	bb	aa	aa	aa	bb	bb	aa	aa	aa	bb	aa	aa	aa	aa	bb	aa	bb	bb	aa	aa	aa	aa	bb	aa	aa	bb	aa
Marker22429	aaxbb	aa	aa	bb	aa	bb	aa	bb	bb	aa	aa	bb	bb	bb	bb	bb	aa	aa	bb	aa	aa	bb	bb	bb	bb	aa	aa	bb	aa	bb	aa	aa	bb	aa	aa	bb	bb	bb	aa	aa	bb	aa	aa	bb	aa	aa	aa	aa	bb
Marker22451	aaxbb	aa	bb	bb	aa	aa	aa	aa	aa	aa	aa	aa	aa	bb	aa	bb	aa	bb	aa	aa	aa	aa	aa	aa	bb	bb	bb	aa	aa	bb	bb	aa	aa	bb	bb	aa	bb	bb	aa	aa	aa	aa	bb	aa	bb	bb	aa	bb	bb
Marker22476	aaxbb	aa	bb	bb	aa	aa	aa	aa	aa	aa	aa	aa	aa	bb	aa	bb	aa	bb	aa	aa	aa	aa	aa	aa	aa	bb	bb	aa	bb	aa	bb	aa	aa	bb	bb	aa	bb	bb	aa	aa	aa	bb	bb	aa	aa	bb	aa	bb	bb
Marker225083	aaxbb	aa	bb	aa	aa	aa	bb	aa	aa	bb	aa	aa	bb	aa	aa	aa	bb	bb	bb	aa	aa	aa	bb	aa	aa	bb	bb	aa	bb	aa	bb	bb	bb	bb	bb	aa	bb	aa	bb	bb	aa	bb	bb	aa	bb	bb	bb	bb	aa
Marker225090	aaxbb	bb	aa	aa	aa	bb	bb	bb	bb	aa	bb	bb	bb	aa	bb	aa	bb	aa	bb	bb	bb	aa	bb	bb	aa	aa	aa	aa	aa	bb	aa	aa	aa	aa	aa	aa	aa	aa	aa	aa	bb	aa	aa	bb	bb	bb	aa	aa	bb
Marker22514	aaxbb	aa	bb	bb	bb	aa	aa	aa	bb	bb	aa	aa	aa	aa	aa	bb	aa	aa	aa	aa	bb	aa	bb	bb	bb	aa	aa	bb	aa	aa	bb	bb	aa	aa	aa	aa	aa	aa	aa	aa	aa	bb	aa	aa	bb	aa	aa	aa	aa
Marker225144	aaxbb	aa	bb	bb	aa	aa	aa	aa	aa	aa	aa	aa	aa	bb	aa	bb	aa	bb	aa	aa	aa	aa	aa	aa	bb	bb	bb	aa	aa	aa	bb	aa	bb	aa	bb	aa	bb	bb	aa	aa	aa	aa	aa	aa	aa	bb	aa	bb	bb
Marker225188	aaxbb	aa	bb	bb	aa	aa	aa	aa	aa	aa	aa	aa	aa	bb	aa	bb	aa	bb	aa	aa	aa	aa	aa	aa	aa	aa	bb	aa	aa	aa	bb	aa	aa	bb	bb	aa	bb	bb	bb	aa	aa	aa	bb	aa	bb	bb	aa	bb	bb
Marker225204	aaxbb	aa	bb	aa	aa	aa	aa	aa	aa	bb	aa	aa	bb	aa	aa	aa	aa	aa	aa	aa	aa	aa	aa	aa	aa	bb	bb	aa	aa	bb	bb	aa	aa	aa	aa	aa	aa	aa	bb	bb	aa	bb	aa	bb	aa	bb	aa	aa	bb
Marker22541	aaxbb	bb	aa	aa	bb	aa	bb	bb	bb	bb	bb	bb	bb	bb	bb	aa	bb	bb	aa	bb	aa	bb	bb	aa	bb	bb	aa	aa	aa	bb	aa	aa	aa	aa	aa	bb	aa	bb	aa	aa	aa	bb	aa	bb	aa	aa	aa	aa	aa
Marker225442	aaxbb	aa	aa	aa	aa	bb	bb	bb	bb	bb	bb	bb	bb	aa	bb	aa	aa	aa	bb	bb	bb	aa	bb	bb	aa	aa	aa	bb	aa	aa	aa	aa	aa	aa	aa	bb	aa	aa	aa	aa	bb	aa	aa	bb	bb	bb	aa	aa	bb
Marker225498	aaxbb	aa	bb	bb	aa	aa	aa	bb	aa	bb	aa	aa	bb	aa	aa	bb	aa	aa	aa	aa	aa	bb	bb	aa	aa	bb	bb	aa	aa	aa	bb	bb	bb	bb	aa	aa	bb	aa	bb	bb	aa	aa	aa	aa	aa	bb	bb	bb	bb
Marker22575	aaxbb	aa	bb	aa	aa	aa	aa	aa	aa	aa	aa	aa	bb	aa	aa	aa	bb	bb	aa	bb	aa	aa	bb	aa	aa	bb	bb	bb	aa	aa	bb	bb	bb	bb	aa	aa	aa	aa	bb	bb	aa	bb	aa	aa	bb	bb	bb	bb	bb
Marker22579	aaxbb	bb	bb	aa	aa	aa	bb	aa	bb	aa	bb	bb	aa	bb	aa	aa	aa	aa	aa	aa	bb	aa	bb	bb	aa	aa	bb	aa	aa	aa	aa	aa	bb	aa	aa	bb	bb	aa	aa	bb	bb	aa	aa	aa	aa	bb	aa	bb	bb
Marker22585	aaxbb	bb	aa	aa	bb	aa	aa	aa	bb	aa	aa	bb	aa	aa	bb	aa	aa	bb	aa	aa	bb	aa	bb	aa	bb	bb	bb	bb	aa	bb	aa	aa	bb	bb	aa	bb	aa	aa	bb	aa	bb	bb	bb	bb	aa	aa	aa	aa	bb
Marker22590	aaxbb	bb	aa	bb	bb	aa	bb	bb	bb	bb	bb	bb	aa	bb	aa	aa	aa	bb	aa	aa	bb	aa	aa	aa	bb	aa	aa	bb	bb	bb	aa	bb	aa	aa	aa	bb	bb	bb	bb	aa	bb	aa	bb	bb	aa	bb	aa	aa	bb
Marker22592	aaxbb	aa	bb	bb	aa	aa	aa	aa	aa	aa	aa	aa	aa	bb	aa	bb	aa	bb	aa	aa	aa	aa	aa	aa	aa	bb	bb	aa	aa	aa	bb	bb	aa	bb	bb	aa	bb	bb	aa	aa	aa	bb	bb	aa	aa	bb	bb	bb	bb
Marker22605	aaxbb	bb	aa	aa	aa	bb	bb	bb	bb	bb	bb	aa	bb	aa	bb	aa	aa	aa	bb	bb	bb	bb	aa	aa	bb	aa	aa	aa	bb	bb	aa	aa	aa	bb	aa	aa	aa	aa	aa	aa	bb	aa	aa	bb	aa	aa	bb	aa	bb
Marker226174	aaxbb	aa	bb	aa	aa	aa	aa	aa	bb	aa	aa	aa	aa	aa	aa	bb	aa	aa	aa	aa	aa	aa	aa	aa	bb	bb	aa	aa	bb	aa	aa	aa	bb	bb	bb	aa	bb	bb	bb	bb	aa	aa	aa	bb	bb	bb	aa	aa	aa
Marker22627	aaxbb	bb	bb	aa	aa	bb	aa	bb	bb	bb	bb	bb	aa	bb	bb	aa	aa	aa	bb	bb	bb	aa	bb	aa	aa	aa	aa	bb	aa	bb	aa	bb	aa	bb	aa	bb	aa	aa	aa	aa	bb	aa	bb	bb	aa	bb	aa	bb	aa
Marker226567	aaxbb	aa	bb	bb	aa	aa	aa	aa	aa	aa	aa	aa	aa	bb	aa	bb	aa	bb	aa	aa	aa	aa	aa	aa	aa	bb	bb	aa	aa	aa	bb	aa	aa	bb	bb	aa	bb	bb	aa	aa	aa	aa	bb	aa	bb	bb	bb	bb	bb
Marker22659	aaxbb	aa	bb	bb	aa	aa	aa	aa	aa	aa	aa	aa	aa	aa	aa	bb	aa	bb	aa	aa	aa	aa	aa	aa	aa	bb	bb	aa	aa	aa	bb	aa	aa	bb	bb	aa	bb	bb	aa	aa	aa	aa	bb	aa	bb	bb	aa	bb	bb
Marker22670	aaxbb	bb	aa	bb	bb	bb	aa	aa	bb	bb	aa	bb	bb	bb	bb	bb	aa	bb	bb	aa	bb	bb	bb	bb	bb	aa	aa	bb	aa	bb	aa	bb	bb	bb	aa	bb	aa	bb	aa	aa	bb	bb	bb	bb	bb	bb	bb	aa	bb
Marker226801	aaxbb	bb	bb	bb	aa	aa	aa	aa	aa	aa	aa	aa	aa	bb	aa	bb	aa	bb	aa	aa	aa	aa	bb	aa	aa	bb	aa	aa	aa	aa	bb	bb	bb	bb	aa	aa	aa	bb	bb	bb	aa	bb	bb	bb	aa	bb	bb	bb	aa
Marker22684	aaxbb	bb	aa	bb	bb	aa	bb	bb	bb	aa	bb	bb	bb	bb	aa	bb	bb	bb	bb	bb	aa	aa	aa	aa	bb	aa	bb	aa	aa	aa	bb	aa	aa	aa	bb	aa	bb	aa	aa	aa	aa	bb	bb	aa	bb	aa	bb	bb	bb
Marker226958	aaxbb	aa	bb	aa	aa	bb	bb	bb	aa	aa	aa	aa	aa	aa	aa	bb	aa	aa	aa	aa	aa	aa	bb	aa	aa	bb	bb	aa	aa	aa	aa	bb	bb	aa	aa	aa	bb	aa	bb	bb	aa	bb	aa	aa	aa	bb	bb	bb	aa
Marker227103	aaxbb	bb	bb	bb	bb	aa	bb	bb	aa	aa	bb	bb	bb	bb	aa	bb	bb	aa	bb	bb	aa	bb	aa	aa	bb	aa	bb	aa	aa	bb	bb	aa	aa	aa	bb	aa	bb	aa	aa	aa	aa	aa	aa	bb	bb	aa	bb	aa	aa
Marker227108	aaxbb	aa	aa	aa	aa	bb	aa	bb	bb	bb	bb	aa	bb	bb	bb	aa	aa	aa	bb	aa	aa	aa	bb	bb	aa	aa	aa	bb	bb	bb	aa	aa	aa	aa	aa	bb	aa	aa	aa	bb	bb	aa	bb	bb	bb	bb	bb	aa	bb
Marker227146	aaxbb	aa	aa	bb	aa	bb	aa	aa	bb	bb	aa	bb	bb	bb	aa	bb	aa	bb	bb	aa	bb	bb	bb	bb	bb	aa	aa	bb	bb	bb	aa	aa	bb	aa	aa	bb	aa	bb	bb	aa	bb	bb	bb	bb	aa	aa	bb	aa	bb
Marker227147	aaxbb	bb	aa	bb	bb	aa	aa	aa	bb	aa	aa	bb	aa	aa	bb	aa	aa	aa	aa	aa	aa	bb	bb	bb	bb	bb	bb	bb	bb	aa	aa	bb	bb	bb	aa	bb	aa	bb	bb	aa	bb	bb	bb	bb	bb	aa	aa	bb	bb
Marker227220	aaxbb	bb	aa	bb	aa	aa	aa	aa	bb	aa	aa	bb	aa	aa	bb	aa	aa	aa	aa	aa	bb	aa	bb	bb	bb	aa	bb	bb	aa	aa	aa	bb	bb	bb	aa	bb	aa	bb	bb	aa	aa	aa	bb	bb	aa	bb	aa	aa	bb
Marker227356	aaxbb	bb	bb	aa	bb	aa	aa	aa	bb	bb	aa	bb	aa	aa	bb	bb	aa	aa	aa	aa	bb	aa	bb	aa	aa	aa	aa	bb	bb	bb	bb	bb	aa	aa	bb	aa	aa	aa	aa	bb	aa	aa	aa	aa	bb	aa	bb	aa	aa
Marker22740	aaxbb	aa	bb	bb	aa	aa	aa	aa	aa	aa	aa	aa	aa	bb	aa	bb	aa	bb	aa	aa	aa	aa	aa	aa	aa	bb	bb	aa	bb	aa	bb	aa	aa	bb	bb	aa	bb	bb	aa	aa	bb	aa	bb	aa	bb	bb	aa	bb	bb
Marker227457	aaxbb	bb	aa	bb	aa	aa	aa	aa	bb	aa	aa	aa	aa	aa	bb	aa	aa	aa	aa	aa	bb	aa	bb	aa	bb	bb	bb	bb	aa	bb	aa	bb	bb	bb	aa	bb	aa	aa	bb	aa	bb	bb	bb	bb	aa	aa	bb	bb	bb
Marker22766	aaxbb	aa	aa	aa	aa	bb	bb	aa	bb	aa	aa	bb	bb	bb	aa	bb	aa	bb	bb	aa	bb	bb	bb	bb	bb	aa	aa	bb	aa	bb	aa	bb	bb	aa	aa	bb	bb	bb	aa	aa	aa	aa	bb	bb	bb	aa	aa	aa	bb
Marker227817	aaxbb	aa	bb	aa	aa	aa	aa	aa	aa	aa	aa	aa	aa	aa	aa	bb	aa	bb	aa	aa	aa	aa	bb	aa	bb	bb	aa	aa	aa	aa	bb	bb	aa	aa	aa	aa	aa	bb	bb	bb	aa	aa	aa	aa	bb	bb	bb	aa	aa
Marker227889	aaxbb	aa	aa	aa	aa	bb	aa	aa	bb	bb	aa	bb	bb	bb	bb	aa	aa	aa	bb	bb	aa	bb	bb	bb	aa	aa	aa	bb	bb	bb	aa	aa	aa	bb	aa	bb	aa	aa	bb	aa	bb	aa	aa	bb	bb	aa	aa	aa	bb
Marker227973	aaxbb	bb	aa	aa	aa	bb	aa	bb	aa	bb	aa	bb	aa	bb	bb	aa	aa	aa	aa	aa	bb	bb	bb	aa	bb	bb	bb	bb	aa	bb	aa	bb	bb	bb	aa	bb	aa	bb	aa	aa	bb	bb	aa	bb	bb	bb	aa	bb	bb
Marker2281	aaxbb	aa	bb	bb	aa	aa	aa	aa	aa	aa	aa	aa	aa	bb	aa	bb	aa	bb	aa	aa	aa	aa	aa	aa	aa	bb	bb	aa	aa	bb	bb	aa	aa	bb	bb	aa	bb	bb	aa	aa	bb	aa	aa	aa	bb	bb	aa	bb	bb
Marker228134	aaxbb	aa	bb	aa	bb	bb	bb	aa	bb	bb	bb	bb	bb	aa	bb	aa	aa	aa	aa	bb	bb	bb	aa	aa	aa	bb	bb	aa	bb	bb	aa	aa	bb	aa	aa	bb	aa	aa	bb	bb	aa	bb	bb	aa	aa	bb	aa	bb	bb
Marker22842	aaxbb	aa	bb	bb	aa	aa	aa	aa	aa	aa	aa	aa	aa	bb	aa	bb	aa	bb	bb	aa	aa	aa	aa	aa	bb	bb	bb	aa	bb	bb	bb	bb	aa	bb	bb	aa	bb	bb	aa	aa	aa	aa	bb	aa	aa	bb	aa	bb	bb
Marker228425	aaxbb	aa	aa	bb	aa	bb	aa	bb	bb	bb	aa	bb	bb	bb	bb	bb	aa	bb	bb	aa	bb	bb	bb	bb	bb	aa	aa	bb	aa	bb	aa	aa	bb	bb	aa	bb	aa	aa	aa	aa	bb	aa	bb	bb	aa	aa	aa	aa	bb
Marker22848	aaxbb	bb	aa	bb	bb	aa	aa	bb	bb	aa	aa	bb	aa	aa	bb	bb	aa	bb	aa	aa	bb	aa	bb	aa	bb	bb	bb	bb	bb	bb	aa	bb	bb	bb	aa	bb	aa	aa	bb	aa	bb	aa	bb	bb	aa	bb	aa	bb	aa
Marker228495	aaxbb	bb	aa	aa	aa	bb	bb	bb	bb	bb	aa	bb	bb	bb	aa	bb	aa	bb	bb	aa	bb	bb	bb	bb	bb	aa	bb	bb	aa	bb	aa	bb	aa	aa	bb	bb	aa	bb	aa	aa	bb	aa	bb	bb	bb	bb	bb	bb	bb
Marker22852	aaxbb	aa	bb	bb	aa	aa	aa	aa	aa	aa	aa	aa	aa	bb	aa	bb	aa	bb	aa	aa	aa	aa	aa	aa	aa	bb	bb	aa	aa	aa	bb	aa	aa	bb	bb	aa	bb	bb	aa	aa	aa	aa	aa	aa	aa	bb	aa	bb	bb
Marker228761	aaxbb	bb	aa	bb	aa	aa	aa	aa	aa	aa	aa	bb	aa	aa	bb	aa	aa	aa	aa	aa	bb	aa	bb	aa	bb	bb	bb	bb	aa	aa	aa	aa	bb	bb	aa	bb	aa	aa	bb	aa	bb	bb	bb	bb	bb	aa	aa	aa	aa
Marker228791	aaxbb	bb	aa	bb	aa	bb	bb	bb	bb	bb	bb	bb	bb	bb	bb	bb	aa	bb	bb	aa	bb	bb	bb	bb	bb	aa	aa	bb	bb	bb	aa	bb	bb	aa	aa	bb	aa	bb	aa	aa	bb	aa	aa	bb	aa	bb	bb	aa	bb
Marker22880	aaxbb	aa	bb	bb	aa	aa	aa	aa	aa	aa	aa	aa	aa	bb	aa	bb	aa	bb	aa	aa	aa	aa	aa	aa	aa	bb	bb	aa	aa	aa	bb	aa	aa	bb	bb	aa	bb	bb	aa	aa	aa	aa	bb	aa	bb	bb	aa	bb	bb
Marker228963	aaxbb	bb	aa	aa	aa	bb	bb	bb	bb	bb	bb	bb	bb	aa	bb	aa	bb	aa	bb	bb	bb	aa	bb	bb	bb	aa	aa	aa	bb	bb	aa	aa	aa	bb	aa	aa	aa	aa	aa	aa	bb	aa	aa	bb	bb	bb	bb	aa	bb
Marker229022	aaxbb	aa	aa	aa	bb	bb	bb	bb	bb	bb	bb	bb	bb	bb	bb	bb	bb	bb	bb	bb	bb	bb	bb	bb	bb	aa	bb	bb	bb	bb	bb	bb	bb	bb	bb	bb	bb	aa	aa	aa	aa	bb	aa	bb	aa	bb	aa	bb	aa
Marker22921	aaxbb	aa	aa	aa	aa	bb	aa	bb	bb	bb	aa	aa	bb	bb	bb	aa	bb	aa	bb	bb	bb	bb	bb	bb	aa	aa	aa	aa	aa	aa	aa	aa	aa	bb	aa	bb	aa	aa	aa	aa	bb	aa	aa	bb	aa	bb	bb	aa	bb
Marker22923	aaxbb	aa	aa	bb	aa	bb	bb	bb	bb	bb	bb	bb	bb	bb	bb	bb	bb	bb	bb	bb	bb	bb	bb	bb	bb	aa	bb	bb	aa	aa	bb	aa	bb	bb	aa	bb	bb	aa	bb	aa	aa	bb	aa	bb	aa	aa	aa	bb	aa
Marker22925	aaxbb	aa	bb	aa	aa	aa	aa	bb	bb	bb	bb	bb	aa	aa	bb	aa	aa	aa	bb	aa	bb	aa	bb	aa	bb	bb	aa	bb	bb	bb	bb	aa	aa	aa	aa	bb	aa	aa	aa	aa	bb	aa	aa	aa	aa	bb	bb	aa	aa
Marker229275	aaxbb	aa	bb	bb	bb	aa	aa	aa	bb	bb	bb	bb	aa	aa	aa	aa	aa	bb	aa	aa	bb	aa	aa	bb	bb	aa	bb	bb	aa	bb	aa	aa	bb	aa	aa	bb	aa	aa	aa	bb	bb	aa	aa	bb	aa	aa	aa	aa	aa
Marker229296	aaxbb	aa	aa	aa	bb	bb	bb	bb	bb	bb	bb	bb	bb	bb	bb	bb	bb	aa	bb	bb	bb	bb	bb	bb	bb	bb	aa	bb	bb	aa	bb	aa	bb	bb	aa	bb	bb	aa	bb	aa	aa	bb	aa	bb	aa	bb	aa	bb	aa
Marker229400	aaxbb	aa	bb	aa	bb	aa	aa	aa	bb	aa	aa	bb	aa	aa	aa	bb	aa	aa	aa	bb	bb	aa	aa	bb	aa	bb	aa	bb	bb	aa	aa	bb	aa	bb	bb	aa	bb	bb	aa	aa	aa	bb	aa	aa	bb	aa	aa	aa	aa
Marker22943	aaxbb	bb	aa	aa	aa	bb	bb	bb	bb	bb	bb	bb	bb	aa	bb	aa	bb	aa	aa	bb	bb	bb	bb	bb	aa	aa	aa	aa	aa	aa	aa	aa	aa	bb	aa	bb	aa	aa	aa	aa	bb	aa	bb	bb	aa	aa	bb	aa	bb
Marker229539	aaxbb	aa	bb	bb	aa	aa	aa	aa	aa	aa	aa	aa	aa	bb	aa	bb	aa	bb	aa	aa	aa	aa	aa	aa	bb	bb	bb	aa	aa	aa	bb	aa	aa	bb	bb	aa	bb	bb	aa	aa	bb	aa	bb	aa	aa	bb	aa	bb	bb
Marker229570	aaxbb	bb	bb	bb	bb	aa	aa	aa	aa	bb	aa	aa	aa	bb	bb	aa	aa	aa	aa	aa	bb	aa	bb	aa	aa	aa	aa	bb	aa	bb	bb	bb	aa	bb	bb	aa	bb	aa	aa	bb	aa	bb	aa	aa	aa	aa	aa	aa	aa
Marker2296	aaxbb	aa	bb	bb	aa	aa	aa	aa	aa	aa	aa	aa	aa	bb	aa	bb	aa	bb	aa	aa	aa	aa	aa	aa	aa	bb	bb	aa	aa	aa	bb	bb	aa	bb	bb	aa	bb	bb	aa	aa	aa	aa	bb	aa	bb	bb	aa	bb	bb
Marker22961	aaxbb	aa	bb	bb	aa	aa	aa	aa	aa	aa	aa	aa	aa	bb	aa	bb	aa	bb	aa	aa	aa	aa	aa	bb	bb	bb	bb	aa	aa	aa	bb	aa	aa	bb	bb	aa	bb	bb	aa	aa	aa	aa	bb	aa	aa	bb	aa	bb	bb
Marker22998	aaxbb	aa	bb	bb	aa	aa	aa	aa	aa	aa	aa	aa	aa	bb	aa	bb	aa	bb	aa	aa	aa	aa	aa	aa	aa	bb	bb	aa	aa	aa	bb	aa	aa	bb	bb	aa	bb	bb	aa	aa	aa	aa	aa	aa	bb	bb	aa	bb	bb
Marker23013	aaxbb	aa	bb	bb	aa	aa	aa	bb	aa	aa	aa	aa	bb	aa	aa	aa	bb	bb	aa	aa	aa	aa	bb	aa	bb	bb	bb	bb	bb	bb	bb	bb	bb	aa	bb	bb	aa	aa	bb	bb	aa	aa	bb	aa	bb	bb	bb	bb	aa
Marker23015	aaxbb	aa	aa	bb	bb	aa	bb	bb	aa	bb	aa	bb	aa	bb	aa	aa	bb	aa	bb	aa	bb	bb	bb	bb	aa	aa	aa	bb	aa	aa	bb	bb	aa	aa	aa	aa	bb	aa	bb	aa	bb	aa	bb	bb	aa	aa	bb	aa	bb
Marker230217	aaxbb	aa	bb	aa	aa	aa	aa	aa	aa	bb	aa	aa	aa	aa	aa	bb	aa	bb	aa	aa	aa	aa	bb	aa	aa	bb	bb	aa	bb	bb	bb	bb	aa	bb	aa	aa	bb	bb	bb	bb	aa	aa	aa	aa	bb	bb	bb	bb	bb
Marker23025	aaxbb	bb	aa	aa	bb	bb	bb	bb	bb	bb	aa	bb	bb	bb	bb	bb	aa	bb	aa	bb	bb	bb	bb	aa	aa	bb	bb	bb	aa	bb	aa	bb	bb	aa	aa	bb	aa	aa	bb	aa	aa	bb	bb	bb	aa	bb	aa	aa	aa
Marker230283	aaxbb	aa	bb	aa	bb	bb	bb	bb	bb	bb	bb	bb	bb	bb	bb	bb	aa	aa	aa	aa	aa	aa	bb	aa	bb	aa	bb	aa	bb	bb	aa	bb	aa	aa	aa	bb	bb	bb	bb	bb	bb	aa	bb	bb	aa	bb	aa	bb	bb
Marker230348	aaxbb	aa	aa	bb	bb	aa	aa	bb	aa	bb	bb	bb	aa	aa	aa	aa	aa	bb	bb	bb	bb	aa	aa	bb	aa	bb	aa	aa	aa	bb	bb	aa	aa	aa	aa	aa	aa	aa	bb	bb	bb	bb	bb	bb	aa	aa	bb	bb	bb
Marker23037	aaxbb	aa	bb	aa	aa	bb	bb	aa	bb	bb	bb	bb	bb	aa	bb	aa	aa	aa	aa	bb	bb	bb	aa	aa	aa	bb	aa	aa	aa	bb	aa	bb	bb	bb	aa	aa	aa	aa	aa	aa	aa	bb	bb	bb	aa	bb	aa	aa	bb
Marker230482	aaxbb	aa	bb	aa	aa	aa	aa	aa	aa	bb	aa	aa	bb	aa	aa	aa	aa	aa	aa	aa	aa	aa	bb	aa	aa	bb	bb	aa	aa	aa	bb	bb	aa	aa	bb	aa	aa	aa	bb	bb	aa	bb	aa	aa	bb	bb	bb	bb	bb
Marker23058	aaxbb	bb	aa	bb	aa	bb	bb	bb	bb	aa	bb	bb	bb	bb	bb	aa	bb	aa	aa	bb	aa	bb	bb	bb	aa	aa	bb	bb	bb	bb	aa	aa	aa	bb	aa	aa	aa	aa	bb	aa	bb	aa	aa	bb	bb	bb	bb	aa	bb
Marker230591	aaxbb	bb	aa	bb	bb	bb	aa	aa	bb	aa	aa	bb	aa	aa	bb	aa	aa	aa	aa	aa	bb	aa	bb	bb	bb	aa	bb	bb	bb	bb	aa	aa	bb	bb	bb	bb	bb	bb	bb	aa	bb	bb	bb	bb	bb	bb	aa	bb	aa
Marker230603	aaxbb	bb	aa	aa	bb	aa	aa	aa	bb	aa	aa	bb	aa	aa	bb	aa	aa	bb	aa	aa	bb	aa	bb	aa	bb	bb	bb	bb	aa	aa	aa	bb	bb	bb	aa	bb	aa	bb	bb	aa	bb	bb	bb	bb	bb	bb	aa	bb	aa
Marker230693	aaxbb	bb	bb	bb	bb	aa	aa	aa	aa	aa	aa	bb	aa	aa	bb	bb	aa	aa	aa	aa	bb	bb	bb	bb	aa	aa	aa	bb	bb	bb	bb	bb	aa	aa	aa	aa	aa	aa	aa	bb	aa	bb	aa	aa	aa	aa	aa	aa	aa
Marker230785	aaxbb	bb	aa	aa	aa	aa	aa	aa	aa	aa	bb	bb	bb	bb	aa	aa	aa	bb	aa	aa	aa	aa	bb	bb	aa	aa	aa	bb	aa	aa	aa	aa	bb	aa	aa	bb	aa	aa	bb	bb	aa	aa	bb	aa	aa	aa	bb	bb	aa
Marker23105	aaxbb	bb	bb	bb	aa	bb	aa	aa	bb	aa	aa	aa	aa	aa	bb	aa	aa	bb	aa	aa	bb	aa	bb	aa	bb	aa	bb	bb	bb	aa	aa	bb	bb	bb	aa	bb	aa	aa	bb	aa	bb	bb	bb	bb	bb	aa	aa	aa	bb
Marker23106	aaxbb	aa	aa	bb	aa	bb	aa	aa	bb	aa	aa	bb	bb	bb	aa	bb	aa	bb	bb	aa	bb	bb	bb	bb	aa	aa	aa	bb	aa	bb	aa	aa	bb	aa	aa	bb	aa	bb	aa	aa	bb	aa	aa	bb	aa	aa	bb	aa	bb
Marker231104	aaxbb	bb	aa	aa	aa	aa	aa	aa	bb	bb	aa	bb	aa	aa	aa	aa	aa	aa	aa	bb	bb	bb	bb	aa	aa	bb	bb	bb	aa	aa	aa	aa	bb	bb	bb	bb	bb	bb	aa	aa	bb	bb	bb	bb	bb	aa	aa	aa	bb
Marker23112	aaxbb	bb	bb	aa	bb	bb	bb	bb	bb	bb	bb	bb	bb	bb	aa	aa	bb	bb	aa	bb	bb	bb	bb	aa	bb	bb	aa	aa	aa	aa	bb	aa	aa	aa	aa	bb	bb	aa	aa	aa	aa	aa	aa	bb	aa	aa	aa	aa	bb
Marker23115	aaxbb	aa	aa	bb	bb	aa	aa	aa	aa	aa	aa	aa	aa	aa	aa	bb	aa	bb	bb	aa	aa	aa	aa	bb	aa	aa	aa	aa	aa	aa	aa	aa	bb	bb	aa	aa	bb	aa	bb	aa	bb	aa	bb	bb	aa	aa	aa	bb	aa
Marker23117	aaxbb	bb	aa	aa	bb	bb	bb	bb	bb	bb	bb	bb	bb	bb	bb	bb	bb	aa	bb	bb	bb	bb	bb	bb	bb	aa	aa	bb	aa	aa	bb	aa	bb	bb	aa	aa	bb	aa	bb	aa	aa	bb	aa	aa	aa	aa	aa	bb	aa
Marker231211	aaxbb	aa	bb	aa	bb	aa	aa	aa	aa	aa	aa	bb	aa	aa	bb	bb	aa	aa	bb	aa	bb	aa	bb	aa	aa	aa	aa	bb	aa	bb	bb	bb	aa	aa	bb	aa	aa	aa	aa	bb	aa	aa	aa	aa	aa	aa	aa	aa	aa
Marker231327	aaxbb	bb	aa	aa	aa	bb	aa	aa	bb	aa	aa	bb	aa	aa	bb	aa	aa	aa	aa	aa	bb	aa	bb	aa	bb	aa	bb	bb	aa	bb	aa	bb	bb	bb	aa	bb	aa	bb	bb	aa	bb	bb	aa	bb	aa	aa	aa	aa	aa
Marker23172	aaxbb	bb	aa	bb	aa	bb	aa	aa	bb	aa	aa	bb	bb	bb	bb	bb	aa	bb	bb	aa	bb	bb	bb	bb	bb	aa	aa	bb	bb	bb	aa	aa	bb	aa	aa	bb	aa	bb	aa	aa	aa	aa	bb	bb	aa	aa	aa	aa	bb
Marker23173	aaxbb	aa	aa	aa	bb	bb	bb	bb	bb	bb	bb	bb	bb	bb	bb	bb	bb	aa	bb	bb	bb	bb	bb	bb	bb	bb	bb	bb	aa	bb	bb	aa	bb	bb	bb	bb	bb	bb	bb	aa	aa	bb	aa	aa	aa	aa	aa	bb	aa
Marker23190	aaxbb	bb	aa	bb	aa	bb	aa	aa	bb	bb	aa	aa	bb	aa	bb	aa	aa	aa	bb	aa	aa	bb	bb	bb	aa	aa	bb	aa	bb	bb	aa	bb	aa	aa	aa	aa	aa	aa	aa	aa	bb	aa	aa	bb	bb	aa	bb	aa	aa
Marker23204	aaxbb	aa	bb	bb	aa	aa	aa	aa	aa	aa	aa	aa	aa	bb	aa	bb	aa	bb	aa	aa	aa	aa	aa	bb	aa	bb	bb	aa	aa	bb	bb	aa	aa	bb	bb	aa	bb	bb	aa	aa	aa	aa	bb	aa	bb	bb	bb	bb	bb
Marker23221	aaxbb	bb	bb	aa	bb	bb	aa	bb	bb	bb	aa	bb	bb	bb	aa	bb	aa	bb	bb	aa	bb	bb	bb	bb	bb	aa	aa	bb	aa	bb	aa	bb	bb	aa	bb	bb	aa	bb	aa	aa	aa	aa	aa	bb	aa	aa	aa	aa	bb
Marker232223	aaxbb	bb	aa	aa	bb	aa	aa	aa	aa	aa	aa	bb	aa	aa	bb	aa	aa	aa	aa	aa	aa	aa	bb	aa	bb	bb	bb	bb	aa	aa	aa	aa	bb	bb	aa	bb	aa	aa	bb	aa	bb	bb	bb	bb	bb	bb	aa	aa	aa
Marker232670	aaxbb	aa	bb	bb	aa	aa	aa	aa	aa	aa	aa	aa	bb	aa	aa	aa	aa	bb	aa	bb	aa	aa	bb	aa	aa	bb	bb	bb	bb	aa	bb	bb	bb	aa	bb	aa	aa	bb	bb	bb	aa	bb	aa	aa	bb	bb	bb	bb	aa
Marker232731	aaxbb	aa	bb	bb	aa	aa	aa	aa	aa	aa	aa	aa	aa	aa	aa	bb	aa	bb	aa	aa	aa	aa	aa	aa	aa	bb	bb	aa	aa	aa	bb	aa	aa	bb	bb	aa	bb	bb	aa	aa	aa	aa	bb	aa	bb	bb	aa	bb	bb
Marker232793	aaxbb	aa	bb	aa	aa	bb	aa	bb	bb	bb	bb	bb	aa	bb	bb	bb	aa	bb	bb	bb	aa	bb	bb	aa	bb	aa	aa	bb	bb	bb	aa	aa	bb	aa	aa	bb	bb	bb	aa	aa	bb	aa	bb	bb	aa	bb	aa	aa	bb
Marker23289	aaxbb	bb	aa	aa	aa	bb	aa	bb	bb	aa	bb	bb	bb	bb	aa	bb	aa	bb	aa	bb	bb	bb	bb	bb	bb	aa	aa	bb	bb	bb	aa	bb	bb	aa	aa	bb	bb	bb	bb	aa	aa	aa	bb	bb	aa	bb	bb	bb	bb
Marker232974	aaxbb	bb	aa	aa	bb	bb	bb	bb	bb	bb	bb	bb	bb	bb	bb	bb	bb	bb	bb	bb	bb	bb	bb	bb	bb	aa	aa	bb	bb	aa	bb	aa	bb	bb	aa	bb	bb	aa	bb	aa	aa	bb	aa	aa	aa	aa	aa	bb	aa
Marker233038	aaxbb	aa	bb	bb	aa	aa	aa	aa	aa	aa	aa	aa	aa	aa	aa	aa	aa	aa	aa	bb	aa	aa	bb	aa	aa	bb	bb	bb	aa	aa	bb	aa	bb	bb	aa	aa	aa	aa	bb	bb	aa	aa	bb	aa	bb	bb	bb	bb	aa
Marker23308	aaxbb	aa	bb	bb	aa	aa	aa	aa	aa	aa	aa	aa	aa	aa	aa	bb	bb	bb	aa	aa	aa	aa	aa	aa	bb	bb	bb	aa	aa	aa	bb	aa	aa	bb	bb	aa	bb	bb	aa	aa	aa	bb	bb	aa	bb	bb	aa	bb	bb
Marker23314	aaxbb	bb	aa	aa	aa	bb	aa	aa	bb	aa	aa	bb	bb	aa	bb	aa	bb	aa	bb	bb	bb	aa	bb	bb	aa	aa	bb	bb	aa	aa	aa	aa	aa	aa	aa	bb	aa	bb	aa	aa	bb	aa	aa	bb	aa	bb	bb	aa	bb
Marker233219	aaxbb	bb	aa	bb	aa	aa	aa	bb	bb	bb	aa	aa	bb	bb	bb	aa	bb	aa	aa	bb	bb	bb	bb	bb	aa	aa	aa	bb	bb	aa	aa	aa	aa	bb	aa	aa	aa	aa	aa	aa	aa	aa	aa	bb	bb	aa	bb	aa	bb
Marker233288	aaxbb	bb	aa	aa	bb	bb	aa	aa	bb	aa	aa	bb	aa	aa	bb	aa	aa	aa	aa	aa	bb	aa	bb	bb	bb	bb	bb	bb	aa	aa	aa	bb	bb	bb	aa	bb	aa	aa	bb	aa	bb	bb	bb	bb	bb	aa	aa	aa	bb
Marker23342	aaxbb	bb	aa	aa	aa	bb	bb	bb	bb	bb	aa	bb	bb	bb	bb	aa	bb	aa	bb	bb	bb	bb	aa	bb	aa	aa	bb	bb	aa	bb	aa	aa	aa	aa	aa	aa	aa	aa	aa	aa	bb	aa	aa	bb	bb	aa	bb	bb	bb
Marker23349	aaxbb	aa	bb	bb	aa	bb	bb	bb	bb	aa	aa	bb	bb	bb	aa	bb	aa	bb	bb	aa	bb	bb	bb	bb	bb	aa	aa	bb	aa	bb	aa	aa	bb	aa	aa	bb	aa	bb	aa	aa	bb	aa	aa	bb	aa	aa	aa	aa	bb
Marker23359	aaxbb	aa	bb	bb	aa	aa	aa	aa	aa	aa	aa	aa	aa	bb	aa	bb	aa	bb	aa	aa	bb	aa	aa	aa	bb	bb	bb	aa	aa	aa	bb	aa	aa	bb	bb	aa	bb	bb	aa	aa	aa	aa	bb	aa	bb	bb	aa	bb	bb
Marker233736	aaxbb	aa	aa	aa	bb	bb	bb	bb	bb	bb	bb	bb	bb	bb	bb	bb	bb	aa	bb	bb	bb	bb	bb	bb	bb	aa	bb	bb	aa	aa	bb	aa	bb	bb	aa	bb	bb	aa	bb	aa	aa	bb	bb	aa	aa	aa	aa	bb	aa
Marker234057	aaxbb	bb	aa	aa	bb	bb	bb	bb	bb	bb	aa	bb	bb	bb	aa	bb	aa	bb	bb	aa	bb	bb	bb	bb	bb	aa	aa	bb	bb	bb	aa	aa	bb	bb	aa	bb	aa	bb	aa	aa	bb	aa	bb	bb	aa	bb	aa	aa	bb
Marker23410	aaxbb	bb	bb	bb	bb	bb	bb	bb	bb	bb	aa	bb	bb	bb	aa	bb	aa	bb	bb	aa	bb	bb	bb	bb	bb	aa	aa	bb	aa	bb	aa	bb	bb	bb	aa	bb	aa	bb	bb	aa	aa	aa	bb	bb	bb	bb	bb	bb	bb
Marker23415	aaxbb	bb	bb	bb	aa	bb	bb	bb	bb	bb	bb	bb	bb	aa	bb	aa	bb	aa	bb	bb	bb	bb	bb	aa	aa	aa	bb	bb	aa	aa	aa	aa	aa	aa	aa	aa	aa	aa	aa	bb	bb	aa	aa	bb	bb	bb	bb	aa	bb
Marker234375	aaxbb	bb	bb	aa	aa	bb	aa	bb	bb	bb	bb	bb	bb	bb	bb	aa	bb	bb	bb	bb	bb	aa	aa	bb	bb	bb	aa	bb	aa	bb	aa	bb	aa	aa	bb	bb	aa	aa	aa	aa	bb	aa	bb	bb	bb	bb	bb	aa	bb
Marker234423	aaxbb	aa	bb	bb	aa	aa	aa	aa	aa	bb	aa	aa	aa	aa	aa	aa	aa	aa	aa	bb	aa	aa	aa	aa	aa	bb	bb	aa	bb	aa	bb	bb	bb	bb	bb	aa	aa	aa	bb	bb	aa	bb	aa	aa	bb	aa	bb	bb	aa
Marker23446	aaxbb	aa	bb	bb	aa	aa	aa	aa	aa	aa	aa	aa	aa	bb	aa	bb	aa	bb	aa	aa	aa	aa	aa	aa	bb	bb	bb	aa	aa	aa	bb	aa	aa	bb	bb	bb	bb	bb	aa	aa	aa	aa	aa	aa	bb	bb	aa	bb	bb
Marker23450	aaxbb	aa	bb	bb	aa	aa	aa	aa	aa	aa	aa	aa	bb	aa	aa	aa	aa	aa	aa	bb	aa	aa	bb	aa	bb	bb	bb	aa	aa	aa	bb	bb	bb	aa	bb	aa	aa	aa	bb	bb	aa	bb	aa	aa	bb	bb	bb	bb	bb
Marker234518	aaxbb	aa	bb	bb	aa	aa	aa	aa	aa	aa	aa	aa	bb	bb	aa	aa	aa	aa	aa	aa	aa	aa	aa	aa	aa	bb	bb	aa	aa	aa	bb	bb	bb	bb	bb	aa	aa	aa	bb	bb	aa	bb	aa	aa	aa	bb	bb	bb	aa
Marker23466	aaxbb	aa	bb	bb	aa	aa	aa	aa	aa	bb	aa	aa	bb	aa	aa	bb	aa	bb	aa	bb	aa	aa	aa	aa	aa	bb	bb	aa	aa	aa	bb	bb	bb	bb	aa	aa	aa	aa	bb	bb	aa	bb	bb	aa	bb	bb	bb	bb	aa
Marker234681	aaxbb	aa	bb	aa	aa	aa	aa	aa	aa	bb	aa	aa	aa	aa	aa	aa	aa	bb	aa	aa	aa	bb	bb	aa	bb	bb	bb	aa	aa	aa	bb	aa	bb	aa	aa	aa	aa	aa	bb	bb	aa	bb	aa	aa	bb	bb	bb	bb	bb
Marker234781	aaxbb	bb	aa	aa	bb	bb	bb	aa	bb	aa	aa	aa	aa	aa	bb	aa	aa	aa	aa	aa	bb	aa	bb	bb	bb	bb	bb	bb	aa	aa	aa	bb	bb	bb	aa	bb	aa	aa	bb	aa	bb	bb	bb	bb	bb	aa	aa	aa	bb
Marker234934	aaxbb	aa	bb	aa	aa	aa	aa	aa	aa	aa	aa	aa	aa	bb	aa	bb	aa	aa	aa	aa	aa	aa	aa	aa	aa	bb	aa	aa	aa	aa	bb	bb	bb	aa	bb	aa	bb	aa	aa	bb	aa	bb	aa	aa	bb	bb	bb	bb	aa
Marker234968	aaxbb	aa	aa	bb	bb	bb	aa	bb	bb	bb	aa	bb	bb	bb	bb	bb	bb	bb	bb	bb	bb	bb	bb	bb	bb	aa	aa	bb	bb	bb	aa	bb	bb	bb	aa	bb	aa	aa	aa	aa	bb	aa	bb	bb	aa	bb	aa	aa	bb
Marker235246	aaxbb	aa	aa	bb	bb	aa	aa	bb	bb	bb	bb	aa	aa	aa	aa	aa	bb	aa	bb	bb	aa	aa	bb	aa	bb	aa	bb	aa	bb	aa	bb	bb	aa	bb	aa	bb	bb	bb	bb	bb	aa	aa	aa	aa	bb	bb	aa	bb	aa
Marker235279	aaxbb	bb	bb	aa	bb	aa	aa	aa	bb	bb	aa	bb	aa	aa	bb	aa	aa	aa	aa	aa	bb	aa	bb	aa	bb	aa	bb	bb	aa	aa	aa	bb	bb	bb	bb	bb	bb	bb	bb	aa	bb	bb	aa	bb	aa	aa	bb	bb	aa
Marker235286	aaxbb	aa	aa	aa	bb	bb	bb	bb	bb	bb	bb	bb	bb	bb	bb	bb	bb	aa	bb	bb	bb	bb	bb	bb	bb	aa	bb	bb	aa	aa	bb	aa	bb	bb	aa	bb	bb	aa	bb	aa	aa	bb	aa	aa	aa	aa	aa	bb	aa
Marker235339	aaxbb	bb	aa	bb	aa	aa	aa	aa	aa	aa	aa	bb	aa	aa	bb	aa	aa	aa	aa	aa	bb	aa	bb	aa	bb	aa	bb	bb	aa	bb	aa	bb	bb	bb	aa	bb	aa	aa	bb	aa	bb	aa	bb	bb	bb	bb	aa	aa	aa
Marker23536	aaxbb	bb	bb	bb	aa	bb	aa	bb	bb	bb	bb	bb	bb	bb	aa	bb	aa	bb	bb	aa	aa	bb	bb	bb	bb	aa	aa	bb	aa	bb	aa	aa	bb	aa	aa	bb	bb	bb	bb	aa	bb	aa	aa	bb	aa	bb	bb	aa	bb
Marker23550	aaxbb	aa	bb	bb	aa	aa	aa	aa	aa	aa	aa	aa	aa	bb	aa	bb	aa	bb	aa	aa	aa	aa	aa	bb	aa	bb	bb	aa	aa	aa	bb	aa	aa	aa	bb	aa	bb	bb	aa	aa	aa	aa	bb	aa	aa	bb	aa	bb	bb
Marker23579	aaxbb	bb	bb	bb	bb	aa	bb	bb	bb	bb	bb	bb	aa	bb	bb	aa	bb	bb	aa	bb	aa	bb	bb	bb	aa	bb	aa	aa	aa	bb	aa	aa	aa	aa	aa	aa	bb	aa	aa	aa	bb	aa	bb	bb	aa	aa	aa	aa	aa
Marker236004	aaxbb	aa	bb	bb	aa	aa	aa	aa	aa	bb	aa	aa	bb	aa	aa	bb	aa	aa	aa	aa	aa	aa	bb	aa	aa	bb	bb	aa	bb	aa	bb	bb	bb	bb	aa	aa	bb	bb	bb	bb	aa	aa	aa	aa	aa	bb	bb	aa	aa
Marker23625	aaxbb	aa	bb	bb	aa	aa	aa	aa	aa	aa	aa	aa	aa	bb	aa	bb	aa	bb	aa	aa	aa	aa	aa	aa	aa	bb	bb	aa	bb	aa	bb	bb	aa	bb	bb	aa	bb	bb	aa	aa	aa	bb	bb	aa	bb	bb	aa	bb	bb
Marker23634	aaxbb	aa	bb	bb	aa	aa	aa	aa	aa	aa	aa	aa	aa	bb	aa	bb	aa	bb	aa	aa	aa	aa	aa	aa	aa	bb	bb	aa	aa	aa	bb	aa	aa	bb	bb	aa	bb	bb	aa	aa	aa	aa	aa	aa	bb	bb	aa	bb	bb
Marker236395	aaxbb	bb	aa	bb	aa	bb	aa	aa	bb	bb	bb	bb	bb	bb	bb	bb	bb	bb	bb	bb	bb	bb	bb	bb	bb	aa	aa	bb	bb	bb	aa	aa	bb	bb	bb	bb	bb	aa	aa	aa	bb	aa	bb	bb	aa	bb	bb	aa	aa
Marker23644	aaxbb	aa	aa	aa	bb	bb	bb	bb	bb	bb	bb	bb	bb	bb	bb	bb	bb	aa	bb	bb	aa	bb	bb	aa	bb	aa	bb	bb	aa	aa	bb	aa	bb	bb	aa	bb	bb	aa	bb	aa	aa	bb	aa	aa	aa	aa	aa	bb	aa
Marker236487	aaxbb	bb	aa	bb	bb	bb	aa	bb	bb	aa	aa	bb	bb	bb	aa	bb	aa	bb	bb	aa	bb	bb	bb	bb	bb	aa	aa	bb	aa	bb	aa	aa	bb	aa	aa	bb	aa	aa	bb	aa	bb	aa	aa	bb	aa	aa	aa	aa	aa
Marker23656	aaxbb	bb	aa	bb	aa	bb	bb	bb	bb	bb	bb	aa	bb	bb	bb	aa	bb	aa	bb	aa	aa	bb	bb	aa	bb	aa	aa	aa	bb	aa	aa	aa	aa	aa	aa	bb	aa	aa	bb	bb	bb	aa	aa	bb	bb	aa	aa	aa	bb
Marker236592	aaxbb	bb	bb	aa	bb	aa	aa	aa	bb	aa	aa	bb	aa	aa	bb	aa	aa	aa	aa	bb	bb	aa	bb	bb	aa	aa	aa	bb	aa	bb	bb	bb	aa	bb	aa	aa	bb	aa	aa	aa	aa	bb	aa	aa	aa	aa	aa	bb	aa
Marker23663	aaxbb	aa	aa	bb	bb	bb	bb	bb	bb	bb	bb	bb	bb	bb	bb	bb	bb	aa	bb	bb	bb	bb	bb	bb	bb	bb	bb	bb	aa	aa	bb	aa	bb	bb	aa	bb	bb	bb	bb	aa	aa	bb	aa	aa	aa	aa	aa	bb	aa
Marker236943	aaxbb	aa	aa	aa	aa	bb	aa	bb	bb	bb	bb	bb	bb	bb	bb	bb	bb	bb	bb	bb	bb	bb	bb	aa	bb	aa	aa	bb	aa	bb	aa	aa	bb	aa	aa	bb	aa	bb	aa	aa	bb	aa	bb	bb	aa	aa	aa	aa	bb
Marker23699	aaxbb	bb	aa	aa	bb	bb	bb	bb	bb	bb	bb	bb	bb	bb	bb	aa	bb	aa	aa	aa	bb	aa	bb	aa	aa	aa	aa	bb	bb	bb	aa	aa	aa	bb	aa	bb	aa	aa	aa	aa	bb	aa	aa	bb	bb	aa	bb	aa	aa
Marker237010	aaxbb	aa	aa	bb	bb	bb	bb	bb	bb	bb	bb	bb	bb	bb	bb	bb	bb	bb	bb	bb	aa	bb	bb	bb	bb	aa	aa	bb	bb	bb	bb	aa	bb	bb	aa	bb	bb	aa	bb	aa	aa	aa	aa	bb	aa	bb	aa	bb	aa
Marker23710	aaxbb	bb	aa	aa	aa	bb	aa	aa	bb	aa	bb	bb	bb	bb	aa	bb	aa	bb	bb	aa	bb	bb	aa	bb	bb	aa	aa	bb	aa	bb	aa	bb	bb	aa	bb	bb	aa	bb	bb	aa	bb	aa	bb	bb	aa	bb	aa	aa	bb
Marker237133	aaxbb	bb	aa	aa	bb	aa	aa	aa	aa	bb	aa	bb	aa	aa	bb	aa	aa	bb	aa	aa	bb	aa	bb	bb	bb	bb	bb	bb	aa	aa	aa	aa	bb	bb	bb	bb	aa	bb	aa	aa	aa	bb	bb	bb	aa	bb	aa	bb	aa
Marker23724	aaxbb	bb	bb	aa	bb	aa	bb	bb	bb	bb	bb	bb	bb	bb	bb	aa	bb	bb	aa	bb	aa	bb	bb	bb	bb	bb	aa	aa	aa	bb	aa	aa	aa	aa	aa	bb	bb	bb	aa	aa	bb	aa	aa	bb	aa	aa	aa	aa	bb
Marker23739	aaxbb	bb	bb	aa	bb	aa	bb	bb	bb	bb	bb	bb	bb	aa	aa	aa	bb	bb	bb	bb	bb	bb	bb	bb	bb	bb	aa	aa	aa	bb	aa	aa	aa	bb	aa	bb	bb	aa	aa	aa	bb	aa	aa	bb	aa	aa	aa	aa	aa
Marker23742	aaxbb	aa	aa	aa	bb	bb	aa	bb	bb	aa	aa	bb	bb	bb	aa	bb	aa	bb	bb	aa	bb	bb	bb	bb	bb	aa	aa	bb	aa	bb	aa	bb	bb	bb	aa	bb	aa	bb	aa	aa	bb	aa	bb	bb	aa	bb	aa	aa	bb
Marker23745	aaxbb	bb	aa	aa	aa	aa	aa	aa	bb	bb	aa	bb	aa	aa	bb	aa	aa	aa	aa	aa	bb	aa	bb	aa	bb	aa	bb	bb	bb	bb	aa	bb	bb	bb	aa	bb	bb	bb	bb	aa	bb	bb	bb	bb	aa	bb	aa	bb	bb
Marker237528	aaxbb	aa	bb	bb	aa	aa	bb	aa	aa	aa	aa	aa	aa	aa	aa	bb	aa	aa	aa	aa	aa	aa	aa	aa	aa	bb	bb	bb	bb	aa	bb	bb	bb	aa	bb	aa	bb	aa	bb	bb	aa	bb	aa	aa	bb	bb	bb	bb	aa
Marker237578	aaxbb	aa	bb	bb	bb	aa	aa	aa	aa	bb	aa	aa	aa	aa	aa	bb	aa	aa	aa	bb	bb	bb	aa	bb	aa	aa	bb	bb	aa	bb	aa	bb	aa	aa	bb	aa	aa	aa	aa	bb	aa	bb	aa	aa	aa	aa	aa	aa	aa
Marker23776	aaxbb	bb	aa	aa	aa	bb	bb	bb	bb	bb	aa	bb	bb	aa	bb	aa	bb	aa	bb	bb	bb	aa	aa	bb	aa	aa	aa	bb	aa	aa	aa	aa	aa	bb	aa	bb	aa	bb	aa	aa	bb	aa	aa	bb	bb	aa	bb	bb	bb
Marker23779	aaxbb	bb	aa	bb	aa	bb	aa	aa	bb	aa	aa	bb	aa	aa	bb	aa	aa	aa	aa	aa	aa	aa	bb	aa	bb	bb	bb	bb	bb	aa	aa	bb	bb	bb	aa	bb	aa	bb	bb	aa	aa	aa	bb	bb	aa	aa	aa	aa	aa
Marker237956	aaxbb	aa	aa	aa	bb	bb	bb	bb	bb	bb	bb	bb	bb	bb	bb	bb	bb	aa	bb	bb	bb	bb	bb	bb	bb	aa	aa	bb	bb	bb	bb	aa	bb	bb	aa	bb	bb	aa	bb	aa	aa	bb	aa	bb	aa	bb	aa	bb	aa
Marker237967	aaxbb	bb	aa	aa	aa	aa	aa	aa	aa	aa	bb	aa	bb	bb	aa	aa	aa	aa	aa	aa	aa	bb	bb	bb	bb	aa	aa	bb	aa	aa	bb	bb	bb	aa	aa	bb	aa	aa	bb	bb	aa	aa	bb	aa	bb	aa	bb	bb	aa
Marker238061	aaxbb	bb	aa	bb	aa	aa	aa	aa	bb	bb	aa	bb	aa	aa	bb	aa	aa	aa	aa	aa	bb	aa	bb	aa	bb	bb	bb	bb	bb	aa	aa	aa	bb	bb	aa	bb	aa	aa	bb	aa	bb	bb	bb	bb	bb	aa	aa	aa	aa
Marker238093	aaxbb	aa	bb	aa	aa	aa	bb	aa	aa	bb	aa	aa	bb	aa	aa	bb	aa	aa	aa	bb	aa	aa	aa	aa	aa	bb	bb	aa	aa	aa	bb	aa	bb	aa	bb	aa	aa	aa	bb	bb	aa	aa	aa	aa	bb	bb	bb	bb	aa
Marker23814	aaxbb	aa	bb	bb	aa	aa	aa	aa	aa	aa	aa	aa	aa	bb	aa	bb	aa	bb	aa	aa	aa	aa	aa	aa	bb	bb	bb	aa	aa	bb	bb	bb	aa	bb	bb	aa	bb	bb	bb	aa	aa	aa	bb	aa	aa	bb	aa	bb	bb
Marker23824	aaxbb	aa	bb	bb	aa	aa	aa	aa	aa	aa	aa	aa	aa	bb	aa	bb	aa	bb	aa	aa	aa	aa	aa	aa	bb	bb	bb	aa	aa	aa	bb	bb	aa	bb	bb	aa	bb	bb	aa	aa	aa	bb	bb	aa	bb	bb	aa	bb	bb
Marker23839	aaxbb	bb	bb	bb	bb	aa	bb	bb	bb	bb	bb	bb	bb	aa	aa	aa	bb	bb	bb	bb	aa	bb	bb	bb	aa	bb	aa	aa	aa	bb	bb	aa	aa	bb	aa	bb	bb	bb	aa	aa	bb	aa	aa	bb	aa	aa	aa	aa	aa
Marker238597	aaxbb	aa	aa	bb	aa	bb	aa	bb	bb	bb	aa	bb	bb	bb	aa	bb	bb	bb	bb	aa	bb	bb	bb	bb	bb	aa	aa	bb	aa	bb	aa	aa	aa	aa	aa	bb	aa	aa	aa	aa	aa	aa	bb	aa	aa	bb	aa	aa	bb
Marker238653	aaxbb	aa	bb	bb	aa	aa	aa	aa	aa	bb	aa	aa	aa	aa	aa	bb	aa	bb	aa	aa	aa	aa	bb	aa	aa	bb	bb	aa	bb	aa	bb	bb	bb	bb	bb	aa	bb	aa	bb	bb	aa	aa	aa	aa	bb	bb	bb	bb	aa
Marker23868	aaxbb	bb	bb	aa	aa	bb	bb	bb	bb	bb	bb	bb	bb	aa	aa	aa	bb	bb	aa	aa	aa	bb	aa	aa	aa	bb	bb	aa	aa	aa	aa	aa	aa	aa	aa	aa	bb	aa	aa	aa	aa	aa	bb	bb	aa	aa	aa	aa	bb
Marker238772	aaxbb	bb	bb	aa	aa	bb	aa	bb	bb	aa	bb	bb	bb	bb	bb	bb	aa	bb	bb	aa	bb	bb	bb	bb	bb	aa	aa	bb	bb	bb	aa	bb	bb	bb	aa	bb	aa	aa	aa	aa	bb	aa	aa	bb	aa	bb	aa	aa	aa
Marker23880	aaxbb	bb	bb	aa	bb	aa	aa	aa	bb	bb	aa	bb	bb	bb	bb	bb	aa	aa	aa	aa	bb	bb	bb	bb	aa	aa	aa	bb	aa	aa	bb	bb	aa	aa	bb	aa	aa	aa	bb	bb	aa	aa	bb	aa	aa	aa	aa	aa	aa
Marker23896	aaxbb	bb	aa	aa	aa	bb	aa	aa	bb	aa	aa	bb	aa	aa	bb	aa	aa	aa	aa	aa	bb	aa	bb	aa	bb	bb	bb	bb	bb	aa	aa	aa	bb	bb	bb	bb	aa	aa	bb	aa	bb	bb	bb	bb	bb	aa	aa	aa	bb
Marker23899	aaxbb	aa	bb	aa	bb	aa	aa	aa	bb	bb	bb	bb	aa	bb	bb	bb	aa	aa	aa	aa	bb	aa	bb	aa	aa	aa	bb	bb	aa	bb	bb	bb	aa	bb	aa	aa	aa	aa	aa	bb	aa	bb	aa	aa	bb	aa	aa	aa	aa
Marker23915	aaxbb	aa	bb	aa	aa	aa	aa	aa	aa	aa	aa	bb	bb	aa	aa	aa	aa	aa	aa	aa	aa	aa	aa	aa	aa	bb	bb	aa	aa	aa	bb	bb	bb	aa	bb	aa	aa	aa	bb	bb	aa	aa	bb	bb	aa	bb	bb	aa	aa
Marker23917	aaxbb	bb	aa	aa	bb	bb	aa	bb	bb	aa	aa	bb	bb	bb	aa	bb	aa	bb	bb	aa	bb	bb	bb	bb	bb	aa	aa	bb	aa	aa	aa	bb	bb	aa	aa	bb	bb	bb	bb	aa	aa	aa	aa	bb	bb	aa	bb	aa	bb
Marker23933	aaxbb	aa	bb	bb	bb	bb	bb	bb	bb	bb	bb	bb	bb	bb	bb	bb	bb	aa	bb	bb	bb	bb	bb	bb	bb	bb	aa	bb	aa	aa	bb	bb	bb	bb	aa	bb	bb	aa	bb	aa	aa	bb	aa	bb	aa	aa	bb	bb	aa
Marker23938	aaxbb	aa	aa	aa	bb	aa	aa	bb	bb	bb	aa	bb	bb	aa	aa	bb	bb	aa	aa	aa	bb	bb	bb	bb	bb	aa	bb	aa	bb	bb	bb	aa	aa	aa	aa	bb	aa	aa	bb	aa	aa	aa	aa	aa	aa	bb	aa	aa	bb
Marker23941	aaxbb	bb	aa	bb	aa	bb	aa	aa	aa	aa	bb	aa	bb	bb	aa	aa	aa	aa	bb	aa	bb	bb	bb	bb	aa	aa	aa	bb	aa	aa	bb	aa	bb	aa	aa	aa	aa	aa	aa	bb	aa	bb	aa	aa	aa	aa	aa	bb	aa
Marker23943	aaxbb	aa	aa	bb	bb	bb	bb	bb	bb	bb	bb	bb	bb	bb	bb	bb	bb	bb	bb	bb	bb	bb	bb	bb	bb	aa	bb	bb	aa	aa	bb	bb	bb	bb	aa	bb	bb	bb	bb	aa	aa	bb	aa	aa	bb	aa	aa	bb	aa
Marker239439	aaxbb	aa	bb	bb	aa	aa	aa	aa	aa	aa	aa	aa	aa	bb	aa	bb	aa	bb	aa	aa	aa	aa	aa	aa	bb	aa	bb	aa	aa	aa	bb	bb	aa	bb	bb	aa	bb	bb	aa	aa	aa	aa	bb	aa	aa	bb	aa	bb	bb
Marker23950	aaxbb	bb	aa	aa	aa	bb	aa	bb	bb	bb	bb	bb	bb	bb	aa	bb	aa	aa	bb	bb	bb	bb	bb	bb	bb	aa	aa	bb	bb	aa	aa	aa	bb	bb	aa	bb	bb	bb	bb	bb	bb	aa	bb	bb	aa	bb	aa	aa	bb
Marker23956	aaxbb	aa	aa	aa	aa	bb	aa	bb	bb	bb	aa	bb	bb	bb	bb	bb	aa	aa	bb	bb	bb	bb	bb	bb	bb	aa	aa	bb	bb	aa	aa	bb	bb	aa	aa	bb	aa	bb	aa	aa	bb	aa	bb	bb	aa	aa	bb	aa	bb
Marker23958	aaxbb	bb	aa	aa	aa	bb	aa	bb	bb	bb	aa	bb	bb	aa	bb	aa	bb	aa	bb	aa	bb	aa	bb	bb	aa	aa	aa	bb	bb	bb	aa	aa	aa	bb	aa	bb	aa	aa	bb	aa	bb	aa	bb	bb	aa	bb	aa	aa	bb
Marker23970	aaxbb	aa	aa	bb	bb	bb	bb	bb	bb	bb	bb	bb	bb	bb	bb	bb	bb	bb	bb	bb	bb	bb	bb	bb	bb	aa	aa	bb	bb	aa	bb	aa	bb	bb	bb	bb	bb	bb	aa	aa	aa	bb	aa	aa	aa	bb	aa	bb	aa
Marker23976	aaxbb	bb	bb	bb	aa	aa	bb	aa	aa	aa	bb	aa	aa	aa	aa	aa	bb	aa	bb	bb	aa	aa	aa	bb	bb	aa	aa	bb	bb	aa	aa	bb	aa	bb	bb	aa	aa	bb	aa	bb	aa	bb	bb	aa	bb	aa	aa	bb	bb
Marker24006	aaxbb	aa	aa	aa	aa	bb	aa	bb	bb	aa	bb	bb	bb	bb	bb	bb	aa	bb	bb	aa	bb	bb	bb	bb	bb	aa	aa	bb	aa	bb	aa	aa	bb	aa	aa	bb	bb	bb	aa	aa	bb	aa	bb	aa	aa	bb	aa	aa	bb
Marker24008	aaxbb	aa	bb	bb	aa	bb	bb	aa	bb	bb	bb	bb	bb	aa	bb	aa	aa	aa	aa	aa	bb	bb	aa	aa	aa	bb	aa	aa	aa	bb	aa	aa	bb	aa	aa	aa	aa	aa	aa	aa	aa	bb	bb	aa	aa	bb	aa	aa	bb
Marker24024	aaxbb	bb	aa	aa	aa	bb	bb	bb	bb	bb	bb	aa	bb	aa	bb	aa	bb	aa	bb	bb	bb	bb	bb	bb	aa	aa	bb	bb	aa	aa	aa	aa	bb	aa	aa	bb	aa	aa	bb	aa	bb	aa	aa	bb	aa	aa	bb	bb	bb
Marker240352	aaxbb	aa	bb	bb	aa	aa	aa	aa	aa	aa	aa	aa	aa	bb	aa	bb	aa	bb	aa	aa	aa	aa	aa	aa	bb	aa	bb	aa	aa	aa	bb	aa	aa	bb	bb	aa	bb	bb	aa	aa	aa	bb	aa	aa	aa	bb	aa	bb	bb
Marker240416	aaxbb	bb	aa	aa	aa	aa	aa	aa	bb	aa	aa	bb	aa	aa	bb	aa	aa	aa	aa	aa	bb	aa	bb	bb	bb	bb	bb	bb	aa	aa	aa	bb	bb	bb	aa	bb	aa	bb	bb	aa	bb	aa	bb	bb	aa	bb	aa	aa	bb
Marker24045	aaxbb	aa	aa	aa	aa	bb	aa	aa	bb	aa	aa	bb	bb	bb	bb	bb	aa	bb	bb	bb	bb	bb	bb	bb	bb	aa	aa	bb	bb	aa	aa	bb	aa	aa	aa	bb	aa	bb	aa	aa	bb	bb	bb	aa	aa	bb	aa	aa	bb
Marker240698	aaxbb	aa	bb	bb	aa	aa	aa	aa	aa	aa	aa	aa	aa	bb	aa	bb	aa	bb	aa	aa	aa	aa	aa	aa	aa	bb	bb	aa	aa	aa	bb	aa	aa	bb	bb	aa	bb	bb	aa	aa	aa	aa	bb	aa	aa	bb	aa	bb	bb
Marker24077	aaxbb	aa	bb	bb	aa	aa	aa	aa	aa	aa	aa	aa	aa	bb	aa	bb	aa	bb	aa	aa	aa	aa	aa	aa	aa	bb	bb	aa	aa	aa	bb	aa	aa	bb	aa	aa	bb	bb	aa	aa	aa	bb	bb	aa	bb	bb	aa	bb	bb
Marker24083	aaxbb	bb	aa	aa	aa	aa	aa	bb	bb	bb	aa	bb	bb	bb	bb	aa	aa	aa	bb	aa	bb	bb	aa	aa	aa	aa	bb	bb	aa	bb	aa	aa	aa	bb	aa	aa	aa	bb	aa	aa	bb	aa	bb	bb	aa	bb	bb	aa	bb
Marker240843	aaxbb	bb	bb	aa	aa	aa	aa	aa	aa	aa	aa	bb	aa	aa	bb	aa	aa	aa	aa	aa	bb	aa	bb	bb	bb	bb	bb	bb	aa	bb	aa	aa	bb	bb	bb	bb	aa	bb	bb	aa	bb	bb	aa	bb	aa	aa	aa	bb	bb
Marker240893	aaxbb	bb	aa	aa	aa	bb	aa	bb	bb	bb	aa	bb	bb	bb	aa	bb	aa	bb	bb	aa	bb	bb	bb	bb	aa	aa	aa	bb	aa	bb	aa	bb	bb	aa	aa	bb	bb	bb	bb	aa	aa	aa	bb	aa	aa	aa	bb	aa	bb
Marker241078	aaxbb	bb	aa	aa	aa	bb	bb	bb	bb	bb	bb	bb	aa	aa	aa	aa	bb	aa	bb	bb	bb	aa	aa	bb	bb	aa	aa	bb	aa	bb	aa	aa	aa	bb	aa	aa	aa	aa	aa	bb	bb	aa	bb	bb	bb	bb	aa	aa	aa
Marker24120	aaxbb	bb	bb	bb	aa	aa	aa	aa	aa	aa	aa	aa	aa	bb	aa	bb	aa	bb	aa	aa	aa	aa	bb	aa	aa	bb	bb	aa	aa	aa	bb	aa	aa	bb	bb	aa	bb	bb	aa	aa	aa	aa	bb	aa	aa	bb	aa	aa	bb
Marker241213	aaxbb	aa	bb	bb	aa	aa	aa	aa	bb	aa	aa	aa	aa	aa	aa	bb	aa	bb	aa	aa	bb	aa	aa	aa	bb	aa	aa	aa	bb	aa	bb	aa	aa	bb	aa	aa	aa	bb	bb	bb	aa	bb	aa	aa	bb	bb	aa	bb	aa
Marker24136	aaxbb	bb	aa	bb	aa	bb	aa	aa	bb	aa	aa	bb	aa	aa	bb	aa	aa	bb	aa	aa	bb	aa	bb	bb	bb	aa	bb	bb	aa	aa	aa	bb	bb	bb	aa	bb	aa	aa	bb	aa	bb	aa	bb	bb	aa	aa	aa	aa	bb
Marker24137	aaxbb	aa	bb	bb	aa	bb	aa	bb	bb	aa	aa	bb	bb	bb	aa	bb	aa	bb	bb	aa	bb	bb	bb	bb	aa	aa	aa	bb	aa	bb	aa	aa	bb	bb	aa	bb	aa	aa	aa	aa	bb	aa	bb	bb	aa	aa	bb	aa	bb
Marker24155	aaxbb	bb	aa	bb	aa	bb	aa	bb	bb	bb	bb	bb	bb	aa	bb	aa	bb	aa	bb	aa	bb	aa	aa	bb	aa	bb	aa	aa	bb	bb	aa	aa	aa	bb	aa	bb	aa	aa	aa	aa	aa	aa	aa	bb	aa	aa	aa	aa	aa
Marker24170	aaxbb	bb	aa	aa	aa	bb	aa	aa	bb	bb	aa	bb	aa	aa	bb	aa	aa	aa	aa	aa	bb	aa	bb	aa	aa	bb	bb	bb	bb	aa	aa	bb	bb	bb	aa	bb	aa	bb	bb	aa	aa	bb	bb	bb	bb	aa	bb	aa	bb
Marker241741	aaxbb	aa	bb	bb	bb	aa	aa	aa	aa	bb	aa	bb	bb	aa	bb	bb	aa	aa	aa	aa	bb	bb	bb	aa	aa	aa	aa	bb	aa	bb	bb	bb	aa	bb	bb	aa	aa	aa	aa	bb	aa	bb	aa	aa	aa	aa	bb	aa	aa
Marker241827	aaxbb	aa	bb	aa	bb	aa	aa	aa	aa	aa	aa	aa	aa	aa	bb	bb	aa	aa	aa	aa	bb	aa	bb	bb	aa	aa	aa	bb	bb	bb	bb	bb	aa	aa	aa	aa	bb	aa	aa	bb	aa	bb	aa	aa	aa	aa	aa	bb	aa
Marker24193	aaxbb	bb	bb	aa	aa	aa	bb	bb	bb	bb	bb	bb	bb	aa	bb	aa	bb	aa	bb	aa	bb	aa	bb	bb	aa	aa	aa	bb	bb	bb	aa	aa	aa	bb	bb	aa	aa	aa	aa	aa	bb	aa	aa	bb	bb	bb	bb	aa	aa
Marker241963	aaxbb	aa	bb	aa	aa	aa	bb	aa	aa	bb	aa	aa	aa	bb	aa	aa	aa	aa	aa	aa	aa	aa	aa	aa	aa	bb	bb	aa	aa	aa	bb	bb	bb	aa	aa	aa	aa	bb	bb	bb	aa	bb	aa	aa	bb	bb	bb	bb	aa
Marker24212	aaxbb	bb	aa	aa	aa	bb	bb	aa	bb	bb	bb	bb	bb	bb	bb	aa	bb	aa	bb	bb	aa	bb	bb	bb	aa	aa	aa	bb	bb	bb	aa	aa	aa	bb	aa	aa	aa	bb	aa	bb	bb	aa	aa	bb	aa	aa	aa	aa	bb
Marker24216	aaxbb	aa	aa	aa	bb	bb	bb	bb	bb	bb	bb	bb	bb	bb	bb	bb	bb	bb	bb	bb	bb	bb	bb	bb	bb	aa	aa	bb	bb	bb	bb	aa	bb	bb	aa	bb	bb	aa	bb	aa	aa	bb	aa	aa	aa	aa	bb	bb	aa
Marker24221	aaxbb	bb	bb	bb	aa	aa	aa	aa	aa	aa	bb	aa	aa	aa	aa	aa	aa	aa	aa	aa	aa	aa	aa	bb	aa	aa	aa	aa	bb	aa	bb	bb	aa	bb	aa	aa	aa	bb	aa	bb	bb	aa	aa	bb	bb	bb	bb	bb	bb
Marker242215	aaxbb	bb	aa	bb	aa	aa	aa	aa	aa	bb	aa	bb	aa	aa	bb	aa	aa	aa	aa	aa	bb	aa	bb	aa	bb	bb	bb	bb	bb	aa	aa	aa	bb	bb	aa	bb	aa	aa	bb	aa	bb	bb	bb	bb	aa	bb	aa	bb	bb
Marker24228	aaxbb	aa	bb	bb	aa	aa	aa	aa	aa	aa	aa	aa	aa	bb	aa	bb	aa	bb	aa	aa	aa	aa	aa	aa	bb	bb	bb	aa	aa	aa	bb	bb	aa	bb	bb	aa	bb	bb	aa	aa	aa	aa	bb	aa	bb	bb	aa	bb	bb
Marker24232	aaxbb	bb	aa	bb	bb	aa	bb	bb	aa	aa	bb	bb	bb	bb	aa	bb	bb	bb	bb	bb	aa	aa	aa	aa	bb	aa	bb	aa	bb	bb	bb	aa	aa	aa	bb	aa	bb	bb	aa	aa	aa	aa	aa	aa	bb	aa	bb	bb	aa
Marker242423	aaxbb	bb	aa	aa	bb	bb	bb	bb	bb	bb	bb	bb	bb	bb	bb	aa	bb	aa	bb	bb	bb	aa	aa	bb	aa	aa	aa	aa	bb	aa	aa	aa	aa	aa	aa	aa	aa	aa	aa	aa	bb	aa	aa	bb	bb	bb	bb	aa	bb
Marker242445	aaxbb	aa	bb	aa	aa	aa	aa	bb	aa	bb	aa	aa	bb	aa	aa	bb	aa	aa	aa	bb	aa	aa	aa	bb	aa	bb	bb	aa	aa	aa	bb	aa	bb	aa	aa	aa	bb	aa	bb	bb	aa	bb	bb	bb	aa	bb	bb	bb	bb
Marker24258	aaxbb	bb	bb	aa	aa	aa	aa	aa	aa	aa	aa	aa	bb	aa	aa	bb	aa	aa	aa	aa	aa	bb	aa	aa	aa	bb	bb	aa	aa	aa	aa	aa	bb	bb	bb	aa	bb	aa	bb	bb	aa	aa	aa	aa	bb	bb	bb	bb	aa
Marker24268	aaxbb	bb	aa	aa	aa	bb	bb	bb	bb	bb	bb	bb	bb	aa	bb	aa	bb	aa	bb	bb	bb	bb	bb	bb	bb	bb	bb	bb	bb	aa	aa	aa	aa	aa	aa	aa	aa	bb	aa	aa	bb	aa	aa	bb	bb	aa	bb	aa	bb
Marker242708	aaxbb	aa	bb	bb	aa	aa	aa	aa	aa	bb	aa	aa	bb	aa	aa	aa	aa	aa	bb	aa	aa	aa	aa	aa	aa	bb	bb	aa	aa	aa	aa	aa	aa	bb	aa	aa	aa	aa	bb	bb	aa	aa	aa	aa	bb	bb	bb	bb	aa
Marker242722	aaxbb	bb	aa	aa	aa	aa	aa	aa	bb	aa	aa	bb	aa	aa	bb	aa	aa	aa	aa	bb	bb	bb	bb	aa	bb	bb	bb	bb	aa	aa	aa	bb	bb	bb	aa	bb	bb	bb	bb	aa	bb	bb	bb	bb	aa	aa	aa	bb	aa
Marker242853	aaxbb	bb	bb	aa	bb	bb	bb	bb	bb	bb	bb	bb	bb	bb	bb	aa	bb	bb	aa	bb	bb	bb	bb	bb	bb	bb	aa	aa	aa	bb	aa	aa	aa	bb	aa	bb	aa	aa	bb	aa	bb	aa	bb	bb	aa	aa	aa	aa	bb
Marker24286	aaxbb	bb	bb	aa	aa	bb	bb	bb	bb	bb	bb	aa	bb	bb	bb	aa	aa	aa	bb	bb	bb	aa	bb	bb	aa	aa	aa	aa	aa	aa	aa	aa	aa	aa	aa	aa	aa	aa	aa	aa	bb	aa	aa	bb	bb	bb	aa	aa	bb
Marker242896	aaxbb	bb	bb	aa	bb	bb	bb	bb	bb	bb	bb	bb	bb	aa	bb	aa	bb	bb	bb	bb	bb	bb	bb	aa	bb	bb	aa	aa	aa	bb	aa	aa	aa	aa	aa	bb	bb	aa	aa	aa	aa	aa	bb	aa	aa	aa	aa	aa	aa
Marker2431	aaxbb	aa	bb	bb	aa	aa	aa	aa	aa	aa	aa	aa	aa	bb	aa	bb	aa	bb	aa	aa	aa	aa	aa	aa	aa	bb	bb	aa	aa	aa	bb	bb	aa	bb	bb	aa	bb	bb	aa	aa	aa	bb	bb	aa	bb	bb	aa	bb	bb
Marker24318	aaxbb	bb	bb	aa	aa	bb	bb	bb	bb	bb	bb	bb	bb	aa	bb	aa	aa	aa	bb	bb	bb	aa	bb	bb	aa	aa	bb	bb	aa	bb	aa	aa	aa	aa	aa	bb	aa	aa	bb	aa	aa	aa	aa	bb	bb	bb	bb	aa	bb
Marker243184	aaxbb	aa	bb	aa	aa	bb	aa	aa	aa	aa	aa	aa	bb	aa	aa	bb	aa	bb	aa	aa	aa	bb	bb	aa	aa	bb	bb	aa	bb	aa	aa	bb	aa	bb	bb	aa	aa	bb	bb	bb	aa	bb	aa	aa	bb	bb	bb	bb	bb
Marker243207	aaxbb	aa	bb	aa	aa	aa	aa	aa	aa	aa	aa	aa	bb	aa	aa	aa	aa	aa	aa	aa	aa	aa	bb	aa	bb	bb	bb	bb	aa	aa	aa	bb	bb	aa	aa	aa	aa	aa	bb	bb	aa	aa	aa	aa	aa	bb	bb	bb	bb
Marker243293	aaxbb	aa	bb	aa	aa	aa	bb	aa	aa	aa	aa	aa	aa	aa	aa	aa	aa	aa	aa	aa	aa	aa	bb	aa	aa	bb	bb	bb	bb	aa	bb	bb	aa	aa	bb	aa	aa	bb	bb	bb	aa	aa	bb	aa	bb	bb	bb	bb	aa
Marker243331	aaxbb	bb	bb	aa	aa	bb	bb	bb	bb	bb	bb	bb	bb	aa	bb	aa	bb	aa	bb	bb	aa	bb	aa	aa	bb	aa	bb	aa	bb	aa	aa	aa	aa	aa	aa	aa	aa	aa	bb	aa	bb	aa	aa	bb	bb	aa	bb	bb	bb
Marker243406	aaxbb	aa	bb	bb	aa	aa	aa	aa	aa	aa	aa	aa	aa	bb	aa	bb	aa	bb	aa	aa	aa	aa	aa	aa	aa	bb	bb	aa	aa	aa	bb	bb	aa	bb	bb	aa	bb	bb	aa	aa	aa	aa	bb	aa	aa	bb	aa	bb	bb
Marker24371	aaxbb	aa	bb	aa	aa	aa	aa	aa	aa	bb	aa	aa	bb	bb	aa	aa	aa	aa	aa	bb	aa	bb	bb	aa	aa	bb	bb	aa	bb	bb	bb	bb	bb	bb	bb	aa	aa	aa	bb	bb	aa	bb	aa	aa	bb	bb	bb	bb	aa
Marker243772	aaxbb	aa	aa	aa	bb	bb	aa	bb	bb	bb	aa	bb	bb	bb	bb	bb	aa	bb	bb	aa	bb	bb	bb	aa	bb	aa	aa	bb	aa	bb	aa	bb	bb	bb	aa	bb	aa	aa	bb	aa	bb	aa	bb	bb	aa	bb	bb	aa	bb
Marker24385	aaxbb	bb	bb	bb	bb	aa	aa	aa	bb	aa	aa	bb	aa	aa	bb	bb	aa	aa	aa	aa	bb	aa	bb	aa	aa	aa	bb	bb	bb	bb	bb	bb	aa	bb	aa	bb	aa	aa	aa	bb	aa	bb	aa	aa	bb	aa	aa	aa	aa
Marker243900	aaxbb	bb	aa	aa	bb	bb	bb	bb	bb	bb	bb	bb	bb	bb	bb	aa	bb	aa	bb	bb	bb	aa	aa	bb	aa	aa	aa	bb	bb	bb	aa	aa	aa	bb	aa	bb	aa	aa	aa	aa	bb	aa	aa	bb	bb	bb	bb	aa	bb
Marker24417	aaxbb	aa	bb	bb	aa	bb	bb	aa	bb	bb	bb	bb	aa	aa	aa	aa	aa	aa	aa	aa	bb	bb	aa	aa	bb	bb	aa	aa	bb	bb	aa	bb	bb	bb	aa	aa	aa	aa	aa	aa	aa	bb	bb	aa	aa	bb	aa	aa	bb
Marker244263	aaxbb	bb	aa	aa	bb	bb	bb	bb	bb	bb	bb	bb	bb	bb	bb	bb	bb	aa	bb	bb	aa	bb	bb	bb	bb	aa	aa	bb	aa	aa	bb	aa	bb	bb	bb	bb	bb	aa	bb	aa	aa	bb	bb	bb	aa	bb	aa	bb	aa
Marker24434	aaxbb	aa	aa	bb	bb	bb	aa	bb	bb	aa	aa	bb	bb	bb	aa	aa	aa	bb	bb	bb	bb	bb	bb	bb	bb	aa	aa	bb	aa	aa	aa	aa	bb	aa	bb	bb	aa	bb	aa	aa	bb	aa	bb	bb	aa	aa	bb	aa	bb
Marker24436	aaxbb	aa	bb	aa	aa	bb	bb	bb	bb	bb	aa	bb	bb	bb	bb	bb	aa	bb	bb	aa	aa	bb	bb	bb	bb	aa	aa	aa	bb	bb	aa	aa	bb	bb	aa	bb	aa	bb	bb	aa	bb	aa	aa	bb	aa	bb	bb	aa	bb
Marker24439	aaxbb	aa	bb	aa	bb	aa	aa	aa	bb	aa	aa	aa	aa	bb	bb	bb	aa	bb	aa	aa	bb	bb	bb	bb	aa	aa	aa	bb	bb	bb	bb	bb	aa	bb	aa	aa	aa	aa	aa	bb	aa	bb	aa	aa	bb	bb	bb	aa	aa
Marker24443	aaxbb	aa	bb	aa	bb	bb	aa	aa	bb	bb	bb	bb	bb	aa	aa	aa	aa	aa	aa	aa	bb	bb	aa	aa	aa	bb	aa	aa	aa	bb	aa	bb	bb	bb	aa	aa	aa	aa	aa	aa	aa	bb	bb	bb	aa	aa	aa	aa	bb
Marker244505	aaxbb	bb	bb	aa	aa	aa	aa	aa	aa	aa	aa	aa	aa	aa	aa	aa	aa	aa	aa	aa	aa	aa	aa	aa	aa	bb	aa	aa	aa	aa	bb	bb	bb	aa	aa	aa	bb	aa	bb	bb	aa	aa	bb	bb	aa	bb	bb	bb	aa
Marker244559	aaxbb	bb	bb	bb	aa	aa	aa	aa	aa	bb	aa	aa	aa	aa	aa	aa	aa	aa	aa	aa	aa	bb	bb	aa	aa	bb	bb	aa	aa	aa	bb	bb	bb	bb	aa	aa	aa	aa	bb	bb	aa	bb	aa	aa	aa	bb	bb	bb	bb
Marker24463	aaxbb	bb	aa	bb	aa	bb	aa	bb	bb	bb	bb	bb	bb	bb	aa	bb	aa	bb	bb	aa	bb	bb	bb	bb	bb	aa	aa	bb	aa	bb	aa	bb	bb	aa	aa	bb	aa	aa	bb	aa	aa	aa	bb	bb	aa	bb	bb	aa	bb
Marker244730	aaxbb	aa	aa	aa	aa	aa	aa	aa	aa	bb	bb	aa	bb	bb	aa	aa	aa	aa	bb	aa	aa	bb	bb	bb	bb	aa	aa	bb	aa	aa	bb	aa	bb	aa	aa	bb	aa	aa	bb	bb	aa	bb	aa	aa	bb	aa	bb	bb	aa
Marker244752	aaxbb	bb	bb	aa	bb	bb	aa	aa	bb	aa	aa	bb	aa	aa	bb	aa	aa	aa	aa	aa	bb	aa	bb	aa	bb	aa	bb	bb	aa	aa	aa	bb	bb	bb	aa	bb	bb	aa	bb	aa	bb	aa	bb	bb	bb	bb	bb	aa	aa
Marker244844	aaxbb	aa	bb	aa	aa	bb	bb	aa	bb	bb	bb	bb	bb	aa	bb	aa	aa	aa	aa	aa	bb	aa	aa	aa	aa	bb	aa	aa	bb	bb	aa	aa	bb	aa	aa	aa	aa	aa	aa	bb	aa	bb	bb	aa	aa	bb	aa	aa	bb
Marker24509	aaxbb	bb	aa	bb	bb	bb	aa	aa	bb	aa	aa	bb	aa	aa	bb	aa	aa	aa	aa	aa	bb	aa	aa	aa	bb	bb	bb	bb	aa	aa	aa	bb	bb	bb	aa	bb	aa	bb	aa	aa	bb	bb	aa	bb	aa	bb	aa	aa	bb
Marker245217	aaxbb	aa	bb	aa	aa	bb	aa	aa	aa	bb	aa	aa	bb	aa	aa	bb	bb	aa	aa	aa	aa	aa	bb	aa	aa	bb	bb	aa	bb	bb	bb	bb	bb	bb	aa	aa	aa	aa	bb	bb	aa	bb	aa	aa	aa	bb	bb	aa	aa
Marker24527	aaxbb	aa	bb	aa	aa	bb	aa	bb	bb	aa	aa	bb	bb	bb	aa	aa	aa	bb	bb	aa	bb	bb	bb	bb	bb	aa	aa	bb	aa	bb	aa	aa	bb	bb	aa	bb	aa	bb	aa	aa	bb	aa	bb	bb	bb	aa	aa	bb	bb
Marker245571	aaxbb	aa	bb	bb	aa	aa	aa	aa	aa	aa	aa	aa	aa	aa	bb	aa	aa	aa	aa	bb	aa	aa	aa	aa	aa	bb	bb	aa	bb	aa	bb	bb	bb	aa	aa	aa	aa	aa	bb	bb	aa	aa	bb	bb	bb	bb	bb	bb	bb
Marker245586	aaxbb	bb	bb	aa	aa	bb	bb	bb	aa	aa	aa	aa	aa	aa	aa	bb	aa	aa	aa	aa	aa	bb	aa	aa	aa	bb	bb	bb	aa	aa	bb	bb	bb	bb	bb	aa	aa	bb	bb	bb	aa	aa	aa	aa	bb	bb	bb	bb	aa
Marker24569	aaxbb	bb	aa	aa	aa	aa	aa	bb	bb	bb	aa	bb	bb	aa	bb	aa	bb	aa	bb	bb	bb	aa	bb	aa	aa	aa	aa	aa	aa	bb	aa	aa	aa	bb	aa	aa	aa	bb	aa	aa	bb	aa	aa	bb	bb	aa	bb	aa	bb
Marker245738	aaxbb	aa	aa	aa	aa	bb	aa	aa	aa	aa	bb	aa	bb	bb	aa	bb	aa	aa	aa	aa	aa	aa	bb	bb	bb	aa	aa	bb	aa	aa	bb	bb	aa	aa	aa	bb	aa	aa	bb	bb	aa	aa	aa	aa	bb	aa	aa	bb	bb
Marker24589	aaxbb	aa	bb	aa	aa	aa	bb	aa	aa	aa	aa	aa	aa	aa	aa	bb	aa	bb	aa	bb	aa	bb	aa	aa	aa	bb	aa	bb	aa	aa	bb	aa	bb	bb	aa	aa	aa	aa	bb	bb	aa	aa	aa	aa	bb	aa	bb	bb	aa
Marker246061	aaxbb	aa	aa	bb	aa	bb	aa	bb	bb	aa	bb	bb	bb	bb	bb	bb	aa	bb	bb	aa	bb	bb	bb	bb	bb	aa	aa	bb	aa	bb	aa	bb	bb	aa	aa	bb	aa	bb	bb	aa	bb	aa	aa	aa	aa	aa	aa	aa	bb
Marker246322	aaxbb	bb	aa	aa	aa	aa	aa	aa	bb	aa	aa	bb	aa	aa	bb	aa	aa	aa	aa	bb	bb	aa	bb	aa	bb	aa	bb	bb	aa	aa	aa	bb	bb	bb	aa	bb	aa	bb	bb	aa	bb	aa	bb	bb	aa	aa	aa	bb	aa
Marker246324	aaxbb	aa	aa	aa	aa	bb	aa	bb	bb	aa	bb	bb	bb	bb	aa	bb	aa	bb	bb	aa	bb	bb	bb	bb	bb	aa	aa	bb	bb	bb	aa	bb	bb	aa	aa	bb	aa	bb	aa	aa	aa	aa	bb	aa	aa	bb	aa	aa	bb
Marker24636	aaxbb	aa	bb	aa	bb	bb	aa	aa	bb	bb	bb	bb	aa	aa	bb	bb	aa	aa	aa	aa	bb	aa	aa	aa	aa	bb	bb	bb	bb	bb	aa	aa	bb	bb	aa	aa	bb	aa	bb	aa	aa	bb	aa	bb	bb	aa	bb	bb	bb
Marker24637	aaxbb	bb	aa	aa	bb	bb	aa	aa	aa	aa	aa	aa	aa	aa	bb	aa	aa	aa	aa	bb	bb	aa	bb	bb	bb	aa	bb	bb	aa	aa	aa	aa	bb	bb	aa	bb	aa	bb	bb	aa	bb	aa	bb	bb	aa	aa	bb	bb	bb
Marker24655	aaxbb	aa	bb	bb	aa	aa	aa	aa	aa	aa	aa	aa	aa	bb	aa	bb	aa	bb	aa	aa	aa	aa	aa	aa	aa	bb	bb	aa	aa	aa	bb	aa	aa	bb	bb	aa	bb	bb	aa	aa	aa	aa	bb	aa	aa	bb	aa	bb	bb
Marker24656	aaxbb	bb	aa	aa	aa	bb	bb	aa	bb	aa	aa	bb	aa	bb	bb	aa	aa	aa	aa	aa	bb	aa	bb	aa	bb	aa	bb	bb	bb	bb	aa	aa	bb	bb	bb	bb	aa	aa	aa	aa	bb	aa	aa	bb	aa	bb	aa	aa	aa
Marker24664	aaxbb	aa	bb	bb	bb	aa	aa	aa	bb	aa	aa	aa	aa	aa	aa	aa	aa	aa	aa	aa	bb	aa	bb	aa	bb	aa	aa	bb	bb	aa	bb	aa	aa	bb	bb	bb	aa	aa	aa	bb	aa	bb	bb	aa	bb	bb	bb	bb	aa
Marker246769	aaxbb	bb	aa	aa	aa	bb	aa	bb	bb	bb	bb	bb	bb	aa	bb	aa	aa	aa	bb	aa	bb	bb	bb	bb	aa	aa	bb	aa	bb	bb	aa	aa	aa	aa	aa	bb	aa	aa	bb	aa	bb	aa	bb	bb	aa	bb	bb	aa	bb
Marker24687	aaxbb	aa	aa	aa	aa	bb	aa	aa	bb	aa	aa	bb	bb	bb	aa	bb	aa	bb	bb	aa	bb	bb	bb	bb	bb	aa	aa	bb	aa	bb	aa	bb	bb	aa	aa	bb	aa	aa	aa	aa	bb	aa	bb	bb	bb	bb	bb	aa	bb
Marker24688	aaxbb	bb	bb	bb	bb	aa	aa	aa	aa	bb	aa	bb	aa	aa	aa	aa	bb	bb	aa	aa	aa	aa	bb	bb	aa	aa	aa	bb	aa	aa	bb	aa	bb	bb	bb	aa	aa	bb	aa	aa	aa	bb	bb	bb	aa	aa	aa	bb	bb
Marker246896	aaxbb	bb	aa	aa	aa	bb	aa	bb	bb	bb	bb	bb	aa	bb	bb	aa	aa	aa	bb	bb	bb	aa	bb	aa	aa	aa	aa	aa	aa	bb	aa	aa	aa	bb	aa	aa	aa	bb	aa	aa	bb	aa	bb	bb	aa	aa	bb	bb	aa
Marker246976	aaxbb	bb	bb	aa	bb	aa	aa	aa	bb	aa	aa	bb	aa	bb	bb	aa	aa	aa	aa	aa	bb	aa	bb	aa	aa	aa	aa	bb	bb	bb	bb	bb	aa	aa	aa	aa	aa	aa	aa	aa	aa	bb	bb	aa	aa	aa	bb	bb	aa
Marker247255	aaxbb	bb	aa	bb	bb	bb	aa	bb	bb	bb	aa	bb	bb	bb	aa	bb	aa	bb	bb	bb	bb	bb	bb	bb	bb	aa	aa	bb	aa	bb	aa	bb	bb	bb	aa	bb	aa	bb	aa	aa	bb	aa	bb	bb	aa	aa	aa	aa	bb
Marker24793	aaxbb	aa	bb	aa	aa	aa	aa	aa	aa	aa	aa	aa	aa	aa	aa	aa	aa	bb	aa	bb	aa	aa	aa	aa	bb	bb	bb	aa	aa	aa	bb	bb	bb	aa	bb	aa	bb	aa	bb	bb	aa	bb	aa	aa	bb	bb	bb	bb	aa
Marker247954	aaxbb	bb	aa	aa	aa	aa	bb	bb	bb	bb	bb	bb	aa	aa	bb	aa	bb	aa	bb	bb	bb	bb	aa	aa	bb	aa	aa	bb	bb	aa	aa	aa	aa	bb	aa	bb	aa	aa	aa	aa	bb	aa	bb	bb	aa	aa	bb	aa	bb
Marker24796	aaxbb	bb	aa	aa	aa	bb	bb	bb	bb	bb	bb	bb	bb	bb	bb	aa	bb	aa	bb	bb	bb	aa	aa	bb	aa	aa	bb	bb	aa	bb	aa	aa	aa	bb	aa	bb	aa	aa	aa	aa	bb	aa	aa	bb	bb	bb	bb	aa	bb
Marker248103	aaxbb	aa	bb	bb	aa	aa	aa	aa	aa	aa	aa	aa	aa	aa	aa	bb	aa	bb	aa	aa	aa	aa	aa	aa	aa	bb	bb	aa	aa	aa	bb	aa	aa	bb	bb	aa	bb	bb	aa	aa	aa	aa	bb	aa	aa	bb	aa	bb	bb
Marker248234	aaxbb	aa	bb	aa	aa	aa	aa	aa	aa	bb	aa	aa	aa	aa	aa	bb	aa	aa	aa	bb	aa	bb	bb	aa	aa	bb	bb	aa	aa	aa	bb	bb	bb	bb	bb	aa	aa	aa	bb	bb	aa	bb	bb	aa	bb	bb	bb	bb	aa
Marker248349	aaxbb	bb	aa	bb	bb	bb	aa	bb	bb	aa	aa	bb	aa	aa	bb	aa	aa	aa	aa	aa	bb	aa	bb	bb	bb	bb	bb	bb	aa	aa	aa	aa	bb	bb	aa	bb	aa	aa	bb	aa	bb	aa	aa	bb	aa	bb	aa	aa	bb
Marker248372	aaxbb	aa	aa	bb	bb	bb	aa	aa	bb	aa	bb	bb	bb	bb	bb	bb	aa	bb	bb	aa	bb	bb	bb	bb	bb	aa	aa	bb	aa	aa	aa	aa	bb	bb	bb	bb	aa	bb	aa	aa	bb	aa	aa	bb	aa	aa	aa	aa	bb
Marker248741	aaxbb	aa	bb	bb	bb	bb	bb	bb	bb	bb	bb	bb	bb	bb	bb	bb	bb	bb	bb	bb	bb	bb	bb	bb	bb	aa	bb	bb	bb	aa	bb	aa	bb	bb	aa	bb	bb	aa	bb	aa	aa	bb	aa	aa	aa	aa	bb	bb	aa
Marker248860	aaxbb	aa	bb	aa	aa	bb	aa	aa	aa	bb	aa	aa	bb	aa	aa	bb	aa	bb	aa	aa	aa	aa	aa	aa	aa	bb	bb	aa	bb	aa	bb	aa	bb	bb	aa	aa	aa	aa	bb	bb	aa	bb	aa	aa	aa	bb	bb	bb	aa
Marker24889	aaxbb	bb	aa	aa	aa	bb	aa	bb	bb	bb	bb	aa	aa	aa	bb	aa	aa	aa	bb	aa	bb	aa	aa	aa	aa	aa	bb	bb	bb	bb	aa	aa	aa	bb	aa	aa	aa	bb	aa	aa	bb	aa	bb	bb	bb	bb	bb	aa	bb
Marker248923	aaxbb	aa	aa	bb	bb	bb	aa	bb	bb	bb	aa	bb	bb	bb	bb	bb	aa	bb	bb	aa	bb	bb	bb	bb	bb	aa	aa	bb	bb	bb	aa	bb	bb	bb	aa	bb	aa	bb	bb	aa	bb	aa	bb	bb	aa	bb	bb	aa	aa
Marker24899	aaxbb	aa	bb	bb	aa	aa	aa	aa	aa	aa	aa	aa	aa	bb	aa	bb	aa	bb	aa	aa	aa	aa	aa	aa	bb	bb	bb	aa	aa	aa	bb	aa	aa	bb	bb	bb	bb	bb	aa	aa	aa	aa	bb	aa	bb	bb	aa	bb	bb
Marker24903	aaxbb	aa	bb	bb	aa	aa	aa	aa	aa	aa	aa	aa	bb	aa	aa	bb	aa	aa	aa	bb	aa	aa	aa	aa	aa	bb	bb	aa	aa	aa	aa	aa	bb	bb	bb	aa	bb	bb	bb	bb	aa	aa	aa	aa	aa	bb	bb	bb	aa
Marker24904	aaxbb	aa	bb	aa	bb	bb	aa	bb	bb	bb	bb	bb	bb	bb	bb	bb	aa	bb	bb	aa	bb	bb	bb	bb	bb	aa	aa	bb	aa	bb	bb	aa	bb	aa	bb	bb	bb	bb	bb	aa	bb	aa	aa	bb	aa	aa	aa	aa	bb
Marker24932	aaxbb	aa	bb	bb	aa	aa	aa	aa	aa	aa	aa	aa	aa	bb	aa	bb	aa	bb	bb	aa	aa	aa	aa	aa	aa	bb	bb	aa	aa	aa	bb	aa	aa	bb	bb	aa	bb	bb	aa	aa	aa	aa	bb	aa	bb	bb	aa	bb	bb
Marker249330	aaxbb	bb	bb	aa	bb	bb	bb	bb	bb	bb	bb	bb	bb	bb	bb	bb	bb	bb	bb	aa	bb	bb	bb	aa	bb	bb	aa	aa	aa	aa	aa	bb	bb	aa	aa	bb	aa	aa	aa	aa	aa	aa	aa	bb	aa	bb	aa	aa	bb
Marker24960	aaxbb	aa	bb	bb	aa	bb	aa	aa	aa	bb	aa	aa	bb	aa	aa	bb	aa	aa	aa	aa	aa	bb	aa	aa	aa	bb	bb	aa	bb	aa	bb	aa	bb	bb	bb	aa	aa	aa	bb	bb	aa	bb	aa	aa	bb	bb	bb	bb	bb
Marker249852	aaxbb	aa	bb	bb	aa	aa	aa	aa	aa	aa	aa	aa	aa	bb	aa	bb	aa	bb	aa	aa	aa	aa	aa	aa	aa	bb	bb	aa	aa	aa	bb	aa	aa	bb	bb	aa	bb	bb	aa	aa	aa	aa	bb	aa	aa	bb	aa	bb	bb
Marker249860	aaxbb	bb	aa	aa	aa	aa	aa	aa	bb	aa	aa	bb	aa	aa	bb	bb	aa	bb	aa	aa	bb	aa	bb	aa	bb	bb	bb	bb	bb	aa	aa	aa	bb	bb	aa	bb	aa	bb	bb	aa	bb	aa	aa	bb	aa	bb	aa	aa	aa
Marker25027	aaxbb	bb	bb	aa	bb	bb	aa	aa	bb	aa	aa	bb	aa	aa	bb	aa	aa	aa	bb	aa	aa	bb	bb	bb	bb	bb	bb	bb	aa	aa	aa	bb	bb	bb	aa	bb	bb	bb	bb	aa	bb	aa	bb	bb	bb	aa	aa	bb	aa
Marker250410	aaxbb	aa	bb	aa	aa	aa	aa	aa	aa	aa	aa	aa	aa	bb	aa	bb	aa	aa	aa	aa	aa	aa	aa	aa	aa	bb	bb	bb	bb	aa	bb	bb	bb	aa	bb	aa	aa	aa	bb	bb	aa	aa	aa	aa	aa	bb	bb	bb	bb
Marker25071	aaxbb	bb	bb	aa	bb	bb	bb	bb	bb	bb	bb	bb	bb	bb	bb	aa	bb	aa	bb	bb	bb	bb	bb	bb	bb	aa	aa	bb	bb	bb	aa	aa	bb	aa	aa	bb	bb	aa	bb	bb	aa	bb	bb	bb	aa	aa	bb	aa	aa
Marker250718	aaxbb	aa	aa	aa	aa	bb	bb	bb	bb	bb	aa	bb	bb	bb	aa	bb	aa	bb	bb	aa	aa	bb	bb	bb	bb	aa	aa	bb	aa	bb	aa	bb	bb	bb	aa	bb	bb	bb	aa	aa	bb	aa	bb	bb	aa	aa	aa	aa	bb
Marker250776	aaxbb	bb	aa	aa	aa	aa	aa	aa	bb	aa	aa	bb	aa	aa	bb	aa	aa	bb	aa	aa	bb	aa	bb	aa	bb	bb	bb	bb	aa	bb	aa	bb	bb	bb	aa	bb	aa	aa	bb	aa	bb	aa	bb	bb	aa	aa	aa	aa	bb
Marker250779	aaxbb	bb	aa	aa	bb	bb	aa	aa	bb	bb	aa	bb	aa	aa	bb	aa	aa	aa	aa	aa	bb	aa	bb	bb	bb	bb	bb	bb	aa	aa	aa	aa	bb	bb	aa	bb	aa	bb	aa	aa	bb	aa	bb	bb	aa	aa	aa	bb	bb
Marker250837	aaxbb	aa	bb	bb	aa	aa	aa	aa	aa	aa	aa	aa	aa	bb	aa	bb	aa	bb	aa	aa	aa	aa	aa	aa	bb	bb	bb	aa	aa	aa	bb	aa	aa	bb	bb	aa	bb	bb	bb	aa	aa	aa	bb	aa	bb	bb	aa	bb	bb
Marker25096	aaxbb	aa	aa	aa	bb	bb	bb	bb	bb	bb	bb	bb	bb	bb	bb	bb	bb	bb	bb	aa	bb	bb	bb	aa	bb	aa	bb	bb	aa	aa	bb	aa	bb	bb	bb	bb	bb	bb	bb	aa	bb	bb	aa	aa	aa	bb	aa	bb	aa
Marker25098	aaxbb	bb	aa	aa	aa	bb	bb	bb	bb	bb	bb	bb	bb	aa	bb	aa	aa	aa	aa	bb	bb	bb	bb	bb	bb	aa	aa	aa	bb	bb	aa	aa	aa	aa	aa	bb	aa	aa	aa	aa	bb	aa	bb	bb	bb	bb	bb	aa	bb
Marker251038	aaxbb	aa	aa	bb	bb	bb	aa	bb	bb	bb	aa	bb	bb	bb	aa	bb	aa	bb	bb	aa	bb	bb	bb	bb	aa	aa	aa	bb	aa	bb	aa	aa	bb	aa	aa	bb	aa	aa	aa	aa	bb	aa	aa	bb	aa	bb	aa	aa	bb
Marker25115	aaxbb	aa	bb	bb	aa	aa	aa	aa	aa	aa	aa	aa	aa	bb	aa	bb	aa	bb	aa	aa	aa	aa	aa	aa	aa	bb	bb	aa	aa	aa	bb	aa	aa	bb	bb	aa	bb	bb	aa	aa	aa	aa	bb	aa	bb	bb	bb	bb	bb
Marker251186	aaxbb	aa	bb	aa	aa	bb	aa	bb	bb	bb	bb	bb	bb	bb	bb	bb	aa	bb	bb	aa	aa	bb	bb	bb	bb	aa	aa	bb	bb	bb	aa	bb	bb	aa	aa	bb	aa	aa	bb	aa	bb	aa	aa	aa	aa	bb	aa	aa	bb
Marker25123	aaxbb	bb	aa	bb	bb	bb	bb	bb	bb	bb	bb	bb	bb	bb	bb	bb	bb	aa	bb	bb	bb	bb	bb	bb	bb	aa	aa	bb	aa	aa	bb	aa	bb	bb	aa	bb	bb	aa	bb	aa	aa	bb	aa	aa	bb	aa	aa	bb	aa
Marker251262	aaxbb	aa	bb	bb	aa	aa	aa	aa	aa	bb	aa	aa	aa	aa	aa	bb	aa	aa	aa	aa	aa	aa	bb	aa	aa	bb	bb	aa	bb	aa	bb	bb	bb	bb	aa	aa	aa	aa	bb	bb	aa	bb	aa	aa	bb	bb	bb	bb	bb
Marker251312	aaxbb	aa	bb	aa	bb	bb	bb	bb	bb	bb	bb	bb	bb	bb	bb	bb	bb	bb	bb	aa	bb	bb	bb	bb	bb	bb	aa	bb	aa	aa	bb	bb	bb	bb	bb	bb	bb	bb	bb	aa	aa	bb	aa	aa	aa	aa	aa	bb	aa
Marker25134	aaxbb	bb	aa	aa	aa	bb	aa	bb	bb	bb	aa	bb	bb	aa	bb	aa	bb	aa	bb	aa	bb	aa	bb	bb	aa	aa	bb	bb	bb	aa	aa	aa	aa	bb	aa	bb	aa	bb	aa	bb	bb	aa	aa	bb	aa	bb	bb	aa	bb
Marker251642	aaxbb	aa	aa	aa	aa	bb	aa	bb	bb	bb	aa	bb	bb	bb	aa	bb	aa	bb	bb	aa	bb	bb	bb	bb	bb	aa	aa	bb	bb	aa	aa	aa	aa	aa	bb	bb	bb	bb	aa	aa	bb	aa	aa	bb	aa	aa	aa	aa	bb
Marker25174	aaxbb	bb	aa	aa	bb	bb	bb	bb	bb	bb	bb	bb	bb	bb	bb	aa	aa	aa	aa	bb	bb	bb	aa	bb	aa	aa	aa	bb	bb	bb	bb	aa	aa	aa	aa	aa	aa	bb	aa	aa	bb	aa	aa	bb	bb	aa	bb	aa	bb
Marker251748	aaxbb	aa	aa	bb	aa	bb	aa	bb	bb	bb	bb	bb	aa	bb	aa	bb	aa	bb	bb	aa	bb	bb	bb	bb	bb	aa	aa	bb	aa	bb	aa	aa	bb	aa	bb	bb	aa	aa	aa	aa	bb	aa	aa	bb	aa	aa	aa	aa	bb
Marker25185	aaxbb	aa	bb	bb	aa	bb	aa	bb	bb	bb	aa	bb	bb	bb	bb	bb	aa	aa	bb	aa	aa	bb	bb	bb	bb	aa	aa	bb	aa	bb	aa	bb	bb	aa	aa	bb	bb	bb	bb	aa	bb	aa	bb	bb	bb	bb	bb	aa	bb
Marker25190	aaxbb	aa	aa	aa	bb	bb	aa	bb	bb	bb	aa	bb	bb	bb	aa	bb	aa	aa	bb	aa	aa	bb	bb	bb	bb	aa	bb	bb	aa	bb	aa	aa	bb	bb	aa	bb	aa	bb	aa	bb	aa	aa	bb	bb	aa	aa	aa	aa	bb
Marker25191	aaxbb	aa	bb	bb	bb	aa	aa	aa	bb	aa	bb	bb	aa	bb	bb	bb	aa	aa	aa	bb	bb	aa	bb	aa	aa	aa	bb	bb	bb	bb	bb	bb	aa	bb	aa	aa	aa	aa	bb	bb	aa	bb	aa	aa	bb	aa	bb	bb	aa
Marker25192	aaxbb	aa	bb	bb	aa	bb	aa	aa	aa	aa	aa	aa	bb	aa	aa	bb	aa	aa	aa	aa	aa	aa	aa	aa	aa	bb	bb	aa	aa	bb	bb	bb	bb	bb	bb	aa	aa	aa	bb	bb	aa	bb	aa	aa	bb	bb	bb	bb	bb
Marker25193	aaxbb	aa	bb	aa	aa	aa	aa	aa	aa	aa	aa	aa	aa	aa	aa	bb	aa	aa	aa	aa	aa	aa	aa	aa	aa	bb	bb	aa	aa	aa	aa	bb	bb	bb	aa	aa	aa	aa	bb	bb	aa	bb	aa	bb	bb	bb	bb	bb	aa
Marker252149	aaxbb	aa	aa	aa	aa	bb	aa	bb	aa	aa	aa	bb	aa	aa	bb	aa	aa	bb	aa	aa	bb	aa	bb	aa	bb	aa	bb	bb	aa	aa	aa	bb	bb	bb	bb	bb	bb	aa	aa	aa	bb	bb	bb	bb	aa	bb	aa	bb	aa
Marker252275	aaxbb	aa	aa	aa	bb	bb	bb	bb	bb	bb	bb	bb	bb	bb	bb	bb	bb	bb	bb	bb	bb	bb	bb	aa	bb	bb	bb	bb	aa	aa	bb	bb	bb	bb	bb	bb	bb	aa	bb	aa	aa	bb	aa	bb	aa	aa	aa	bb	bb
Marker25233	aaxbb	aa	bb	bb	aa	aa	aa	aa	aa	aa	aa	aa	aa	bb	aa	bb	aa	bb	aa	aa	aa	aa	aa	aa	aa	bb	bb	aa	aa	aa	bb	bb	aa	bb	bb	aa	bb	bb	aa	aa	aa	aa	bb	aa	bb	bb	aa	bb	bb
Marker252551	aaxbb	bb	aa	aa	aa	bb	bb	bb	bb	bb	bb	bb	bb	aa	bb	aa	bb	aa	aa	bb	bb	aa	aa	bb	bb	aa	aa	aa	bb	aa	aa	aa	aa	bb	aa	aa	aa	aa	aa	aa	bb	aa	aa	bb	bb	aa	bb	bb	bb
Marker25257	aaxbb	aa	aa	bb	bb	bb	bb	aa	bb	bb	aa	bb	bb	bb	bb	bb	aa	bb	bb	aa	bb	bb	bb	bb	bb	aa	aa	bb	bb	bb	aa	bb	bb	bb	aa	bb	bb	aa	bb	aa	bb	aa	bb	bb	aa	aa	bb	aa	bb
Marker252683	aaxbb	bb	aa	aa	aa	bb	aa	aa	aa	aa	bb	aa	bb	bb	aa	bb	aa	aa	aa	aa	aa	bb	bb	bb	bb	aa	aa	bb	aa	aa	bb	aa	bb	aa	aa	bb	aa	aa	bb	bb	aa	bb	bb	aa	aa	aa	bb	bb	aa
Marker252803	aaxbb	bb	aa	bb	aa	bb	aa	aa	bb	aa	aa	bb	aa	aa	bb	aa	aa	aa	aa	aa	aa	bb	bb	aa	bb	aa	bb	bb	aa	aa	aa	aa	bb	bb	bb	bb	aa	bb	bb	aa	bb	bb	bb	bb	aa	aa	aa	bb	bb
Marker253016	aaxbb	aa	aa	aa	aa	bb	aa	aa	bb	aa	aa	bb	bb	bb	bb	bb	aa	bb	bb	aa	aa	bb	bb	bb	aa	aa	aa	bb	bb	bb	aa	bb	aa	aa	aa	bb	aa	aa	aa	aa	bb	aa	bb	bb	aa	aa	aa	aa	bb
Marker25305	aaxbb	aa	bb	aa	aa	aa	aa	aa	aa	aa	aa	aa	bb	aa	aa	bb	aa	aa	aa	bb	aa	aa	aa	aa	aa	bb	bb	bb	aa	aa	bb	bb	bb	bb	aa	aa	bb	aa	bb	bb	aa	aa	aa	aa	bb	bb	bb	bb	bb
Marker25314	aaxbb	bb	aa	aa	aa	aa	aa	aa	bb	bb	aa	bb	aa	aa	bb	aa	aa	aa	aa	aa	bb	bb	bb	aa	bb	aa	bb	bb	aa	aa	aa	aa	bb	bb	aa	bb	bb	aa	aa	aa	bb	aa	aa	bb	aa	bb	aa	aa	bb
Marker253250	aaxbb	bb	aa	aa	bb	aa	aa	aa	bb	aa	aa	aa	aa	aa	bb	aa	aa	aa	aa	aa	bb	aa	bb	aa	bb	bb	bb	bb	bb	aa	aa	bb	bb	bb	aa	bb	aa	aa	bb	aa	bb	bb	aa	bb	aa	aa	aa	aa	aa
Marker253516	aaxbb	bb	aa	aa	bb	bb	bb	bb	bb	bb	bb	bb	bb	aa	bb	bb	bb	aa	bb	bb	aa	bb	bb	bb	bb	bb	aa	bb	bb	bb	aa	bb	aa	aa	bb	bb	aa	bb	bb	aa	bb	aa	bb	bb	bb	bb	bb	aa	bb
Marker25369	aaxbb	aa	bb	bb	bb	bb	bb	bb	bb	bb	bb	bb	bb	bb	bb	bb	bb	aa	bb	bb	bb	bb	bb	bb	bb	aa	aa	bb	aa	aa	bb	aa	bb	bb	aa	bb	bb	aa	bb	aa	aa	bb	aa	bb	aa	aa	aa	bb	aa
Marker253736	aaxbb	bb	aa	aa	bb	aa	bb	bb	bb	bb	bb	bb	bb	bb	aa	aa	bb	bb	bb	bb	aa	bb	bb	bb	aa	bb	bb	aa	aa	bb	aa	aa	aa	bb	aa	bb	aa	aa	aa	aa	bb	aa	aa	bb	aa	aa	aa	aa	aa
Marker25379	aaxbb	bb	aa	aa	bb	bb	aa	bb	bb	aa	aa	bb	aa	aa	bb	aa	aa	bb	aa	bb	bb	aa	bb	bb	bb	bb	bb	bb	bb	aa	aa	bb	bb	bb	aa	bb	aa	bb	bb	aa	bb	bb	bb	bb	aa	aa	aa	aa	bb
Marker253895	aaxbb	bb	aa	bb	bb	bb	bb	bb	bb	aa	bb	aa	bb	aa	aa	aa	aa	bb	aa	bb	bb	bb	aa	aa	bb	aa	bb	bb	bb	bb	aa	bb	bb	aa	aa	bb	bb	aa	bb	aa	bb	bb	aa	bb	aa	aa	aa	aa	aa
Marker25394	aaxbb	aa	bb	aa	aa	aa	aa	aa	aa	aa	aa	aa	aa	aa	aa	bb	aa	aa	aa	aa	aa	aa	aa	aa	aa	bb	bb	aa	aa	aa	bb	bb	bb	aa	bb	aa	aa	aa	bb	bb	aa	aa	aa	bb	aa	bb	bb	bb	aa
Marker254170	aaxbb	aa	bb	aa	aa	bb	bb	bb	bb	bb	bb	bb	bb	aa	bb	aa	aa	aa	bb	bb	bb	bb	aa	aa	aa	bb	aa	aa	bb	bb	aa	bb	bb	aa	aa	aa	aa	aa	aa	bb	aa	bb	bb	bb	aa	bb	aa	aa	bb
Marker254489	aaxbb	aa	aa	aa	aa	bb	aa	bb	bb	bb	aa	bb	bb	bb	aa	aa	aa	aa	bb	aa	bb	bb	bb	bb	bb	aa	aa	bb	aa	bb	aa	aa	bb	bb	aa	bb	aa	bb	bb	aa	aa	aa	bb	bb	aa	aa	aa	aa	bb
Marker25449	aaxbb	bb	aa	aa	bb	bb	aa	aa	bb	aa	aa	bb	aa	aa	bb	aa	aa	aa	aa	aa	bb	aa	bb	aa	bb	bb	bb	bb	aa	aa	aa	bb	bb	bb	aa	bb	aa	bb	bb	aa	bb	aa	bb	bb	bb	aa	aa	aa	bb
Marker254491	aaxbb	aa	bb	aa	aa	aa	aa	aa	aa	aa	aa	aa	aa	aa	aa	bb	aa	bb	aa	aa	aa	aa	aa	aa	aa	bb	bb	aa	aa	aa	bb	bb	aa	aa	bb	aa	bb	bb	aa	aa	aa	aa	aa	aa	aa	bb	aa	aa	bb
Marker254508	aaxbb	aa	aa	bb	aa	bb	aa	bb	bb	aa	aa	bb	bb	bb	aa	bb	aa	bb	aa	bb	bb	bb	bb	bb	aa	aa	aa	bb	aa	aa	aa	bb	bb	aa	bb	bb	aa	bb	bb	aa	bb	aa	aa	bb	aa	bb	aa	aa	bb
Marker254574	aaxbb	aa	bb	aa	aa	aa	aa	bb	aa	aa	aa	aa	aa	aa	aa	aa	aa	aa	aa	aa	aa	aa	bb	aa	aa	bb	bb	bb	bb	aa	aa	aa	bb	aa	bb	aa	aa	aa	bb	bb	aa	aa	aa	aa	aa	bb	bb	bb	bb
Marker25461	aaxbb	aa	aa	aa	aa	bb	bb	aa	bb	bb	bb	bb	bb	bb	bb	aa	bb	aa	aa	bb	bb	bb	bb	bb	bb	aa	aa	aa	aa	aa	aa	aa	aa	aa	aa	aa	aa	bb	aa	aa	aa	aa	bb	bb	aa	aa	aa	aa	bb
Marker254743	aaxbb	bb	aa	aa	bb	aa	aa	aa	bb	aa	aa	bb	aa	aa	bb	aa	aa	aa	aa	aa	bb	aa	bb	aa	bb	bb	bb	bb	bb	aa	aa	aa	bb	bb	bb	bb	bb	aa	bb	aa	bb	bb	aa	bb	bb	aa	bb	bb	bb
Marker254907	aaxbb	bb	aa	bb	bb	bb	aa	aa	bb	aa	aa	aa	aa	aa	bb	aa	aa	aa	aa	aa	bb	aa	bb	aa	bb	bb	bb	bb	aa	aa	aa	aa	bb	bb	aa	bb	aa	aa	bb	aa	bb	bb	bb	bb	aa	bb	aa	aa	bb
Marker254959	aaxbb	bb	aa	aa	aa	bb	bb	bb	bb	bb	bb	bb	bb	bb	bb	aa	bb	aa	bb	aa	bb	aa	aa	bb	aa	aa	aa	bb	bb	aa	aa	aa	aa	bb	aa	aa	aa	aa	aa	aa	bb	aa	aa	bb	bb	aa	bb	aa	bb
Marker254979	aaxbb	aa	aa	aa	aa	bb	aa	bb	bb	bb	bb	aa	bb	aa	bb	aa	bb	aa	aa	aa	bb	bb	bb	bb	aa	bb	aa	bb	bb	bb	bb	aa	aa	bb	aa	bb	aa	bb	bb	aa	bb	aa	bb	bb	aa	bb	bb	aa	bb
Marker25508	aaxbb	aa	bb	aa	bb	bb	aa	bb	bb	bb	bb	bb	bb	aa	bb	aa	aa	aa	bb	aa	bb	bb	bb	aa	bb	bb	aa	aa	aa	aa	bb	aa	bb	aa	bb	aa	bb	bb	bb	aa	bb	aa	bb	bb	aa	bb	aa	aa	bb
Marker25512	aaxbb	bb	aa	aa	aa	aa	bb	bb	bb	aa	bb	bb	bb	bb	bb	aa	aa	aa	bb	bb	bb	aa	aa	bb	aa	aa	aa	aa	bb	aa	aa	aa	aa	bb	aa	aa	aa	aa	aa	aa	bb	aa	aa	bb	aa	aa	bb	aa	bb
Marker25513	aaxbb	aa	bb	bb	bb	aa	bb	aa	bb	bb	aa	aa	aa	aa	aa	aa	bb	aa	bb	aa	bb	aa	aa	bb	aa	bb	bb	aa	bb	aa	bb	bb	aa	bb	bb	bb	aa	bb	bb	bb	aa	bb	aa	aa	bb	aa	bb	bb	aa
Marker25525	aaxbb	aa	bb	bb	bb	bb	aa	bb	bb	bb	aa	bb	bb	bb	bb	bb	bb	bb	bb	bb	bb	bb	bb	bb	bb	aa	aa	bb	aa	aa	aa	bb	bb	aa	aa	bb	aa	bb	bb	aa	bb	aa	aa	bb	aa	bb	aa	aa	bb
Marker25534	aaxbb	bb	aa	aa	bb	aa	aa	aa	bb	bb	aa	bb	bb	aa	bb	aa	aa	aa	aa	aa	aa	aa	bb	aa	bb	aa	bb	bb	aa	aa	aa	bb	bb	bb	aa	bb	aa	bb	bb	aa	bb	bb	bb	bb	aa	aa	aa	aa	bb
Marker255340	aaxbb	aa	aa	bb	aa	bb	aa	aa	bb	bb	aa	bb	bb	bb	aa	bb	aa	bb	bb	aa	bb	bb	bb	bb	bb	aa	aa	bb	aa	bb	aa	aa	bb	aa	aa	bb	aa	aa	aa	aa	bb	aa	bb	bb	aa	aa	aa	aa	bb
Marker255356	aaxbb	bb	aa	aa	bb	aa	aa	aa	aa	aa	aa	bb	aa	aa	bb	aa	aa	aa	aa	aa	bb	aa	bb	aa	bb	bb	bb	bb	bb	bb	aa	aa	bb	bb	aa	bb	bb	aa	aa	aa	bb	bb	bb	bb	aa	aa	bb	bb	bb
Marker25550	aaxbb	bb	bb	bb	aa	aa	aa	aa	aa	bb	aa	aa	aa	aa	aa	aa	aa	aa	aa	aa	bb	aa	aa	aa	aa	bb	aa	bb	aa	aa	bb	bb	bb	bb	aa	aa	bb	aa	bb	bb	aa	bb	bb	aa	bb	bb	bb	bb	aa
Marker25553	aaxbb	bb	aa	aa	aa	aa	aa	aa	aa	aa	bb	aa	bb	bb	aa	aa	aa	aa	aa	aa	bb	bb	bb	bb	bb	aa	aa	bb	aa	aa	bb	aa	aa	aa	bb	bb	aa	aa	aa	bb	bb	aa	aa	bb	aa	aa	bb	bb	aa
Marker255550	aaxbb	aa	aa	aa	bb	bb	bb	bb	bb	bb	bb	bb	bb	bb	bb	bb	bb	bb	bb	bb	aa	bb	bb	aa	bb	aa	bb	bb	aa	aa	bb	aa	bb	bb	aa	bb	bb	aa	bb	aa	aa	bb	aa	bb	bb	aa	aa	bb	aa
Marker25559	aaxbb	bb	aa	bb	aa	bb	aa	aa	bb	bb	aa	bb	bb	bb	aa	bb	aa	bb	bb	aa	bb	bb	bb	aa	bb	aa	aa	bb	bb	aa	aa	bb	bb	aa	aa	bb	aa	bb	aa	aa	bb	aa	bb	bb	aa	bb	aa	aa	bb
Marker25595	aaxbb	bb	aa	aa	aa	aa	aa	aa	bb	aa	aa	bb	aa	aa	bb	aa	aa	aa	aa	bb	bb	aa	bb	aa	bb	aa	bb	bb	aa	bb	aa	bb	bb	bb	aa	bb	bb	bb	bb	aa	bb	bb	aa	bb	bb	bb	aa	aa	bb
Marker25618	aaxbb	aa	bb	aa	aa	aa	bb	bb	aa	aa	aa	aa	bb	aa	aa	bb	aa	bb	aa	bb	aa	bb	aa	aa	aa	bb	bb	aa	aa	bb	bb	bb	bb	bb	bb	aa	bb	aa	bb	bb	bb	bb	bb	aa	aa	bb	bb	bb	aa
Marker256324	aaxbb	aa	bb	aa	aa	aa	aa	aa	aa	aa	aa	aa	aa	aa	aa	aa	aa	aa	aa	bb	aa	aa	aa	aa	aa	bb	bb	aa	aa	aa	bb	bb	bb	aa	bb	aa	aa	aa	bb	bb	aa	bb	aa	aa	aa	bb	aa	bb	aa
Marker25633	aaxbb	bb	aa	bb	bb	aa	bb	bb	bb	bb	bb	bb	aa	aa	bb	aa	bb	bb	aa	bb	aa	bb	bb	bb	aa	bb	aa	aa	aa	bb	aa	aa	aa	aa	aa	bb	aa	aa	bb	aa	aa	aa	bb	bb	aa	aa	aa	aa	aa
Marker256430	aaxbb	aa	bb	aa	aa	aa	aa	aa	aa	aa	aa	aa	bb	aa	aa	bb	aa	aa	aa	bb	aa	aa	bb	aa	aa	bb	bb	aa	aa	aa	aa	aa	aa	bb	bb	aa	aa	bb	bb	bb	aa	bb	aa	aa	bb	bb	bb	bb	bb
Marker25662	aaxbb	bb	bb	aa	bb	bb	bb	bb	bb	bb	bb	bb	bb	aa	bb	aa	bb	aa	aa	bb	bb	bb	bb	bb	bb	bb	bb	aa	aa	bb	aa	aa	aa	bb	aa	aa	bb	aa	aa	aa	bb	aa	bb	bb	aa	bb	aa	aa	bb
Marker25666	aaxbb	aa	aa	bb	aa	bb	bb	bb	aa	bb	aa	bb	bb	bb	bb	bb	aa	bb	bb	aa	bb	bb	bb	bb	bb	aa	aa	bb	bb	bb	aa	aa	bb	aa	bb	bb	aa	aa	aa	aa	aa	aa	bb	aa	aa	bb	aa	aa	bb
Marker256932	aaxbb	aa	aa	aa	aa	aa	aa	aa	aa	aa	aa	aa	aa	aa	aa	bb	aa	aa	aa	aa	aa	aa	aa	bb	aa	aa	aa	aa	bb	aa	aa	aa	aa	bb	bb	aa	bb	bb	bb	aa	aa	bb	aa	bb	bb	bb	bb	bb	aa
Marker256940	aaxbb	bb	aa	aa	bb	bb	aa	aa	bb	aa	aa	bb	aa	aa	bb	aa	aa	aa	aa	aa	aa	aa	bb	aa	bb	bb	bb	bb	aa	aa	aa	aa	bb	bb	aa	bb	aa	bb	bb	aa	bb	bb	bb	bb	aa	bb	aa	aa	aa
Marker25698	aaxbb	bb	aa	aa	aa	aa	aa	bb	bb	aa	bb	bb	bb	aa	bb	aa	bb	aa	aa	aa	bb	bb	bb	aa	aa	aa	aa	aa	bb	aa	aa	aa	aa	bb	aa	bb	aa	bb	aa	aa	bb	aa	aa	bb	aa	aa	bb	aa	bb
Marker25699	aaxbb	aa	bb	bb	aa	aa	aa	aa	aa	aa	aa	aa	aa	aa	aa	aa	aa	aa	aa	aa	aa	aa	aa	aa	bb	bb	bb	aa	bb	aa	aa	aa	aa	aa	aa	aa	bb	bb	bb	aa	aa	bb	aa	bb	bb	bb	aa	aa	bb
Marker257150	aaxbb	bb	aa	aa	aa	aa	aa	aa	bb	aa	aa	bb	aa	aa	bb	aa	aa	aa	aa	aa	bb	aa	bb	aa	bb	aa	bb	bb	bb	aa	aa	aa	bb	bb	aa	bb	aa	bb	bb	aa	bb	bb	bb	bb	bb	bb	aa	bb	aa
Marker257336	aaxbb	aa	aa	bb	bb	bb	bb	bb	bb	bb	bb	bb	bb	bb	bb	bb	bb	aa	bb	bb	bb	bb	bb	bb	bb	aa	bb	aa	bb	aa	bb	aa	bb	bb	bb	bb	bb	bb	bb	aa	aa	bb	aa	aa	bb	bb	aa	bb	bb
Marker257380	aaxbb	aa	bb	bb	bb	bb	aa	aa	bb	aa	aa	bb	aa	aa	bb	bb	aa	aa	bb	aa	bb	bb	aa	bb	aa	aa	bb	bb	aa	aa	bb	bb	aa	bb	bb	aa	aa	aa	aa	bb	aa	aa	aa	aa	aa	aa	aa	bb	aa
Marker25754	aaxbb	aa	bb	aa	bb	aa	aa	aa	aa	aa	aa	bb	aa	aa	aa	bb	aa	aa	aa	aa	bb	bb	bb	aa	aa	aa	bb	bb	bb	bb	bb	bb	aa	aa	aa	aa	aa	aa	bb	aa	aa	aa	bb	aa	aa	bb	aa	aa	aa
Marker25760	aaxbb	aa	bb	bb	aa	bb	bb	bb	bb	aa	aa	aa	aa	aa	bb	aa	aa	bb	bb	aa	bb	bb	aa	aa	bb	bb	aa	aa	aa	aa	aa	bb	aa	aa	bb	bb	aa	bb	bb	aa	aa	bb	aa	bb	aa	aa	bb	bb	aa
Marker257656	aaxbb	aa	bb	bb	aa	aa	aa	aa	aa	bb	aa	aa	aa	aa	bb	aa	aa	aa	aa	aa	aa	aa	bb	aa	aa	bb	bb	aa	aa	aa	bb	bb	bb	bb	bb	aa	aa	aa	bb	bb	aa	bb	bb	aa	bb	bb	bb	bb	bb
Marker257749	aaxbb	aa	aa	bb	bb	bb	bb	bb	bb	bb	bb	bb	bb	bb	bb	bb	aa	bb	bb	bb	aa	bb	bb	bb	bb	aa	bb	bb	aa	bb	bb	aa	bb	bb	aa	bb	bb	aa	bb	aa	aa	bb	aa	aa	aa	aa	aa	bb	aa
Marker257791	aaxbb	aa	bb	aa	aa	aa	aa	aa	aa	aa	aa	aa	bb	aa	aa	aa	aa	aa	aa	aa	aa	aa	bb	aa	aa	bb	bb	aa	aa	aa	bb	bb	bb	aa	bb	aa	aa	aa	bb	bb	aa	bb	bb	aa	aa	bb	bb	bb	aa
Marker257917	aaxbb	aa	bb	aa	aa	bb	aa	bb	bb	bb	aa	bb	bb	bb	aa	bb	aa	bb	bb	aa	bb	bb	bb	bb	bb	aa	aa	bb	bb	bb	aa	bb	aa	aa	aa	bb	aa	aa	aa	aa	aa	aa	aa	bb	aa	aa	aa	aa	bb
Marker25797	aaxbb	aa	bb	bb	aa	aa	aa	aa	aa	aa	aa	aa	aa	bb	aa	bb	aa	bb	aa	aa	aa	aa	aa	aa	bb	bb	bb	aa	aa	aa	bb	bb	aa	bb	bb	aa	bb	bb	bb	aa	aa	aa	aa	aa	bb	bb	aa	bb	bb
Marker25801	aaxbb	bb	bb	bb	bb	bb	bb	bb	bb	bb	bb	bb	bb	bb	bb	aa	bb	bb	bb	bb	bb	bb	bb	aa	bb	bb	aa	aa	aa	bb	aa	aa	aa	aa	aa	bb	aa	aa	aa	aa	aa	aa	bb	bb	aa	aa	aa	aa	aa
Marker25841	aaxbb	aa	bb	bb	aa	aa	aa	aa	aa	aa	aa	aa	aa	bb	aa	bb	aa	bb	aa	aa	aa	aa	aa	aa	aa	bb	bb	aa	aa	aa	bb	aa	aa	bb	bb	aa	bb	bb	aa	aa	aa	aa	bb	aa	bb	bb	aa	bb	bb
Marker258509	aaxbb	aa	bb	aa	aa	aa	aa	aa	aa	aa	aa	aa	aa	bb	aa	aa	aa	aa	aa	aa	aa	aa	aa	aa	aa	bb	bb	aa	aa	aa	aa	bb	bb	bb	aa	aa	aa	aa	bb	bb	aa	bb	aa	bb	aa	bb	bb	bb	aa
Marker25868	aaxbb	aa	aa	bb	bb	bb	bb	bb	bb	bb	bb	bb	bb	bb	bb	bb	bb	bb	bb	bb	bb	bb	bb	bb	bb	aa	aa	bb	aa	aa	bb	aa	bb	bb	aa	bb	bb	aa	bb	aa	aa	bb	aa	aa	aa	bb	aa	bb	aa
Marker25869	aaxbb	aa	bb	aa	aa	aa	aa	aa	aa	bb	aa	aa	bb	aa	aa	bb	aa	aa	aa	bb	aa	aa	bb	aa	aa	bb	bb	bb	aa	aa	aa	bb	bb	aa	aa	aa	bb	aa	bb	bb	bb	aa	bb	aa	bb	bb	bb	bb	aa
Marker25909	aaxbb	bb	aa	aa	aa	bb	aa	bb	bb	bb	aa	bb	aa	aa	bb	aa	aa	aa	aa	bb	bb	aa	bb	bb	aa	aa	aa	bb	aa	bb	aa	aa	aa	bb	aa	aa	aa	aa	bb	bb	bb	aa	aa	bb	bb	aa	bb	aa	bb
Marker25912	aaxbb	aa	bb	aa	aa	bb	bb	bb	bb	bb	aa	bb	bb	bb	bb	bb	aa	bb	bb	aa	bb	bb	bb	bb	bb	aa	aa	bb	bb	bb	aa	bb	bb	aa	aa	bb	bb	bb	bb	aa	bb	aa	aa	bb	aa	bb	bb	aa	bb
Marker259128	aaxbb	bb	aa	bb	bb	bb	aa	aa	bb	bb	aa	bb	aa	aa	bb	aa	aa	aa	aa	aa	bb	aa	bb	aa	bb	bb	bb	bb	aa	bb	aa	aa	bb	bb	aa	bb	bb	bb	bb	aa	bb	aa	bb	bb	bb	aa	bb	aa	bb
Marker25926	aaxbb	bb	aa	bb	bb	aa	bb	bb	aa	aa	bb	aa	bb	bb	aa	bb	bb	bb	aa	bb	aa	aa	aa	bb	aa	aa	aa	aa	aa	aa	bb	bb	aa	aa	bb	bb	bb	aa	aa	aa	aa	bb	aa	aa	bb	aa	aa	bb	aa
Marker259260	aaxbb	aa	aa	aa	bb	bb	bb	bb	bb	bb	bb	bb	bb	bb	bb	bb	bb	aa	bb	bb	bb	bb	bb	bb	bb	aa	bb	bb	bb	aa	bb	aa	bb	bb	bb	bb	bb	bb	bb	aa	bb	bb	aa	aa	aa	aa	aa	bb	aa
Marker25944	aaxbb	bb	aa	aa	aa	bb	aa	aa	bb	bb	aa	bb	bb	bb	aa	bb	aa	bb	bb	aa	bb	bb	bb	bb	bb	aa	aa	bb	aa	bb	aa	aa	bb	aa	bb	bb	aa	bb	aa	aa	aa	aa	bb	bb	aa	aa	aa	aa	bb
Marker259518	aaxbb	bb	aa	bb	aa	aa	aa	aa	aa	aa	aa	aa	bb	bb	aa	aa	aa	aa	aa	aa	aa	aa	bb	bb	aa	aa	aa	bb	aa	aa	bb	bb	bb	aa	aa	bb	aa	aa	bb	bb	aa	aa	bb	bb	bb	aa	bb	bb	aa
Marker259643	aaxbb	bb	aa	aa	bb	aa	aa	aa	bb	aa	aa	aa	aa	aa	bb	aa	aa	bb	aa	aa	bb	aa	bb	aa	bb	bb	bb	bb	bb	aa	aa	aa	aa	bb	aa	bb	aa	bb	bb	aa	aa	bb	bb	bb	bb	bb	aa	bb	bb
Marker25968	aaxbb	aa	aa	bb	aa	aa	aa	aa	aa	aa	aa	bb	aa	bb	aa	bb	aa	bb	aa	aa	bb	aa	aa	aa	bb	bb	aa	aa	bb	bb	bb	aa	bb	bb	aa	aa	bb	aa	aa	bb	aa	aa	aa	aa	bb	bb	aa	bb	aa
Marker25970	aaxbb	aa	aa	bb	bb	bb	bb	bb	bb	bb	bb	bb	bb	bb	bb	bb	bb	aa	bb	bb	bb	bb	bb	bb	bb	bb	bb	bb	bb	bb	bb	aa	bb	bb	aa	bb	bb	bb	bb	aa	aa	bb	aa	bb	aa	aa	aa	bb	bb
Marker259729	aaxbb	bb	aa	aa	aa	aa	aa	aa	aa	aa	aa	bb	aa	aa	bb	aa	aa	aa	aa	aa	bb	aa	bb	bb	bb	bb	bb	bb	aa	aa	aa	bb	bb	bb	bb	bb	aa	aa	bb	aa	bb	bb	aa	bb	bb	aa	aa	bb	bb
Marker25980	aaxbb	aa	bb	aa	aa	aa	aa	aa	aa	bb	aa	aa	aa	aa	aa	aa	aa	aa	aa	aa	aa	aa	aa	aa	aa	bb	bb	aa	bb	aa	aa	bb	aa	bb	bb	aa	aa	aa	bb	bb	aa	bb	bb	aa	aa	bb	bb	bb	aa
Marker25987	aaxbb	bb	aa	aa	aa	bb	bb	bb	bb	bb	bb	bb	bb	aa	bb	aa	aa	aa	bb	bb	bb	bb	aa	bb	bb	aa	aa	bb	aa	bb	aa	bb	aa	bb	aa	bb	aa	aa	aa	aa	bb	aa	bb	bb	bb	bb	bb	bb	bb
Marker25990	aaxbb	aa	aa	bb	aa	bb	aa	bb	bb	aa	aa	bb	bb	bb	aa	bb	aa	bb	bb	aa	bb	bb	bb	bb	bb	aa	aa	bb	aa	bb	aa	bb	bb	bb	aa	bb	aa	bb	aa	aa	bb	aa	aa	bb	aa	bb	aa	aa	bb
Marker259948	aaxbb	bb	aa	aa	aa	bb	aa	aa	bb	aa	aa	bb	aa	aa	bb	aa	aa	aa	aa	bb	bb	aa	bb	aa	aa	bb	bb	bb	aa	aa	aa	aa	bb	bb	aa	bb	bb	bb	bb	aa	bb	aa	bb	bb	aa	bb	aa	bb	bb
Marker26021	aaxbb	bb	aa	aa	bb	bb	aa	bb	bb	aa	aa	bb	bb	bb	aa	bb	aa	bb	bb	aa	bb	bb	bb	bb	bb	aa	aa	bb	aa	bb	aa	bb	bb	bb	aa	bb	aa	bb	aa	aa	bb	aa	bb	bb	aa	aa	aa	aa	bb
Marker26022	aaxbb	bb	bb	aa	aa	bb	bb	bb	aa	bb	bb	bb	bb	aa	bb	aa	bb	aa	bb	bb	bb	bb	bb	bb	aa	bb	aa	bb	bb	bb	aa	aa	aa	aa	aa	aa	aa	bb	aa	aa	bb	aa	bb	bb	bb	aa	bb	aa	bb
Marker260223	aaxbb	aa	bb	bb	bb	aa	aa	aa	bb	aa	aa	bb	aa	bb	aa	bb	aa	aa	aa	aa	bb	aa	aa	aa	bb	bb	aa	aa	bb	aa	bb	bb	aa	bb	bb	bb	bb	bb	aa	bb	aa	bb	aa	aa	bb	bb	bb	bb	aa
Marker26027	aaxbb	bb	aa	aa	aa	aa	bb	aa	bb	aa	aa	aa	aa	aa	bb	aa	aa	bb	aa	aa	bb	aa	bb	aa	bb	aa	bb	aa	aa	aa	aa	bb	bb	bb	aa	bb	aa	bb	bb	aa	bb	aa	bb	bb	bb	bb	aa	bb	aa
Marker26033	aaxbb	bb	aa	aa	aa	bb	aa	aa	bb	bb	aa	bb	bb	aa	bb	aa	bb	aa	bb	aa	bb	aa	bb	aa	aa	aa	bb	bb	aa	aa	aa	bb	aa	bb	aa	aa	aa	bb	aa	aa	bb	aa	aa	bb	bb	bb	aa	aa	bb
Marker26069	aaxbb	aa	aa	bb	bb	bb	aa	bb	bb	bb	aa	bb	bb	bb	aa	bb	aa	bb	bb	aa	bb	bb	bb	bb	bb	aa	aa	aa	bb	bb	aa	aa	bb	aa	aa	bb	aa	bb	bb	aa	bb	aa	aa	bb	aa	bb	aa	aa	aa
Marker26078	aaxbb	aa	aa	aa	bb	bb	aa	aa	bb	bb	bb	bb	bb	aa	bb	aa	aa	aa	aa	aa	bb	aa	bb	aa	bb	bb	bb	bb	bb	aa	bb	aa	aa	aa	aa	aa	bb	bb	bb	aa	bb	aa	bb	aa	bb	aa	aa	bb	bb
Marker260783	aaxbb	bb	aa	aa	bb	aa	aa	aa	bb	aa	aa	bb	aa	aa	bb	aa	aa	bb	aa	aa	bb	bb	bb	bb	bb	bb	bb	bb	aa	aa	aa	bb	bb	bb	aa	bb	bb	bb	bb	aa	bb	aa	aa	bb	bb	aa	aa	aa	bb
Marker261014	aaxbb	bb	bb	bb	aa	bb	aa	bb	bb	aa	aa	bb	bb	bb	bb	bb	aa	aa	bb	bb	aa	bb	aa	aa	aa	bb	aa	bb	aa	bb	bb	bb	aa	aa	bb	bb	bb	bb	bb	bb	bb	bb	bb	bb	aa	bb	bb	bb	bb
Marker261095	aaxbb	aa	bb	aa	bb	aa	aa	aa	aa	aa	aa	bb	aa	bb	aa	bb	aa	aa	aa	aa	bb	aa	bb	bb	aa	aa	aa	bb	aa	aa	aa	bb	aa	aa	bb	aa	bb	aa	aa	bb	aa	aa	aa	aa	aa	bb	bb	aa	aa
Marker261165	aaxbb	bb	bb	aa	bb	aa	bb	bb	bb	bb	bb	bb	bb	aa	aa	aa	bb	bb	bb	bb	bb	bb	bb	bb	aa	bb	aa	aa	aa	bb	aa	aa	aa	bb	aa	aa	aa	bb	bb	aa	bb	aa	aa	bb	aa	aa	aa	aa	aa
Marker26122	aaxbb	bb	aa	bb	aa	bb	bb	bb	bb	bb	aa	bb	bb	bb	bb	aa	bb	aa	bb	bb	bb	aa	bb	bb	aa	aa	aa	aa	aa	bb	aa	aa	aa	bb	aa	aa	bb	bb	aa	bb	bb	aa	bb	bb	bb	bb	bb	aa	bb
Marker261429	aaxbb	aa	bb	aa	aa	aa	aa	aa	aa	aa	aa	aa	aa	aa	aa	aa	aa	aa	aa	aa	aa	bb	bb	aa	aa	bb	bb	aa	aa	aa	bb	aa	bb	bb	bb	aa	bb	bb	bb	bb	aa	aa	bb	aa	bb	bb	bb	bb	aa
Marker26144	aaxbb	aa	bb	aa	aa	aa	aa	aa	aa	aa	aa	aa	bb	aa	aa	bb	aa	aa	aa	aa	aa	aa	bb	aa	bb	bb	aa	aa	aa	aa	aa	bb	bb	aa	bb	aa	aa	aa	bb	bb	aa	bb	aa	aa	bb	bb	bb	bb	aa
Marker261479	aaxbb	aa	bb	aa	aa	aa	aa	aa	aa	aa	aa	aa	aa	aa	aa	aa	aa	aa	aa	aa	aa	aa	aa	aa	aa	bb	aa	aa	bb	aa	bb	bb	aa	bb	bb	aa	bb	aa	bb	bb	aa	bb	aa	aa	bb	bb	bb	bb	bb
Marker26151	aaxbb	bb	bb	aa	aa	bb	aa	aa	aa	aa	aa	bb	aa	aa	bb	bb	aa	bb	aa	aa	bb	aa	bb	aa	bb	bb	bb	bb	aa	aa	aa	bb	bb	bb	aa	bb	aa	bb	aa	aa	bb	aa	aa	bb	aa	bb	bb	bb	bb
Marker26153	aaxbb	aa	bb	aa	bb	bb	aa	aa	bb	bb	bb	bb	bb	aa	bb	aa	aa	aa	aa	aa	bb	aa	aa	aa	aa	bb	aa	aa	aa	bb	aa	bb	bb	bb	aa	aa	aa	aa	aa	aa	aa	bb	bb	aa	aa	bb	aa	aa	bb
Marker26158	aaxbb	bb	aa	bb	aa	bb	bb	bb	bb	aa	bb	bb	bb	bb	aa	bb	bb	bb	aa	aa	bb	bb	bb	bb	bb	aa	aa	bb	bb	bb	aa	aa	bb	bb	aa	bb	aa	bb	bb	aa	aa	aa	bb	bb	aa	aa	aa	aa	bb
Marker261662	aaxbb	bb	aa	aa	bb	bb	aa	aa	aa	aa	aa	bb	aa	aa	bb	aa	aa	aa	aa	aa	bb	bb	bb	aa	bb	aa	bb	bb	bb	aa	aa	aa	bb	bb	aa	bb	aa	aa	bb	aa	aa	bb	bb	bb	aa	bb	aa	aa	aa
Marker261785	aaxbb	aa	bb	bb	aa	aa	aa	aa	aa	aa	aa	aa	aa	bb	aa	bb	aa	bb	aa	aa	aa	aa	aa	aa	aa	bb	bb	aa	aa	aa	bb	aa	aa	bb	bb	aa	bb	bb	aa	aa	aa	aa	bb	aa	bb	bb	aa	bb	bb
Marker261851	aaxbb	aa	bb	bb	aa	aa	aa	aa	aa	bb	aa	aa	aa	aa	aa	bb	aa	aa	aa	bb	aa	aa	aa	aa	aa	bb	bb	aa	aa	aa	aa	bb	bb	bb	bb	aa	bb	aa	bb	bb	aa	aa	aa	aa	aa	bb	bb	bb	aa
Marker261867	aaxbb	bb	aa	bb	aa	bb	aa	bb	bb	aa	bb	bb	bb	bb	aa	bb	aa	bb	bb	aa	bb	bb	bb	aa	bb	aa	aa	bb	bb	bb	aa	aa	bb	aa	aa	bb	bb	aa	bb	aa	aa	aa	aa	bb	aa	aa	bb	aa	bb
Marker26193	aaxbb	bb	aa	bb	aa	aa	aa	aa	bb	aa	aa	bb	aa	aa	bb	aa	aa	bb	aa	bb	bb	bb	bb	aa	bb	bb	bb	bb	aa	bb	aa	aa	bb	bb	aa	bb	aa	aa	bb	aa	bb	bb	aa	bb	aa	aa	bb	aa	bb
Marker262143	aaxbb	bb	aa	bb	aa	aa	aa	aa	aa	aa	aa	aa	aa	aa	aa	bb	aa	aa	aa	aa	bb	aa	aa	bb	aa	bb	bb	aa	bb	aa	aa	aa	bb	bb	aa	aa	bb	bb	bb	aa	aa	aa	aa	bb	bb	bb	aa	aa	aa
Marker262362	aaxbb	bb	bb	aa	bb	bb	bb	bb	bb	bb	bb	bb	aa	bb	bb	aa	bb	bb	bb	bb	bb	bb	bb	bb	bb	bb	bb	bb	aa	bb	aa	aa	aa	aa	bb	bb	bb	aa	aa	aa	bb	bb	bb	bb	aa	aa	bb	aa	bb
Marker262413	aaxbb	bb	aa	aa	aa	bb	aa	aa	aa	aa	aa	aa	aa	aa	bb	aa	aa	aa	aa	aa	aa	aa	bb	aa	bb	aa	bb	bb	aa	aa	aa	bb	bb	bb	aa	bb	aa	aa	bb	aa	bb	bb	bb	bb	aa	bb	aa	aa	bb
Marker262482	aaxbb	bb	bb	aa	bb	aa	bb	bb	bb	bb	bb	bb	bb	bb	aa	aa	bb	bb	bb	bb	bb	bb	bb	bb	bb	bb	bb	aa	aa	bb	aa	aa	aa	bb	aa	bb	aa	bb	aa	aa	bb	aa	aa	bb	aa	aa	aa	aa	bb
Marker26250	aaxbb	aa	bb	aa	bb	aa	aa	aa	bb	bb	aa	bb	aa	bb	bb	bb	aa	aa	aa	aa	bb	aa	bb	bb	aa	aa	aa	bb	aa	bb	bb	bb	aa	aa	bb	aa	aa	aa	aa	aa	aa	bb	bb	aa	aa	aa	bb	bb	aa
Marker26260	aaxbb	bb	aa	aa	aa	bb	bb	bb	bb	aa	bb	bb	bb	aa	bb	aa	bb	aa	bb	bb	bb	aa	aa	bb	bb	aa	bb	bb	bb	bb	aa	aa	aa	bb	aa	aa	aa	bb	bb	aa	bb	aa	aa	bb	bb	aa	aa	bb	aa
Marker26275	aaxbb	bb	aa	aa	aa	bb	aa	bb	bb	aa	aa	bb	bb	bb	bb	aa	bb	aa	bb	aa	bb	bb	bb	bb	aa	aa	aa	bb	bb	bb	aa	aa	aa	bb	aa	aa	aa	aa	aa	bb	bb	aa	bb	bb	bb	aa	bb	aa	bb
Marker262784	aaxbb	aa	bb	aa	aa	aa	aa	aa	aa	aa	aa	aa	aa	aa	aa	bb	bb	bb	aa	aa	aa	aa	bb	aa	aa	bb	bb	aa	bb	aa	aa	bb	bb	aa	bb	aa	bb	aa	bb	bb	aa	bb	aa	bb	bb	bb	bb	bb	bb
Marker262851	aaxbb	aa	aa	bb	aa	bb	aa	bb	bb	aa	aa	bb	bb	bb	bb	bb	aa	bb	bb	aa	bb	bb	bb	bb	bb	aa	aa	bb	aa	aa	aa	aa	bb	aa	aa	bb	bb	bb	aa	aa	aa	aa	aa	bb	aa	aa	aa	aa	bb
Marker262856	aaxbb	aa	bb	bb	bb	aa	bb	bb	aa	aa	bb	bb	bb	bb	aa	bb	bb	bb	bb	bb	bb	aa	aa	aa	bb	aa	aa	aa	aa	bb	bb	aa	aa	aa	bb	aa	bb	aa	aa	aa	bb	aa	aa	bb	bb	aa	bb	bb	bb
Marker262874	aaxbb	aa	aa	aa	bb	bb	bb	bb	bb	bb	bb	bb	bb	bb	bb	bb	bb	aa	bb	bb	bb	bb	bb	aa	bb	bb	aa	bb	bb	aa	bb	bb	bb	bb	bb	bb	bb	aa	bb	aa	aa	bb	aa	aa	aa	aa	aa	bb	aa
Marker26294	aaxbb	aa	aa	aa	aa	bb	bb	bb	bb	bb	bb	aa	bb	bb	bb	aa	bb	aa	bb	bb	bb	aa	aa	bb	aa	aa	aa	bb	aa	bb	aa	aa	aa	aa	aa	bb	aa	aa	aa	aa	bb	aa	aa	bb	bb	aa	bb	aa	bb
Marker262995	aaxbb	bb	bb	aa	bb	bb	aa	aa	aa	aa	aa	bb	aa	aa	bb	aa	aa	bb	aa	aa	bb	bb	bb	aa	bb	aa	bb	bb	bb	aa	aa	aa	bb	bb	bb	bb	bb	aa	bb	aa	bb	bb	bb	bb	bb	aa	aa	aa	bb
Marker26322	aaxbb	aa	bb	bb	aa	aa	aa	bb	aa	bb	aa	aa	aa	aa	aa	bb	aa	aa	aa	aa	aa	aa	aa	aa	aa	bb	bb	aa	aa	aa	bb	bb	bb	bb	bb	aa	bb	aa	bb	bb	aa	bb	aa	aa	bb	bb	bb	bb	bb
Marker26333	aaxbb	bb	aa	bb	bb	aa	aa	aa	bb	aa	aa	bb	aa	aa	bb	aa	aa	bb	aa	aa	bb	aa	bb	aa	bb	aa	bb	bb	aa	aa	aa	aa	bb	bb	aa	bb	aa	aa	bb	aa	bb	bb	bb	bb	aa	aa	bb	bb	aa
Marker26345	aaxbb	bb	bb	aa	bb	aa	aa	aa	bb	aa	aa	aa	aa	aa	bb	bb	aa	bb	aa	aa	bb	aa	aa	aa	bb	aa	bb	bb	aa	bb	bb	bb	aa	aa	bb	aa	bb	aa	aa	aa	aa	bb	aa	aa	aa	aa	aa	aa	aa
Marker263472	aaxbb	aa	bb	bb	bb	bb	bb	aa	bb	bb	bb	bb	bb	aa	bb	aa	aa	aa	aa	bb	bb	bb	aa	aa	aa	bb	aa	aa	bb	bb	aa	bb	bb	bb	aa	bb	aa	bb	aa	bb	aa	bb	bb	bb	aa	bb	aa	aa	bb
Marker26365	aaxbb	bb	aa	bb	aa	bb	aa	bb	bb	bb	aa	bb	bb	bb	aa	bb	aa	bb	bb	aa	bb	bb	bb	bb	bb	aa	aa	bb	aa	bb	aa	aa	bb	aa	aa	bb	aa	aa	aa	aa	bb	aa	bb	bb	aa	aa	bb	aa	bb
Marker263696	aaxbb	aa	bb	bb	aa	aa	aa	aa	aa	aa	aa	aa	aa	bb	aa	bb	aa	bb	aa	aa	aa	aa	aa	aa	aa	bb	bb	aa	aa	aa	bb	aa	aa	bb	bb	aa	bb	bb	aa	aa	aa	bb	bb	aa	aa	bb	aa	bb	bb
Marker26371	aaxbb	aa	aa	bb	aa	bb	aa	bb	bb	bb	aa	bb	bb	bb	aa	bb	aa	aa	bb	aa	bb	bb	bb	bb	bb	aa	aa	bb	aa	bb	aa	aa	bb	aa	aa	bb	aa	bb	aa	aa	bb	aa	aa	bb	aa	bb	bb	aa	bb
Marker263746	aaxbb	aa	bb	aa	bb	aa	aa	aa	aa	bb	bb	aa	aa	aa	bb	aa	aa	aa	aa	aa	bb	aa	bb	bb	aa	aa	aa	bb	bb	bb	bb	bb	aa	aa	aa	aa	bb	aa	aa	aa	aa	bb	aa	aa	bb	aa	bb	aa	aa
Marker263756	aaxbb	bb	aa	aa	bb	aa	aa	aa	bb	aa	aa	bb	aa	aa	bb	aa	aa	bb	aa	aa	bb	aa	bb	aa	bb	bb	bb	bb	aa	aa	aa	aa	bb	bb	aa	bb	bb	bb	bb	aa	bb	bb	aa	bb	aa	bb	aa	aa	bb
Marker263761	aaxbb	bb	aa	aa	aa	aa	aa	aa	bb	aa	aa	aa	aa	aa	bb	aa	aa	aa	aa	aa	bb	aa	bb	bb	bb	aa	bb	bb	bb	aa	aa	bb	bb	bb	bb	bb	aa	aa	bb	aa	bb	bb	bb	bb	aa	aa	aa	bb	aa
Marker263779	aaxbb	bb	bb	bb	aa	bb	aa	bb	bb	bb	aa	bb	bb	bb	aa	bb	bb	bb	bb	aa	bb	bb	bb	bb	bb	aa	aa	bb	bb	bb	aa	bb	bb	bb	aa	bb	aa	aa	aa	bb	aa	aa	bb	bb	aa	aa	aa	aa	bb
Marker263883	aaxbb	aa	aa	aa	aa	bb	aa	bb	bb	bb	aa	bb	bb	bb	aa	bb	aa	aa	bb	aa	bb	bb	bb	bb	bb	aa	aa	bb	aa	bb	aa	aa	bb	aa	aa	bb	bb	bb	bb	bb	bb	aa	bb	bb	aa	bb	aa	aa	bb
Marker263890	aaxbb	aa	bb	aa	aa	aa	aa	bb	aa	aa	aa	aa	aa	aa	aa	bb	aa	aa	aa	aa	aa	aa	aa	aa	aa	bb	bb	bb	aa	aa	bb	bb	bb	bb	bb	aa	aa	aa	bb	bb	aa	bb	aa	aa	bb	bb	bb	bb	aa
Marker26425	aaxbb	bb	aa	aa	bb	bb	aa	aa	bb	aa	aa	bb	aa	aa	bb	bb	aa	aa	aa	aa	bb	aa	bb	aa	bb	bb	bb	bb	aa	aa	aa	bb	bb	bb	aa	bb	bb	bb	aa	aa	bb	aa	bb	bb	aa	bb	bb	aa	bb
Marker264351	aaxbb	aa	bb	aa	aa	aa	aa	aa	aa	aa	bb	aa	aa	bb	aa	bb	aa	aa	aa	bb	aa	aa	aa	aa	aa	bb	bb	aa	aa	aa	bb	aa	bb	aa	aa	aa	aa	bb	bb	bb	aa	bb	bb	aa	aa	bb	bb	bb	bb
Marker26445	aaxbb	aa	bb	bb	aa	aa	aa	aa	aa	bb	aa	aa	bb	aa	aa	bb	aa	bb	aa	bb	aa	bb	aa	aa	aa	bb	bb	aa	bb	aa	bb	bb	bb	bb	bb	aa	aa	aa	bb	bb	aa	bb	bb	aa	aa	bb	bb	bb	aa
Marker264480	aaxbb	bb	aa	aa	bb	bb	aa	aa	bb	aa	aa	aa	aa	aa	bb	aa	aa	aa	aa	aa	bb	aa	bb	aa	bb	aa	bb	bb	aa	aa	aa	bb	bb	bb	aa	bb	bb	aa	aa	aa	bb	aa	bb	bb	aa	bb	aa	aa	aa
Marker264485	aaxbb	aa	aa	aa	aa	bb	aa	bb	bb	bb	aa	bb	bb	bb	aa	bb	aa	bb	bb	aa	bb	bb	bb	bb	aa	aa	aa	bb	bb	aa	aa	aa	bb	aa	aa	bb	aa	bb	aa	aa	bb	aa	aa	bb	aa	aa	aa	aa	bb
Marker26450	aaxbb	aa	bb	aa	aa	aa	aa	aa	aa	aa	aa	aa	bb	aa	aa	aa	aa	aa	aa	bb	aa	aa	bb	aa	aa	bb	bb	aa	bb	aa	bb	aa	bb	bb	bb	aa	aa	aa	bb	bb	aa	bb	aa	bb	aa	bb	bb	bb	aa
Marker26451	aaxbb	bb	bb	aa	aa	bb	bb	bb	bb	bb	aa	bb	bb	bb	bb	aa	bb	aa	aa	bb	aa	bb	aa	bb	aa	aa	aa	bb	bb	bb	aa	aa	aa	aa	aa	aa	aa	aa	bb	aa	bb	aa	bb	bb	bb	bb	bb	aa	bb
Marker264522	aaxbb	bb	bb	bb	aa	bb	aa	aa	aa	aa	aa	aa	bb	aa	aa	aa	aa	bb	bb	aa	aa	aa	aa	aa	aa	bb	bb	aa	aa	aa	bb	aa	aa	bb	aa	aa	bb	bb	bb	aa	bb	bb	aa	bb	bb	bb	aa	aa	bb
Marker26458	aaxbb	aa	aa	aa	bb	bb	aa	bb	bb	bb	aa	bb	bb	bb	aa	aa	aa	bb	bb	bb	bb	bb	bb	bb	bb	aa	aa	bb	aa	aa	aa	bb	bb	bb	aa	bb	aa	aa	aa	aa	aa	aa	aa	bb	aa	aa	aa	aa	bb
Marker264632	aaxbb	bb	bb	aa	aa	aa	bb	aa	aa	aa	aa	aa	aa	aa	aa	aa	aa	aa	aa	aa	aa	aa	bb	aa	aa	bb	bb	aa	aa	aa	aa	bb	bb	aa	aa	aa	bb	aa	bb	bb	aa	bb	aa	aa	aa	bb	aa	bb	aa
Marker26473	aaxbb	aa	bb	bb	aa	aa	aa	aa	aa	aa	aa	aa	aa	bb	aa	bb	aa	bb	aa	aa	bb	aa	aa	bb	aa	bb	bb	aa	aa	aa	bb	bb	aa	bb	bb	aa	bb	bb	aa	aa	aa	aa	bb	aa	bb	bb	aa	bb	bb
Marker26480	aaxbb	aa	bb	bb	aa	aa	aa	aa	aa	aa	aa	aa	aa	aa	aa	bb	aa	bb	aa	aa	aa	aa	aa	aa	aa	bb	bb	aa	aa	aa	bb	aa	aa	bb	bb	aa	bb	bb	aa	aa	aa	aa	bb	aa	aa	bb	aa	bb	bb
Marker26482	aaxbb	aa	bb	bb	aa	aa	aa	aa	aa	aa	aa	aa	aa	bb	aa	bb	aa	bb	aa	aa	aa	aa	aa	aa	bb	bb	bb	aa	aa	aa	bb	bb	aa	bb	bb	aa	bb	bb	aa	aa	aa	aa	bb	aa	bb	bb	aa	bb	bb
Marker26487	aaxbb	aa	bb	bb	aa	aa	aa	aa	aa	aa	aa	aa	aa	bb	aa	bb	aa	bb	aa	aa	aa	aa	aa	aa	aa	bb	bb	aa	aa	aa	bb	aa	aa	bb	bb	aa	bb	bb	aa	aa	aa	aa	bb	aa	bb	bb	bb	bb	bb
Marker265229	aaxbb	aa	aa	aa	aa	bb	bb	aa	bb	bb	bb	bb	aa	aa	bb	aa	bb	aa	bb	bb	aa	bb	aa	aa	aa	aa	aa	aa	bb	bb	aa	aa	aa	bb	aa	bb	aa	aa	aa	aa	bb	aa	aa	bb	aa	aa	bb	aa	bb
Marker26526	aaxbb	aa	bb	bb	aa	bb	bb	aa	bb	bb	bb	bb	bb	aa	aa	aa	aa	aa	aa	bb	bb	bb	aa	aa	aa	bb	aa	aa	bb	bb	aa	bb	bb	bb	aa	aa	aa	aa	aa	aa	aa	bb	bb	aa	aa	bb	aa	aa	bb
Marker26527	aaxbb	aa	bb	aa	bb	bb	bb	bb	aa	bb	aa	aa	aa	aa	aa	bb	aa	aa	aa	aa	aa	aa	bb	aa	bb	bb	bb	bb	bb	aa	bb	aa	aa	aa	aa	bb	aa	bb	aa	aa	aa	aa	aa	aa	aa	bb	bb	aa	aa
Marker26533	aaxbb	bb	bb	aa	aa	aa	aa	aa	aa	aa	aa	aa	bb	aa	aa	aa	bb	bb	aa	aa	aa	aa	aa	aa	aa	bb	bb	bb	aa	aa	aa	bb	bb	aa	aa	aa	aa	aa	bb	bb	aa	bb	bb	aa	aa	bb	bb	aa	aa
Marker26549	aaxbb	aa	bb	bb	aa	bb	aa	aa	bb	bb	bb	bb	bb	aa	bb	aa	aa	aa	aa	bb	bb	bb	aa	aa	aa	bb	aa	aa	bb	bb	aa	bb	bb	bb	aa	aa	bb	aa	aa	bb	aa	bb	bb	aa	aa	bb	aa	aa	bb
Marker26550	aaxbb	bb	bb	bb	bb	aa	aa	aa	aa	aa	bb	bb	aa	aa	aa	bb	aa	aa	aa	aa	bb	aa	bb	aa	aa	aa	aa	bb	aa	bb	bb	bb	aa	bb	bb	aa	aa	aa	aa	aa	aa	bb	aa	aa	bb	aa	aa	bb	aa
Marker26552	aaxbb	aa	bb	bb	aa	aa	aa	aa	aa	aa	aa	aa	aa	bb	aa	bb	aa	bb	aa	aa	aa	aa	aa	aa	bb	bb	bb	aa	aa	aa	bb	aa	aa	bb	bb	aa	bb	bb	aa	aa	bb	bb	bb	aa	bb	bb	aa	bb	bb
Marker265527	aaxbb	aa	bb	bb	aa	aa	aa	aa	aa	bb	aa	aa	bb	aa	aa	bb	bb	aa	aa	aa	aa	bb	bb	aa	aa	bb	bb	bb	bb	aa	bb	bb	bb	bb	bb	aa	aa	aa	bb	bb	aa	aa	bb	aa	bb	bb	bb	bb	bb
Marker265546	aaxbb	aa	bb	aa	aa	aa	aa	aa	aa	aa	aa	aa	bb	aa	aa	aa	bb	aa	aa	bb	aa	aa	aa	aa	aa	bb	bb	bb	aa	aa	bb	aa	bb	aa	bb	aa	aa	aa	bb	bb	aa	aa	aa	aa	aa	bb	bb	bb	bb
Marker265659	aaxbb	bb	aa	aa	aa	bb	aa	bb	bb	bb	aa	bb	bb	bb	aa	bb	bb	bb	bb	bb	aa	bb	bb	bb	bb	aa	aa	bb	bb	bb	aa	aa	bb	bb	aa	bb	aa	bb	bb	aa	bb	aa	bb	bb	aa	bb	bb	bb	bb
Marker265720	aaxbb	bb	aa	aa	bb	aa	bb	aa	bb	bb	aa	bb	bb	aa	bb	aa	aa	bb	bb	aa	bb	bb	bb	aa	bb	bb	bb	bb	aa	aa	aa	bb	bb	bb	aa	bb	aa	bb	bb	aa	bb	bb	bb	bb	bb	bb	aa	bb	bb
Marker26598	aaxbb	bb	bb	aa	aa	aa	bb	bb	aa	bb	aa	bb	bb	bb	aa	aa	aa	bb	bb	bb	aa	aa	bb	aa	aa	bb	aa	aa	bb	bb	aa	aa	aa	aa	aa	aa	aa	aa	bb	aa	bb	aa	bb	bb	bb	aa	bb	aa	bb
Marker266024	aaxbb	bb	aa	aa	bb	aa	bb	aa	bb	aa	aa	bb	aa	aa	bb	aa	aa	aa	aa	aa	aa	aa	bb	aa	bb	aa	bb	bb	aa	aa	aa	aa	bb	bb	aa	bb	aa	aa	bb	aa	bb	bb	bb	bb	bb	aa	aa	aa	aa
Marker26606	aaxbb	bb	bb	bb	bb	aa	aa	aa	aa	aa	aa	aa	aa	aa	bb	bb	aa	aa	aa	aa	aa	aa	aa	aa	bb	bb	bb	aa	aa	aa	bb	bb	bb	bb	aa	aa	aa	aa	bb	bb	aa	bb	aa	aa	aa	bb	bb	bb	bb
Marker26614	aaxbb	bb	aa	aa	aa	bb	bb	bb	bb	aa	bb	bb	bb	aa	bb	aa	bb	aa	bb	bb	aa	aa	aa	aa	aa	aa	aa	aa	bb	aa	aa	aa	aa	bb	bb	aa	aa	aa	aa	aa	bb	aa	aa	bb	bb	bb	bb	aa	bb
Marker266207	aaxbb	aa	bb	aa	aa	aa	aa	aa	aa	aa	aa	aa	bb	aa	aa	aa	aa	aa	aa	aa	aa	aa	aa	aa	aa	bb	bb	aa	aa	bb	bb	bb	aa	aa	aa	aa	aa	aa	bb	bb	aa	aa	bb	bb	bb	bb	bb	bb	aa
Marker26623	aaxbb	bb	aa	aa	aa	aa	aa	aa	bb	aa	aa	bb	aa	aa	bb	aa	aa	aa	aa	aa	bb	aa	bb	aa	bb	bb	bb	bb	aa	aa	aa	bb	bb	bb	aa	bb	aa	bb	bb	aa	bb	aa	bb	bb	bb	aa	aa	bb	aa
Marker266319	aaxbb	aa	bb	aa	aa	aa	bb	bb	aa	aa	aa	aa	bb	aa	aa	aa	aa	aa	bb	bb	aa	aa	aa	aa	aa	bb	bb	aa	aa	aa	bb	bb	bb	aa	bb	aa	aa	bb	aa	bb	aa	bb	bb	aa	bb	bb	bb	bb	aa
Marker26638	aaxbb	aa	bb	bb	aa	aa	aa	aa	aa	aa	aa	aa	bb	aa	aa	bb	aa	aa	aa	aa	aa	aa	aa	aa	aa	bb	bb	bb	bb	aa	aa	bb	bb	aa	bb	aa	aa	aa	bb	bb	aa	aa	aa	aa	bb	bb	bb	bb	aa
Marker266399	aaxbb	bb	aa	aa	aa	bb	aa	bb	bb	aa	aa	bb	bb	bb	aa	bb	aa	aa	bb	aa	bb	bb	bb	bb	bb	aa	aa	bb	aa	bb	aa	bb	bb	aa	bb	bb	aa	aa	aa	aa	bb	aa	aa	bb	aa	aa	aa	aa	bb
Marker266479	aaxbb	aa	bb	aa	aa	bb	aa	bb	bb	bb	aa	bb	bb	bb	aa	bb	aa	bb	bb	aa	bb	bb	bb	bb	bb	aa	aa	bb	bb	aa	aa	bb	bb	aa	aa	bb	aa	aa	bb	aa	bb	aa	aa	bb	aa	bb	aa	aa	bb
Marker266576	aaxbb	aa	bb	aa	aa	aa	aa	aa	aa	bb	bb	aa	aa	bb	aa	aa	aa	aa	aa	aa	aa	bb	bb	bb	bb	aa	aa	bb	aa	bb	bb	aa	bb	bb	bb	bb	aa	aa	aa	bb	aa	bb	aa	aa	aa	aa	bb	bb	aa
Marker26659	aaxbb	bb	bb	aa	aa	aa	aa	bb	aa	aa	aa	aa	bb	aa	aa	aa	aa	aa	aa	bb	aa	aa	aa	aa	aa	bb	aa	aa	aa	aa	bb	bb	bb	bb	aa	aa	aa	aa	aa	bb	aa	aa	aa	bb	aa	bb	bb	bb	aa
Marker266659	aaxbb	aa	bb	aa	aa	aa	bb	aa	aa	bb	aa	aa	aa	aa	aa	bb	aa	aa	aa	bb	aa	aa	aa	aa	bb	bb	bb	aa	bb	aa	bb	aa	aa	aa	aa	aa	aa	aa	bb	bb	aa	aa	aa	aa	bb	bb	bb	bb	aa
Marker266741	aaxbb	aa	aa	bb	aa	bb	aa	bb	bb	aa	aa	bb	bb	bb	aa	bb	aa	bb	bb	bb	bb	bb	aa	bb	aa	aa	aa	bb	aa	bb	aa	aa	bb	bb	aa	bb	aa	bb	aa	aa	aa	aa	bb	bb	aa	aa	aa	aa	bb
Marker26676	aaxbb	bb	bb	bb	bb	bb	aa	aa	bb	bb	aa	bb	aa	aa	bb	aa	aa	bb	aa	aa	bb	aa	bb	aa	bb	bb	bb	bb	bb	bb	aa	aa	bb	bb	aa	bb	bb	bb	aa	aa	bb	bb	bb	bb	aa	aa	aa	aa	bb
Marker26678	aaxbb	aa	bb	bb	aa	aa	aa	aa	aa	aa	aa	aa	aa	bb	aa	bb	aa	bb	aa	aa	aa	aa	aa	aa	aa	bb	bb	aa	aa	aa	bb	aa	aa	bb	bb	aa	bb	bb	aa	aa	aa	aa	bb	aa	bb	bb	aa	bb	bb
Marker266961	aaxbb	aa	aa	bb	bb	bb	aa	aa	bb	bb	bb	bb	bb	bb	aa	bb	aa	bb	bb	bb	bb	bb	bb	bb	aa	aa	aa	bb	aa	bb	aa	aa	bb	bb	aa	bb	bb	bb	aa	aa	aa	aa	bb	aa	bb	bb	aa	aa	bb
Marker267017	aaxbb	bb	aa	aa	bb	bb	bb	aa	bb	bb	aa	bb	aa	aa	bb	aa	aa	bb	aa	aa	bb	aa	bb	bb	bb	bb	bb	bb	aa	aa	bb	aa	bb	bb	aa	bb	bb	bb	bb	aa	bb	bb	bb	bb	aa	bb	bb	aa	bb
Marker26716	aaxbb	aa	aa	bb	bb	bb	aa	bb	bb	bb	bb	bb	bb	bb	bb	bb	aa	bb	aa	aa	bb	bb	bb	bb	aa	aa	aa	bb	bb	bb	aa	bb	bb	aa	bb	bb	bb	bb	aa	aa	bb	aa	aa	bb	aa	bb	bb	aa	bb
Marker26722	aaxbb	aa	bb	aa	aa	bb	aa	aa	bb	aa	aa	bb	bb	bb	aa	bb	aa	bb	bb	aa	bb	bb	bb	bb	bb	aa	aa	bb	bb	bb	aa	aa	bb	bb	aa	bb	aa	bb	aa	aa	bb	aa	aa	bb	bb	bb	aa	aa	bb
Marker26724	aaxbb	bb	bb	aa	aa	bb	bb	bb	aa	aa	aa	aa	aa	aa	bb	aa	bb	aa	aa	aa	aa	aa	aa	aa	aa	aa	aa	aa	aa	bb	aa	aa	aa	bb	bb	aa	aa	bb	bb	aa	bb	aa	bb	bb	bb	bb	bb	aa	aa
Marker267426	aaxbb	bb	aa	bb	bb	bb	aa	bb	bb	bb	aa	bb	bb	bb	aa	bb	aa	bb	bb	aa	bb	bb	bb	bb	bb	aa	aa	bb	bb	bb	aa	aa	bb	bb	aa	bb	aa	bb	bb	aa	bb	aa	aa	bb	bb	bb	aa	aa	bb
Marker26743	aaxbb	bb	aa	aa	bb	aa	aa	aa	bb	aa	aa	bb	aa	aa	bb	aa	aa	bb	aa	bb	bb	aa	bb	bb	bb	bb	bb	bb	aa	aa	aa	aa	bb	bb	aa	bb	bb	aa	bb	aa	bb	bb	bb	bb	bb	aa	aa	bb	aa
Marker267442	aaxbb	bb	aa	bb	aa	aa	aa	aa	bb	aa	aa	bb	aa	aa	bb	aa	aa	aa	aa	aa	bb	aa	bb	aa	bb	bb	bb	bb	aa	aa	aa	bb	bb	bb	aa	bb	bb	bb	bb	aa	bb	aa	bb	bb	aa	bb	aa	bb	bb
Marker267468	aaxbb	aa	aa	bb	bb	bb	bb	bb	bb	bb	bb	bb	bb	bb	bb	bb	bb	aa	bb	bb	bb	bb	bb	bb	bb	aa	bb	bb	aa	aa	bb	aa	bb	bb	bb	bb	bb	aa	bb	aa	aa	bb	aa	aa	aa	aa	bb	bb	aa
Marker26763	aaxbb	aa	bb	bb	aa	aa	aa	aa	aa	aa	aa	aa	aa	bb	aa	bb	aa	bb	aa	aa	aa	aa	aa	aa	aa	bb	bb	aa	aa	aa	bb	bb	aa	bb	bb	aa	bb	bb	aa	aa	aa	aa	bb	aa	bb	bb	bb	bb	bb
Marker267720	aaxbb	bb	aa	aa	aa	bb	aa	aa	bb	aa	aa	aa	bb	aa	bb	aa	aa	aa	bb	bb	bb	aa	aa	bb	aa	bb	bb	bb	bb	bb	aa	aa	aa	bb	aa	aa	aa	bb	aa	bb	bb	aa	bb	bb	bb	aa	aa	aa	bb
Marker267774	aaxbb	bb	aa	aa	bb	bb	bb	bb	bb	bb	bb	bb	bb	bb	bb	bb	bb	bb	bb	bb	bb	bb	bb	bb	bb	aa	bb	bb	aa	aa	bb	aa	bb	bb	aa	bb	bb	aa	bb	aa	aa	bb	aa	aa	aa	aa	aa	bb	aa
Marker267829	aaxbb	aa	bb	aa	aa	aa	aa	bb	aa	bb	aa	aa	aa	aa	aa	bb	aa	aa	aa	bb	aa	aa	bb	aa	aa	bb	bb	aa	aa	aa	bb	aa	bb	bb	bb	aa	bb	aa	bb	bb	aa	aa	bb	aa	bb	bb	bb	bb	bb
Marker267842	aaxbb	bb	aa	aa	bb	aa	aa	aa	bb	aa	aa	bb	aa	aa	bb	aa	aa	bb	aa	aa	bb	bb	bb	aa	bb	aa	bb	bb	aa	aa	aa	aa	bb	bb	aa	bb	bb	bb	bb	aa	bb	aa	bb	bb	bb	aa	aa	aa	bb
Marker26804	aaxbb	aa	aa	bb	aa	aa	aa	aa	aa	aa	bb	aa	bb	aa	aa	bb	aa	aa	aa	aa	aa	bb	bb	bb	aa	aa	aa	bb	aa	bb	bb	bb	bb	bb	aa	bb	aa	aa	aa	bb	aa	bb	aa	aa	aa	aa	bb	aa	aa
Marker268121	aaxbb	bb	aa	bb	bb	bb	bb	aa	bb	bb	bb	bb	bb	aa	aa	aa	bb	aa	bb	aa	bb	aa	aa	aa	aa	aa	bb	bb	bb	bb	aa	aa	aa	bb	bb	bb	aa	aa	aa	aa	bb	aa	bb	bb	bb	bb	aa	aa	bb
Marker26813	aaxbb	aa	bb	bb	aa	aa	aa	aa	aa	aa	aa	aa	aa	bb	aa	bb	aa	bb	aa	aa	aa	aa	aa	aa	bb	bb	bb	aa	aa	bb	bb	aa	aa	bb	bb	aa	bb	bb	aa	aa	aa	aa	bb	aa	aa	bb	aa	bb	bb
Marker26832	aaxbb	aa	aa	bb	aa	bb	aa	bb	bb	bb	aa	bb	bb	bb	aa	bb	aa	bb	bb	bb	aa	bb	bb	bb	bb	aa	aa	bb	bb	bb	aa	bb	bb	aa	aa	bb	aa	bb	bb	aa	bb	aa	bb	bb	aa	bb	aa	aa	bb
Marker26843	aaxbb	aa	bb	aa	aa	bb	bb	aa	bb	bb	bb	bb	aa	aa	bb	aa	aa	aa	aa	bb	bb	bb	aa	aa	aa	bb	aa	aa	bb	bb	aa	aa	bb	aa	aa	aa	aa	aa	aa	bb	aa	bb	bb	aa	aa	bb	aa	aa	bb
Marker26845	aaxbb	aa	bb	bb	aa	aa	aa	aa	aa	aa	aa	aa	aa	aa	aa	bb	aa	bb	aa	aa	aa	aa	aa	aa	aa	bb	bb	aa	aa	aa	bb	bb	aa	bb	bb	aa	bb	bb	aa	aa	aa	aa	bb	aa	bb	bb	bb	bb	bb
Marker26850	aaxbb	aa	aa	aa	aa	bb	aa	bb	bb	aa	bb	bb	bb	bb	aa	bb	aa	bb	bb	aa	bb	bb	bb	bb	aa	aa	aa	bb	aa	bb	aa	aa	bb	aa	aa	bb	aa	bb	aa	aa	aa	aa	bb	bb	aa	aa	bb	aa	bb
Marker268500	aaxbb	bb	aa	aa	bb	bb	aa	aa	aa	aa	aa	bb	aa	aa	bb	aa	aa	aa	aa	aa	bb	aa	bb	aa	bb	aa	bb	bb	aa	aa	aa	aa	bb	bb	aa	bb	bb	aa	bb	aa	bb	aa	bb	bb	bb	aa	aa	aa	bb
Marker26863	aaxbb	bb	bb	aa	aa	aa	aa	bb	bb	bb	aa	bb	bb	bb	bb	aa	bb	aa	bb	bb	aa	bb	aa	bb	aa	aa	bb	bb	bb	bb	aa	aa	aa	aa	aa	aa	aa	aa	aa	aa	bb	aa	aa	bb	bb	bb	aa	aa	bb
Marker26871	aaxbb	bb	aa	aa	bb	aa	aa	aa	bb	bb	aa	bb	aa	aa	bb	aa	aa	aa	aa	aa	bb	aa	bb	aa	bb	bb	bb	bb	aa	bb	aa	bb	bb	bb	bb	bb	aa	bb	bb	aa	bb	bb	bb	bb	bb	bb	aa	aa	bb
Marker26883	aaxbb	bb	bb	aa	bb	aa	aa	aa	bb	aa	aa	bb	aa	aa	bb	bb	aa	aa	aa	bb	bb	aa	bb	bb	aa	aa	aa	bb	bb	bb	bb	bb	aa	aa	aa	aa	aa	aa	bb	aa	bb	bb	bb	aa	aa	aa	bb	aa	aa
Marker268911	aaxbb	aa	bb	aa	bb	bb	bb	bb	bb	bb	bb	bb	bb	bb	bb	bb	bb	aa	bb	bb	aa	bb	bb	bb	bb	aa	bb	bb	bb	aa	bb	aa	bb	bb	aa	bb	bb	bb	bb	aa	aa	bb	aa	bb	aa	aa	aa	bb	aa
Marker26906	aaxbb	aa	bb	aa	aa	aa	aa	aa	aa	bb	aa	bb	bb	aa	aa	bb	aa	aa	aa	bb	aa	aa	aa	aa	aa	bb	bb	aa	aa	aa	bb	bb	bb	aa	aa	aa	bb	aa	bb	bb	aa	bb	aa	aa	bb	bb	bb	bb	aa
Marker269161	aaxbb	aa	aa	aa	aa	bb	bb	bb	bb	bb	aa	aa	bb	bb	bb	aa	bb	aa	bb	bb	aa	aa	aa	aa	aa	aa	aa	aa	bb	aa	aa	aa	aa	aa	bb	aa	aa	aa	aa	aa	bb	aa	bb	bb	bb	aa	bb	aa	aa
Marker269489	aaxbb	bb	bb	aa	aa	aa	aa	aa	aa	aa	aa	aa	bb	aa	aa	bb	aa	aa	aa	bb	aa	aa	bb	aa	aa	bb	bb	aa	aa	aa	bb	aa	bb	bb	aa	aa	aa	aa	bb	bb	aa	bb	aa	bb	aa	bb	bb	bb	aa
Marker26963	aaxbb	bb	aa	aa	aa	bb	bb	bb	bb	bb	bb	bb	bb	aa	bb	aa	bb	aa	bb	bb	bb	aa	aa	aa	aa	aa	aa	bb	bb	aa	aa	aa	aa	bb	aa	aa	aa	aa	aa	aa	bb	aa	aa	bb	aa	aa	bb	aa	bb
Marker269658	aaxbb	aa	aa	aa	bb	bb	bb	bb	bb	bb	bb	bb	bb	bb	bb	bb	bb	aa	bb	bb	bb	bb	bb	bb	bb	bb	aa	bb	aa	bb	bb	aa	bb	bb	aa	bb	bb	aa	bb	aa	aa	bb	aa	bb	aa	bb	bb	bb	aa
Marker26966	aaxbb	aa	bb	aa	aa	aa	aa	aa	aa	aa	aa	aa	bb	aa	aa	bb	bb	aa	aa	bb	aa	aa	bb	aa	aa	bb	bb	aa	aa	aa	aa	bb	bb	aa	bb	aa	bb	bb	bb	bb	aa	aa	aa	aa	bb	bb	bb	bb	aa
Marker269686	aaxbb	aa	aa	aa	bb	bb	aa	bb	bb	aa	bb	bb	bb	bb	bb	bb	aa	bb	bb	aa	bb	bb	bb	aa	bb	aa	aa	bb	aa	bb	aa	bb	bb	aa	aa	bb	aa	bb	aa	aa	aa	aa	bb	bb	aa	aa	aa	aa	aa
Marker26980	aaxbb	aa	bb	bb	aa	aa	aa	aa	aa	aa	aa	aa	aa	bb	aa	bb	aa	bb	aa	aa	aa	aa	aa	bb	aa	bb	bb	aa	bb	aa	bb	aa	aa	bb	bb	aa	bb	bb	aa	aa	aa	aa	bb	aa	bb	bb	aa	bb	bb
Marker26987	aaxbb	bb	aa	aa	bb	aa	aa	aa	bb	aa	aa	bb	aa	aa	bb	aa	aa	aa	aa	aa	bb	bb	bb	aa	bb	aa	bb	bb	aa	aa	aa	aa	bb	bb	aa	bb	aa	bb	aa	aa	bb	aa	bb	bb	aa	aa	bb	aa	bb
Marker26992	aaxbb	bb	aa	aa	aa	bb	aa	bb	bb	bb	bb	bb	aa	aa	bb	aa	bb	aa	bb	bb	bb	bb	bb	bb	aa	aa	aa	aa	aa	bb	aa	aa	aa	bb	aa	bb	aa	aa	aa	aa	bb	aa	aa	bb	aa	aa	bb	aa	bb
Marker269958	aaxbb	bb	aa	aa	aa	aa	bb	bb	bb	bb	aa	bb	bb	aa	bb	aa	bb	aa	bb	aa	bb	aa	aa	aa	aa	aa	aa	aa	bb	aa	aa	aa	aa	aa	bb	bb	aa	aa	aa	aa	bb	aa	aa	bb	aa	aa	bb	aa	bb
Marker269961	aaxbb	aa	bb	aa	aa	aa	aa	aa	aa	bb	aa	bb	bb	aa	aa	bb	aa	aa	aa	aa	aa	aa	aa	aa	aa	bb	bb	bb	aa	aa	bb	bb	bb	aa	bb	aa	aa	bb	bb	bb	aa	bb	bb	aa	bb	bb	bb	bb	bb
Marker27007	aaxbb	aa	aa	aa	aa	aa	bb	aa	aa	bb	aa	aa	bb	aa	aa	bb	aa	aa	aa	bb	aa	bb	aa	aa	aa	bb	bb	aa	aa	aa	bb	bb	bb	aa	bb	aa	bb	aa	bb	bb	aa	bb	bb	aa	aa	bb	bb	bb	aa
Marker270075	aaxbb	bb	aa	bb	bb	aa	bb	bb	aa	aa	bb	aa	bb	bb	aa	bb	bb	bb	bb	aa	aa	bb	aa	aa	bb	aa	bb	aa	aa	aa	bb	aa	aa	aa	bb	aa	bb	aa	aa	aa	aa	bb	aa	bb	bb	bb	bb	bb	bb
Marker270166	aaxbb	aa	bb	aa	aa	aa	aa	aa	aa	bb	aa	aa	bb	aa	aa	aa	aa	aa	aa	bb	aa	aa	bb	aa	aa	bb	bb	aa	aa	aa	bb	aa	bb	bb	aa	aa	aa	aa	bb	bb	aa	bb	aa	aa	bb	bb	bb	bb	aa
Marker27026	aaxbb	aa	aa	bb	bb	aa	bb	bb	aa	aa	bb	bb	bb	bb	aa	bb	bb	aa	aa	bb	aa	aa	aa	aa	bb	aa	bb	aa	aa	bb	bb	aa	aa	aa	bb	aa	bb	aa	aa	aa	aa	aa	aa	aa	bb	aa	bb	bb	bb
Marker27027	aaxbb	aa	bb	bb	bb	aa	aa	aa	aa	bb	bb	bb	aa	aa	bb	bb	aa	aa	aa	aa	bb	bb	aa	aa	bb	aa	bb	bb	bb	bb	aa	aa	aa	aa	aa	bb	bb	aa	aa	aa	aa	aa	aa	aa	aa	bb	aa	aa	aa
[truncated: 4,733 more rows]
[truncated: 55 more columns]
