# Supplementary material for: Construction of a dense genetic linkage map and mapping quantitative trait loci for economic traits of a doubled haploid population of Pyropia haitanensis (Bangiales, Rhodophyta)
Source: BMC Plant Biol. 2015 Sep 21;15:228. doi: 10.1186/s12870-015-0604-4 (PMC4578236; doi:10.1186/s12870-015-0604-4)
Supplement: Additional file 3: Table S3. — The markers located on the five linkage groups and their genetic distances. (XLSX 87 kb) [file 12870_2015_604_MOESM3_ESM.xlsx]

## Sheet: LG1_MST_cycle0
Additional file 3：Table S3. The markers located on the five linkage groups and their genetic distances
group 1			group 2			group 3			group 4			group 5
Marker35637	0		Marker8948	0		Marker439179	0		Marker15501	0		Marker5117	0
Marker99749	0		Marker32424	0		Marker11370	0.971		Marker17864	0		Marker6607	0
Marker136943	0		Marker108145	0		Marker12252	0.971		Marker27689	0		Marker25071	0
Marker217436	0		Marker129342	0		Marker12447	0.971		Marker35684	0		Marker35297	0
Marker259128	0		Marker200240	0		Marker23013	0.971		Marker46304	0		Marker145190	0
Marker284356	0		Marker201105	0		Marker25869	0.971		Marker51000	0		Marker329245	0
Marker305090	0		Marker276982	0		Marker26144	0.971		Marker51035	0		Marker366980	0
Marker326149	0		Marker308876	0		Marker28058	0.971		Marker358357	0		Marker466384	0
Marker544607	0		Marker343217	0		Marker40874	0.971		Marker435210	0		Marker592474	0
Marker553070	0		Marker418626	0		Marker41958	0.971		Marker447358	0		Marker614353	0
Marker582847	0		Marker448180	0		Marker47575	0.971		Marker594332	0		Marker788687	0
Marker611431	0		Marker521002	0		Marker51701	0.971		Marker17939	0.971		Marker301703	0.971
Marker621303	0		Marker557946	0		Marker53855	0.971		Marker26614	0.971		Marker657708	8.801
Marker782758	0		Marker669978	0		Marker79627	0.971		Marker35864	0.971		Marker217277	12.693
Marker785219	0		Marker696600	0		Marker89137	0.971		Marker47583	0.971		Marker706576	20.523
Marker40902	0.971		Marker11733	0.971		Marker154108	0.971		Marker55118	0.971		Marker14770	25.393
Marker362452	0.971		Marker16030	0.971		Marker226801	0.971		Marker89151	0.971		Marker14080	26.364
Marker542515	0.971		Marker651956	0.971		Marker310418	0.971		Marker125225	0.971		Marker479006	26.364
Marker621814	0.971		Marker7119	1.942		Marker443426	0.971		Marker157308	0.971		Marker25968	29.28
Marker724972	0.971		Marker8228	1.942		Marker558387	0.971		Marker182283	0.971		Marker312856	31.222
Marker84066	1.942		Marker10750	1.942		Marker612262	0.971		Marker365498	0.971		Marker241213	33.165
Marker234781	1.942		Marker16302	1.942		Marker765767	0.971		Marker590963	0.971		Marker16245	37.057
Marker266024	1.942		Marker32855	1.942		Marker794158	0.971		Marker816392	0.971		Marker37900	39.972
Marker306089	1.942		Marker33592	1.942		Marker8618	1.942		Marker557427	1.942		Marker109536	39.972
Marker365269	1.942		Marker35911	1.942		Marker199939	1.942		Marker24024	2.913		Marker3861	41.915
Marker382981	1.942		Marker40266	1.942		Marker358347	1.942		Marker33789	2.913		Marker13685	41.915
Marker524832	1.942		Marker108647	1.942		Marker7233	2.913		Marker60015	2.913		Marker10664	42.886
Marker55007	3.885		Marker322607	1.942		Marker56779	2.913		Marker399975	2.913		Marker384005	42.886
Marker148053	3.885		Marker417010	1.942		Marker210025	2.913		Marker455021	2.913		Marker388919	42.886
Marker332787	3.885		Marker431097	1.942		Marker21383	3.884		Marker547479	2.913		Marker240698	43.857
Marker641545	3.885		Marker556933	1.942		Marker34038	3.884		Marker613377	2.913		Marker339227	43.857
Marker12924	4.856		Marker625613	1.942		Marker50718	3.884		Marker29899	3.884		Marker21644	44.828
Marker18705	4.856		Marker652485	1.942		Marker467089	3.884		Marker154115	3.884		Marker661238	44.828
Marker20693	4.856		Marker658905	1.942		Marker636521	3.884		Marker14082	4.855		Marker10307	45.799
Marker197661	4.856		Marker785200	1.942		Marker491265	4.855		Marker35022	4.855		Marker25115	45.799
Marker264480	4.856		Marker805929	1.942		Marker13933	5.826		Marker38615	4.855		Marker52424	45.799
Marker421075	4.856		Marker8585	2.913		Marker77409	5.826		Marker59631	4.855		Marker61677	45.799
Marker608256	4.856		Marker62312	3.884		Marker150252	5.826		Marker54317	6.798		Marker180927	45.799
Marker611483	4.856		Marker7950	4.855		Marker273702	5.826		Marker59127	6.798		Marker5679	46.77
Marker784871	4.856		Marker26365	4.855		Marker342516	5.826		Marker20368	7.769		Marker20068	46.77
Marker52711	5.827		Marker600797	4.855		Marker696516	5.826		Marker39498	7.769		Marker21698	46.77
Marker109561	5.827		Marker609050	4.855		Marker11513	6.797		Marker784271	7.769		Marker26473	46.77
Marker279164	5.827		Marker46569	6.798		Marker25394	6.797		Marker19412	8.74		Marker26487	46.77
Marker444809	5.827		Marker59363	6.798		Marker35168	6.797		Marker47140	8.74		Marker43862	46.77
Marker448000	5.827		Marker81334	6.798		Marker37211	6.797		Marker60659	8.74		Marker207868	46.77
Marker527756	5.827		Marker94446	6.798		Marker46837	6.797		Marker129986	8.74		Marker248103	46.77
Marker655778	5.827		Marker122138	6.798		Marker136035	6.797		Marker46185	10.682		Marker281572	46.77
Marker18568	6.798		Marker255340	6.798		Marker461240	6.797		Marker810455	11.653		Marker295019	46.77
Marker227220	7.769		Marker411124	6.798		Marker474963	6.797		Marker50983	12.624		Marker345741	46.77
Marker314836	7.769		Marker672930	6.798		Marker497732	6.797		Marker53541	12.624		Marker444536	46.77
Marker340141	7.769		Marker816856	6.798		Marker591521	6.797		Marker271845	12.624		Marker457791	46.77
Marker440076	7.769		Marker39059	7.769		Marker662930	6.797		Marker411477	12.624		Marker505112	46.77
Marker55314	8.74		Marker62971	7.769		Marker678080	6.797		Marker690378	12.624		Marker733880	46.77
Marker397001	8.74		Marker224040	7.769		Marker741890	6.797		Marker11143	13.595		Marker769795	46.77
Marker743937	8.74		Marker608828	7.769		Marker774308	6.797		Marker18081	13.595		Marker7208	47.741
Marker15705	10.682		Marker789951	7.769		Marker218784	7.768		Marker48037	13.595		Marker10886	47.741
Marker43736	10.682		Marker11538	10.685		Marker265546	7.768		Marker61666	13.595		Marker19165	47.741
Marker64143	10.682		Marker39330	10.685		Marker764727	7.768		Marker439832	13.595		Marker19878	47.741
Marker159626	10.682		Marker248923	10.685		Marker12702	8.739		Marker37796	14.566		Marker39859	47.741
Marker244752	10.682		Marker690600	10.685		Marker59937	8.739		Marker14929	16.509		Marker49013	47.741
Marker325091	10.682		Marker20889	12.627		Marker70365	8.739		Marker16533	16.509		Marker205631	47.741
Marker418705	10.682		Marker44275	12.627		Marker132357	8.739		Marker687240	16.509		Marker229539	47.741
Marker459695	10.682		Marker50464	12.627		Marker262784	8.739		Marker58684	17.48		Marker289518	47.741
Marker614796	10.682		Marker52124	12.627		Marker435785	8.739		Marker328051	17.48		Marker316267	47.741
Marker751940	10.682		Marker308301	12.627		Marker519747	8.739		Marker16587	18.451		Marker616533	47.741
Marker777296	10.682		Marker487131	12.627		Marker208644	9.71		Marker16702	18.451		Marker1472	48.712
Marker56644	11.653		Marker521205	12.627		Marker749252	9.71		Marker22605	18.451		Marker2431	48.712
Marker57153	11.653		Marker561267	12.627		Marker10712	11.653		Marker634328	18.451		Marker3105	48.712
Marker550030	11.653		Marker610129	12.627		Marker26445	11.653		Marker170197	20.394		Marker5647	48.712
Marker88915	12.624		Marker769275	12.627		Marker58022	11.653		Marker63069	21.365		Marker13250	48.712
Marker140808	12.624		Marker14768	13.598		Marker248234	11.653		Marker553323	22.336		Marker16167	48.712
Marker143791	12.624		Marker17968	13.598		Marker31606	12.624		Marker652918	22.336		Marker17528	48.712
Marker216522	12.624		Marker35149	13.598		Marker49834	12.624		Marker8475	23.307		Marker17983	48.712
Marker388293	12.624		Marker37991	13.598		Marker55050	12.624		Marker10268	23.307		Marker19322	48.712
Marker535723	12.624		Marker50905	13.598		Marker214294	12.624		Marker185803	23.307		Marker31722	48.712
Marker784290	12.624		Marker172409	13.598		Marker270166	12.624		Marker464180	23.307		Marker41098	48.712
Marker14806	13.595		Marker284005	13.598		Marker423685	12.624		Marker556698	23.307		Marker49221	48.712
Marker118597	13.595		Marker291995	13.598		Marker492027	12.624		Marker614647	23.307		Marker56144	48.712
Marker189205	13.595		Marker427352	13.598		Marker530081	12.624		Marker633958	23.307		Marker63899	48.712
Marker397669	13.595		Marker452320	13.598		Marker600709	12.624		Marker768753	23.307		Marker194497	48.712
Marker424320	13.595		Marker551021	13.598		Marker729734	12.624		Marker63129	24.278		Marker239439	48.712
Marker437234	13.595		Marker556499	13.598		Marker5261	13.595		Marker76702	24.278		Marker564634	48.712
Marker545901	13.595		Marker587027	13.598		Marker11150	13.595		Marker355614	24.278		Marker610264	48.712
Marker572669	13.595		Marker612235	13.598		Marker222218	13.595		Marker12365	25.249		Marker656156	48.712
Marker619035	13.595		Marker704241	13.598		Marker384137	13.595		Marker36444	25.249		Marker1939	50.655
Marker779831	13.595		Marker740556	13.598		Marker398171	13.595		Marker48175	25.249		Marker3158	50.655
Marker76064	15.538		Marker8067	14.569		Marker466215	13.595		Marker61318	25.249		Marker4306	50.655
Marker97218	16.509		Marker21006	14.569		Marker762526	13.595		Marker69267	25.249		Marker5089	50.655
Marker129059	16.509		Marker72225	14.569		Marker37723	14.566		Marker70869	25.249		Marker6603	50.655
Marker133135	16.509		Marker132905	14.569		Marker196539	14.566		Marker82682	25.249		Marker7802	50.655
Marker200062	16.509		Marker16688	15.54		Marker402124	14.566		Marker225090	25.249		Marker13265	50.655
Marker474653	16.509		Marker54196	15.54		Marker530299	15.537		Marker228963	25.249		Marker13436	50.655
Marker49443	17.48		Marker427740	15.54		Marker370389	16.508		Marker474500	25.249		Marker14278	50.655
Marker36940	18.451		Marker552882	15.54		Marker34890	17.479		Marker647421	25.249		Marker17306	50.655
Marker46780	18.451		Marker713271	15.54		Marker43046	17.479		Marker15226	26.22		Marker18020	50.655
Marker97903	18.451		Marker15949	16.511		Marker395901	17.479		Marker115127	26.22		Marker19705	50.655
Marker152366	18.451		Marker263779	16.511		Marker191908	18.45		Marker293113	26.22		Marker21448	50.655
Marker314659	18.451		Marker14216	17.482		Marker238093	18.45		Marker507378	26.22		Marker27638	50.655
Marker713206	18.451		Marker23221	17.482		Marker266659	18.45		Marker8925	27.191		Marker35534	50.655
Marker50692	19.422		Marker79942	17.482		Marker405248	18.45		Marker30824	27.191		Marker53043	50.655
Marker59980	19.422		Marker257917	17.482		Marker710168	18.45		Marker50226	27.191		Marker341971	50.655
Marker259729	19.422		Marker766313	17.482		Marker724684	18.45		Marker58137	27.191		Marker373496	50.655
Marker412366	19.422		Marker553770	18.453		Marker12261	20.392		Marker58610	27.191		Marker433009	50.655
Marker106941	20.393		Marker45123	19.424		Marker757059	20.392		Marker247954	27.191		Marker666552	50.655
Marker210418	20.393		Marker135774	19.424		Marker19156	21.363		Marker406350	27.191		Marker739968	50.655
Marker354601	20.393		Marker156003	19.424		Marker34109	21.363		Marker557593	27.191		Marker4748	51.626
Marker520300	20.393		Marker228425	19.424		Marker99011	21.363		Marker592219	27.191		Marker313657	51.626
Marker99608	21.364		Marker372567	19.424		Marker536701	21.363		Marker610949	27.191		Marker4666	52.597
Marker466607	21.364		Marker434548	19.424		Marker58327	22.334		Marker13510	28.162		Marker6551	52.597
Marker653702	21.364		Marker344498	20.395		Marker184550	22.334		Marker16510	28.162		Marker7535	52.597
Marker19118	22.335		Marker20358	22.338		Marker791525	22.334		Marker21723	28.162		Marker7729	52.597
Marker34008	22.335		Marker27969	22.338		Marker380735	23.305		Marker26275	28.162		Marker8347	52.597
Marker35698	22.335		Marker61199	22.338		Marker16253	24.276		Marker27718	28.162		Marker22476	52.597
Marker37467	22.335		Marker115572	22.338		Marker22424	24.276		Marker32954	28.162		Marker46698	52.597
Marker58349	22.335		Marker445741	22.338		Marker242708	24.276		Marker36420	28.162		Marker571175	52.597
Marker134824	22.335		Marker786368	22.338		Marker636308	24.276		Marker38013	28.162		Marker732705	52.597
Marker227147	22.335		Marker4191	23.309		Marker740181	24.276		Marker39792	28.162		Marker813721	52.597
Marker228761	22.335		Marker7388	23.309		Marker797133	24.276		Marker41255	28.162		Marker7013	53.568
Marker295874	22.335		Marker9381	23.309		Marker11799	25.247		Marker44042	28.162		Marker18857	53.568
Marker300206	22.335		Marker16650	23.309		Marker40292	25.247		Marker65346	28.162		Marker18915	53.568
Marker303737	22.335		Marker20609	23.309		Marker55918	25.247		Marker227889	28.162		Marker19472	53.568
Marker317197	22.335		Marker26722	23.309		Marker73472	25.247		Marker296775	28.162		Marker24077	53.568
Marker317659	22.335		Marker29256	23.309		Marker97829	25.247		Marker506140	28.162		Marker25841	53.568
Marker423161	22.335		Marker30790	23.309		Marker438748	25.247		Marker577930	28.162		Marker29967	53.568
Marker547189	22.335		Marker32289	23.309		Marker536177	25.247		Marker618150	28.162		Marker46602	53.568
Marker588275	22.335		Marker33260	23.309		Marker668194	25.247		Marker659578	28.162		Marker142930	53.568
Marker26027	24.278		Marker34117	23.309		Marker684930	25.247		Marker683487	28.162		Marker273548	53.568
Marker51144	24.278		Marker36367	23.309		Marker696258	25.247		Marker719160	28.162		Marker450006	53.568
Marker55084	24.278		Marker53420	23.309		Marker22575	26.218		Marker719830	28.162		Marker605528	53.568
Marker56762	24.278		Marker58609	23.309		Marker256430	26.218		Marker117919	30.105		Marker18442	54.539
Marker59979	24.278		Marker60861	23.309		Marker439455	26.218		Marker634899	30.105		Marker31147	54.539
Marker62885	24.278		Marker61862	23.309		Marker764460	26.218		Marker751450	30.105		Marker60958	54.539
Marker158582	24.278		Marker71451	23.309		Marker125682	27.189		Marker794009	30.105		Marker61078	54.539
Marker289610	24.278		Marker72338	23.309		Marker322790	28.16		Marker307694	31.076		Marker72322	54.539
Marker577527	24.278		Marker131703	23.309		Marker175768	29.131		Marker386882	31.076		Marker116544	54.539
Marker582274	24.278		Marker156481	23.309		Marker193535	29.131		Marker15127	32.047		Marker232731	54.539
Marker635986	24.278		Marker206266	23.309		Marker405314	29.131		Marker24796	32.047		Marker5108	55.51
Marker647313	24.278		Marker301553	23.309		Marker10864	30.102		Marker25512	32.047		Marker16331	55.51
Marker755227	24.278		Marker321659	23.309		Marker63352	30.102		Marker60882	32.047		Marker16918	55.51
Marker770094	24.278		Marker330335	23.309		Marker342892	30.102		Marker110383	32.047		Marker18832	55.51
Marker16860	25.249		Marker425765	23.309		Marker460764	30.102		Marker314839	32.047		Marker22659	55.51
Marker26623	25.249		Marker430513	23.309		Marker487912	30.102		Marker538155	32.047		Marker22880	55.51
Marker159316	25.249		Marker495389	23.309		Marker574730	30.102		Marker32416	33.018		Marker23634	55.51
Marker198054	25.249		Marker519214	23.309		Marker578415	30.102		Marker52268	33.018		Marker30095	55.51
Marker287278	25.249		Marker533169	23.309		Marker633941	30.102		Marker44025	33.989		Marker30446	55.51
Marker379577	25.249		Marker590918	23.309		Marker784537	30.102		Marker175386	33.989		Marker50344	55.51
Marker9512	26.22		Marker636086	23.309		Marker760783	31.073		Marker322969	33.989		Marker122592	55.51
Marker18300	26.22		Marker704529	23.309		Marker39056	32.044		Marker490561	33.989		Marker127332	55.51
Marker36355	26.22		Marker716147	23.309		Marker340641	32.044		Marker23776	34.96		Marker163696	55.51
Marker360054	26.22		Marker746916	23.309		Marker399825	32.044		Marker56978	34.96		Marker188072	55.51
Marker421980	26.22		Marker803938	23.309		Marker433472	32.044		Marker330977	34.96		Marker213319	55.51
Marker515022	26.22		Marker815140	23.309		Marker459537	32.044		Marker406943	34.96		Marker249852	55.51
Marker545001	26.22		Marker31257	24.28		Marker5764	33.015		Marker14945	35.931		Marker270720	55.51
Marker611837	26.22		Marker50433	24.28		Marker7720	33.015		Marker166449	36.902		Marker294490	55.51
Marker677129	26.22		Marker56624	24.28		Marker122388	33.015		Marker10443	37.873		Marker401004	55.51
Marker761213	26.22		Marker69098	24.28		Marker592908	33.015		Marker14860	37.873		Marker426885	55.51
Marker39608	27.191		Marker71638	24.28		Marker613797	33.015		Marker16165	37.873		Marker524014	55.51
Marker50686	27.191		Marker684614	25.251		Marker689743	33.015		Marker23415	37.873		Marker527986	55.51
Marker94032	27.191		Marker5850	26.222		Marker756399	33.015		Marker24212	37.873		Marker775671	55.51
Marker139757	27.191		Marker27192	26.222		Marker815990	33.015		Marker41623	37.873		Marker40699	56.481
Marker291870	27.191		Marker28652	26.222		Marker15671	33.986		Marker45882	37.873		Marker225144	56.481
Marker372064	27.191		Marker352102	26.222		Marker66255	33.986		Marker344708	37.873		Marker304788	56.481
Marker410585	27.191		Marker674371	26.222		Marker18240	34.957		Marker381061	37.873		Marker492738	56.481
Marker11285	28.162		Marker766468	26.222		Marker24258	34.957		Marker413951	37.873		Marker685184	56.481
Marker366087	28.162		Marker6744	27.193		Marker40022	34.957		Marker422044	37.873		Marker730200	56.481
Marker640420	28.162		Marker15927	27.193		Marker64187	34.957		Marker490592	37.873		Marker803172	56.481
Marker675561	28.162		Marker23349	27.193		Marker304449	34.957		Marker552870	37.873		Marker48697	57.452
Marker17694	29.133		Marker54760	27.193		Marker530303	34.957		Marker783849	37.873		Marker321698	57.452
Marker363165	29.133		Marker68818	27.193		Marker577072	34.957		Marker16941	38.843		Marker456059	57.452
Marker723687	29.133		Marker282747	27.193		Marker653622	34.957		Marker601451	38.843		Marker516019	57.452
Marker427430	30.104		Marker297352	27.193		Marker700392	34.957		Marker14256	39.814		Marker549193	57.452
Marker238061	31.075		Marker426735	27.193		Marker719241	34.957		Marker18138	39.814		Marker693370	57.452
Marker320984	31.075		Marker436580	27.193		Marker785127	34.957		Marker43057	39.814		Marker698191	57.452
Marker486758	31.075		Marker451582	27.193		Marker799512	34.957		Marker45377	39.814		Marker59395	58.423
Marker13641	32.046		Marker501170	27.193		Marker17126	35.928		Marker47095	39.814		Marker272952	58.423
Marker13954	32.046		Marker518639	27.193		Marker274883	35.928		Marker62970	39.814		Marker331738	58.423
Marker18406	32.046		Marker529840	27.193		Marker303764	35.928		Marker63467	39.814		Marker10610	61.339
Marker21245	32.046		Marker536343	27.193		Marker766484	35.928		Marker220178	39.814		Marker22852	61.339
Marker26871	32.046		Marker699739	27.193		Marker7288	36.899		Marker508487	39.814		Marker24120	61.339
Marker29793	32.046		Marker711074	27.193		Marker27007	36.899		Marker626124	39.814		Marker27683	61.339
Marker30099	32.046		Marker801268	27.193		Marker43307	36.899		Marker709058	39.814		Marker33139	61.339
Marker36164	32.046		Marker10373	28.164		Marker681126	36.899		Marker810792	39.814		Marker38473	61.339
Marker55209	32.046		Marker20196	28.164		Marker710996	36.899		Marker33257	40.785		Marker172637	61.339
Marker73424	32.046		Marker49383	28.164		Marker773826	36.899		Marker25134	41.756		Marker184444	61.339
Marker78289	32.046		Marker119254	28.164		Marker801839	36.899		Marker61501	41.756		Marker311488	61.339
Marker138726	32.046		Marker338033	28.164		Marker349646	37.87		Marker526800	41.756		Marker388711	61.339
Marker148208	32.046		Marker761642	28.164		Marker711854	37.87		Marker577081	41.756		Marker441014	61.339
Marker164099	32.046		Marker4345	29.135		Marker725402	37.87		Marker21248	42.727		Marker478210	61.339
Marker215021	32.046		Marker7035	29.135		Marker769852	37.87		Marker58465	42.727		Marker519760	61.339
Marker346962	32.046		Marker16007	29.135		Marker135736	38.841		Marker114594	42.727		Marker567885	61.339
Marker403061	32.046		Marker49824	29.135		Marker630716	38.841		Marker11556	44.67		Marker575356	61.339
Marker403970	32.046		Marker420119	29.135		Marker13815	39.812		Marker59792	44.67		Marker680683	61.339
Marker412565	32.046		Marker521233	29.135		Marker24371	39.812		Marker365036	44.67		Marker697407	61.339
Marker415534	32.046		Marker576700	29.135		Marker27221	39.812		Marker482462	44.67		Marker1418	62.31
Marker560392	32.046		Marker591147	29.135		Marker46159	39.812		Marker8478	45.641		Marker8608	62.31
Marker563226	32.046		Marker741941	29.135		Marker63835	39.812		Marker12350	45.641		Marker9588	62.31
Marker715427	32.046		Marker760546	29.135		Marker77094	39.812		Marker15024	45.641		Marker12893	62.31
Marker727044	32.046		Marker773635	29.135		Marker135358	39.812		Marker29540	45.641		Marker21608	62.31
Marker736510	32.046		Marker8433	30.106		Marker243293	39.812		Marker30906	45.641		Marker21767	62.31
Marker784820	32.046		Marker10769	30.106		Marker251262	39.812		Marker49237	45.641		Marker34521	62.31
Marker16048	33.017		Marker14605	30.106		Marker490898	39.812		Marker56969	45.641		Marker39132	62.31
Marker23896	33.017		Marker26832	30.106		Marker555515	39.812		Marker57468	45.641		Marker42691	62.31
Marker41298	33.017		Marker240893	30.106		Marker653819	39.812		Marker233219	45.641		Marker91076	62.31
Marker59802	33.017		Marker433345	30.106		Marker788112	39.812		Marker293665	45.641		Marker108718	62.31
Marker74159	33.017		Marker750594	30.106		Marker47676	40.783		Marker312137	45.641		Marker378332	62.31
Marker265720	33.017		Marker20772	31.077		Marker50299	40.783		Marker354702	45.641		Marker442086	62.31
Marker432455	33.017		Marker32645	31.077		Marker65172	40.783		Marker509294	45.641		Marker792940	62.31
Marker576347	33.017		Marker405575	31.077		Marker338779	40.783		Marker685696	45.641		Marker804734	62.31
Marker754596	33.017		Marker655161	31.077		Marker553008	40.783		Marker713124	45.641		Marker21364	63.281
Marker769204	33.017		Marker782156	31.077		Marker142618	41.754		Marker765230	45.641		Marker33137	63.281
Marker15400	33.988		Marker785494	31.077		Marker225498	41.754		Marker816201	45.641		Marker737362	63.281
Marker75592	33.988		Marker10223	32.048		Marker440046	41.754		Marker25174	47.584		Marker6019	64.252
Marker207345	33.988		Marker18814	32.048		Marker467773	41.754		Marker36142	47.584		Marker14516	64.252
Marker640718	33.988		Marker25912	32.048		Marker483815	41.754		Marker63150	47.584		Marker14565	64.252
Marker106659	34.959		Marker49630	32.048		Marker509287	41.754		Marker254959	47.584		Marker19339	64.252
Marker136773	34.959		Marker89569	32.048		Marker571552	42.725		Marker252551	48.555		Marker22842	64.252
Marker144587	34.959		Marker129488	32.048		Marker576916	42.725		Marker287322	48.555		Marker26678	64.252
Marker427747	34.959		Marker141563	32.048		Marker55304	43.696		Marker132857	49.526		Marker34141	64.252
Marker644807	34.959		Marker157860	32.048		Marker156114	43.696		Marker524074	49.526		Marker45306	64.252
Marker699105	34.959		Marker204054	32.048		Marker704692	43.696		Marker34814	50.497		Marker51784	64.252
Marker288522	35.93		Marker212548	32.048		Marker26606	44.667		Marker38570	50.497		Marker57966	64.252
Marker609562	35.93		Marker348268	32.048		Marker41467	44.667		Marker44125	50.497		Marker80805	64.252
Marker45059	36.901		Marker435807	32.048		Marker65295	44.667		Marker98217	50.497		Marker144081	64.252
Marker57293	36.901		Marker447319	32.048		Marker194515	44.667		Marker321755	50.497		Marker314558	64.252
Marker87786	36.901		Marker509824	32.048		Marker357910	44.667		Marker436356	50.497		Marker349650	64.252
Marker372768	36.901		Marker627825	32.048		Marker374163	44.667		Marker487868	50.497		Marker560303	64.252
Marker493022	36.901		Marker773031	32.048		Marker404403	44.667		Marker20514	53.413		Marker624967	64.252
Marker520247	36.901		Marker11678	33.019		Marker444582	44.667		Marker167686	53.413		Marker675100	64.252
Marker524272	36.901		Marker11711	33.019		Marker466135	44.667		Marker296285	53.413		Marker684909	64.252
Marker528826	36.901		Marker12981	33.019		Marker521870	44.667		Marker321776	53.413		Marker791015	64.252
Marker643969	36.901		Marker17206	33.019		Marker573264	44.667		Marker374713	53.413		Marker22961	65.223
Marker667594	36.901		Marker30786	33.019		Marker582700	44.667		Marker15522	54.384		Marker27791	65.223
Marker692748	36.901		Marker40752	33.019		Marker663376	44.667		Marker21976	54.384		Marker29000	65.223
Marker730950	36.901		Marker47610	33.019		Marker698726	44.667		Marker24268	54.384		Marker96437	65.223
Marker59470	38.843		Marker55909	33.019		Marker786211	44.667		Marker35929	54.384		Marker51291	66.194
Marker295731	38.843		Marker58442	33.019		Marker482923	45.638		Marker38396	54.384		Marker165916	66.194
Marker23105	39.814		Marker106655	33.019		Marker21565	46.609		Marker60260	54.384		Marker18569	67.165
Marker209387	39.814		Marker112497	33.019		Marker39960	46.609		Marker62228	54.384		Marker36733	67.165
Marker13527	40.785		Marker117409	33.019		Marker111903	46.609		Marker105138	54.384		Marker54749	67.165
Marker332479	40.785		Marker120568	33.019		Marker241963	46.609		Marker225442	54.384		Marker58823	67.165
Marker458201	40.785		Marker143711	33.019		Marker280978	46.609		Marker325089	54.384		Marker59045	67.165
Marker459613	40.785		Marker234057	33.019		Marker364226	46.609		Marker355974	54.384		Marker62126	67.165
Marker13755	41.756		Marker293086	33.019		Marker444321	46.609		Marker377132	54.384		Marker409183	67.165
Marker50403	41.756		Marker443278	33.019		Marker508583	46.609		Marker388526	54.384		Marker523015	67.165
Marker262413	41.756		Marker454908	33.019		Marker808142	46.609		Marker527552	54.384		Marker603585	67.165
Marker375961	41.756		Marker460466	33.019		Marker808636	46.609		Marker550757	54.384		Marker607025	67.165
Marker384171	41.756		Marker523622	33.019		Marker9544	47.58		Marker571594	54.384		Marker424420	68.136
Marker423856	41.756		Marker572860	33.019		Marker37644	47.58		Marker658274	54.384		Marker20465	69.107
Marker440380	41.756		Marker584806	33.019		Marker49226	47.58		Marker14312	55.355		Marker7594	70.078
Marker570263	41.756		Marker696167	33.019		Marker464296	47.58		Marker16355	55.355		Marker28771	70.078
Marker583029	41.756		Marker727454	33.019		Marker491305	47.58		Marker57214	55.355		Marker33141	70.078
Marker16282	42.727		Marker775330	33.019		Marker492016	47.58		Marker692002	56.326		Marker45921	70.078
Marker17652	42.727		Marker777697	33.019		Marker16669	48.551		Marker16658	57.297		Marker117457	70.078
Marker137566	42.727		Marker39369	34.962		Marker17777	48.551		Marker23058	57.297		Marker225188	70.078
Marker471275	42.727		Marker53183	34.962		Marker42749	48.551		Marker449653	57.297		Marker390086	70.078
Marker494975	42.727		Marker275137	34.962		Marker45694	48.551		Marker41207	59.24		Marker467266	70.078
Marker240843	43.698		Marker388462	34.962		Marker46871	48.551		Marker273264	59.24		Marker731919	70.078
Marker288726	43.698		Marker541479	34.962		Marker92739	48.551		Marker281586	59.24		Marker746248	70.078
Marker303829	43.698		Marker672732	34.962		Marker99485	48.551		Marker325868	59.24		Marker396545	71.049
Marker526311	43.698		Marker8191	35.933		Marker138115	48.551		Marker351837	59.24		Marker570346	71.049
Marker63841	44.669		Marker10920	35.933		Marker236004	48.551		Marker353700	59.24		Marker658085	71.049
Marker131694	44.669		Marker20812	35.933		Marker245571	48.551		Marker455604	59.24		Marker35153	72.02
Marker320342	44.669		Marker42256	35.933		Marker289178	48.551		Marker277660	60.211		Marker50875	72.02
Marker377750	44.669		Marker81089	35.933		Marker303294	48.551		Marker363261	60.211		Marker10063	72.991
Marker405216	44.669		Marker401288	35.933		Marker306258	48.551		Marker736543	60.211		Marker60232	72.991
Marker612073	44.669		Marker512876	35.933		Marker350393	48.551		Marker791780	60.211		Marker368661	72.991
Marker16451	45.64		Marker569209	35.933		Marker449241	48.551		Marker136942	61.182		Marker405184	72.991
Marker21398	45.64		Marker9439	36.904		Marker489496	48.551		Marker10799	62.153		Marker25797	73.962
Marker25379	45.64		Marker36453	37.875		Marker538612	48.551		Marker16917	62.153		Marker636621	73.962
Marker61842	45.64		Marker51998	37.875		Marker675946	48.551		Marker18549	62.153		Marker5321	74.933
Marker299765	45.64		Marker110871	37.875		Marker687242	48.551		Marker21129	62.153		Marker15386	74.933
Marker672508	45.64		Marker151600	37.875		Marker703779	48.551		Marker25098	62.153		Marker19685	74.933
Marker16906	47.583		Marker332552	37.875		Marker725033	48.551		Marker26451	62.153		Marker19749	74.933
Marker16018	48.554		Marker79842	38.846		Marker5915	49.522		Marker28513	62.153		Marker20093	74.933
Marker22848	49.525		Marker527984	38.846		Marker20668	49.522		Marker39101	62.153		Marker23446	74.933
Marker31840	49.525		Marker5421	40.788		Marker39772	49.522		Marker41625	62.153		Marker27138	74.933
Marker38642	49.525		Marker7239	40.788		Marker53328	49.522		Marker41690	62.153		Marker39033	74.933
Marker152070	49.525		Marker12182	40.788		Marker60498	49.522		Marker56566	62.153		Marker49190	74.933
Marker282193	49.525		Marker12466	40.788		Marker61247	49.522		Marker85808	62.153		Marker50879	74.933
Marker290503	49.525		Marker32576	40.788		Marker226958	49.522		Marker92624	62.153		Marker56011	74.933
Marker165711	50.496		Marker50000	40.788		Marker329228	49.522		Marker113524	62.153		Marker98862	74.933
Marker35278	51.467		Marker120073	40.788		Marker368730	49.522		Marker216858	62.153		Marker112080	74.933
Marker65016	51.467		Marker187957	40.788		Marker372553	49.522		Marker219694	62.153		Marker406811	74.933
Marker185726	51.467		Marker266479	40.788		Marker412276	49.522		Marker242423	62.153		Marker428424	74.933
Marker289248	51.467		Marker297392	40.788		Marker466380	49.522		Marker243900	62.153		Marker504599	74.933
Marker490627	51.467		Marker455908	40.788		Marker540168	49.522		Marker335435	62.153		Marker581220	74.933
Marker503682	51.467		Marker526938	40.788		Marker557926	49.522		Marker341590	62.153		Marker594169	74.933
Marker637499	51.467		Marker541015	40.788		Marker608292	49.522		Marker398455	62.153		Marker594861	74.933
Marker724277	51.467		Marker594286	40.788		Marker675763	49.522		Marker432503	62.153		Marker707223	74.933
Marker38285	52.438		Marker760285	40.788		Marker730035	49.522		Marker500879	62.153		Marker12059	75.904
Marker47712	52.438		Marker11034	41.759		Marker803991	49.522		Marker502319	62.153		Marker16044	75.904
Marker335401	52.438		Marker16404	41.759		Marker4955	53.414		Marker557416	62.153		Marker13998	76.875
Marker527565	52.438		Marker18935	41.759		Marker9322	53.414		Marker564036	62.153		Marker17525	76.875
Marker12872	53.409		Marker25185	41.759		Marker14354	53.414		Marker572143	62.153		Marker42122	76.875
Marker294823	53.409		Marker43928	41.759		Marker16205	53.414		Marker610676	62.153		Marker53530	76.875
Marker372099	53.409		Marker535396	41.759		Marker146934	53.414		Marker627794	62.153		Marker178625	76.875
Marker414962	53.409		Marker593582	41.759		Marker213831	53.414		Marker655978	62.153		Marker297207	76.875
Marker639142	53.409		Marker15071	43.702		Marker289201	53.414		Marker666351	62.153		Marker3007	77.846
Marker697576	53.409		Marker277429	43.702		Marker313452	53.414		Marker208929	65.068		Marker4649	77.846
Marker783340	53.409		Marker396112	44.673		Marker368594	53.414		Marker10681	66.039		Marker10056	77.846
Marker12515	54.38		Marker662370	44.673		Marker810076	53.414		Marker132015	66.039		Marker12688	77.846
Marker33307	54.38		Marker6278	45.644		Marker16426	55.356		Marker270353	67.01		Marker12934	77.846
Marker52892	54.38		Marker22393	46.615		Marker38260	55.356		Marker681693	67.01		Marker14132	77.846
Marker83053	54.38		Marker30599	46.615		Marker58262	55.356		Marker14210	67.981		Marker19582	77.846
Marker172764	54.38		Marker33920	46.615		Marker74523	55.356		Marker25987	68.952		Marker20160	77.846
Marker354297	54.38		Marker359318	46.615		Marker291356	55.356		Marker55153	68.952		Marker22740	77.846
Marker19949	55.351		Marker619057	46.615		Marker356915	55.356		Marker58775	68.952		Marker25233	77.846
Marker87922	55.351		Marker9543	47.586		Marker365758	55.356		Marker404460	68.952		Marker26763	77.846
Marker260783	55.351		Marker44304	47.586		Marker383474	55.356		Marker40843	69.923		Marker62088	77.846
Marker267842	55.351		Marker50522	47.586		Marker403564	55.356		Marker339481	69.923		Marker381419	77.846
Marker380501	55.351		Marker51295	47.586		Marker427452	55.356		Marker356609	69.923		Marker1318	78.817
Marker11503	56.322		Marker273253	47.586		Marker514042	55.356		Marker571056	69.923		Marker1333	78.817
Marker58998	56.322		Marker327584	47.586		Marker553750	55.356		Marker27349	70.894		Marker49798	78.817
Marker522671	56.322		Marker344657	47.586		Marker588033	55.356		Marker32715	70.894		Marker6703	79.788
Marker561369	56.322		Marker543482	47.586		Marker613971	55.356		Marker446755	70.894		Marker9880	79.788
Marker15304	57.293		Marker569179	47.586		Marker5810	56.327		Marker637294	70.894		Marker12892	79.788
Marker19148	57.293		Marker692225	47.586		Marker9584	56.327		Marker38077	71.865		Marker15082	79.788
Marker126048	57.293		Marker11027	48.557		Marker10984	56.327		Marker44876	71.865		Marker15562	79.788
Marker261662	57.293		Marker22766	48.557		Marker18378	56.327		Marker52930	71.865		Marker15878	79.788
Marker293265	57.293		Marker37323	48.557		Marker19305	56.327		Marker63993	71.865		Marker21924	79.788
Marker417067	57.293		Marker52936	48.557		Marker23915	56.327		Marker160078	71.865		Marker23308	79.788
Marker703842	57.293		Marker110938	48.557		Marker30159	56.327		Marker169839	71.865		Marker26480	79.788
Marker482788	58.264		Marker653963	48.557		Marker34268	56.327		Marker302205	71.865		Marker26552	79.788
Marker483138	58.264		Marker591623	49.528		Marker44513	56.327		Marker316870	71.865		Marker39763	79.788
Marker526996	58.264		Marker10924	50.499		Marker58181	56.327		Marker665665	71.865		Marker50907	79.788
Marker15444	59.235		Marker12538	50.499		Marker100812	56.327		Marker711088	71.865		Marker63179	79.788
Marker17659	59.235		Marker17666	51.47		Marker102226	56.327		Marker810466	71.865		Marker175021	79.788
Marker33510	59.235		Marker223949	51.47		Marker134817	56.327		Marker7258	73.808		Marker199207	79.788
Marker67740	59.235		Marker520081	51.47		Marker199137	56.327		Marker18850	73.808		Marker261785	79.788
Marker117619	59.235		Marker533546	51.47		Marker234518	56.327		Marker28005	73.808		Marker319191	79.788
Marker119650	59.235		Marker610330	51.47		Marker271496	56.327		Marker53149	73.808		Marker383256	79.788
Marker334099	59.235		Marker153648	52.441		Marker309992	56.327		Marker406058	73.808		Marker462971	79.788
Marker464680	59.235		Marker288604	52.441		Marker329127	56.327		Marker406912	73.808		Marker504158	79.788
Marker725925	59.235		Marker541413	52.441		Marker330374	56.327		Marker408527	73.808		Marker583342	79.788
Marker815548	59.235		Marker592246	52.441		Marker437782	56.327		Marker568304	73.808		Marker718530	79.788
Marker60928	60.206		Marker680642	52.441		Marker501142	56.327		Marker627107	73.808		Marker742265	79.788
Marker198840	60.206		Marker10086	53.412		Marker582216	56.327		Marker734805	73.808		Marker755450	79.788
Marker211869	60.206		Marker58265	53.412		Marker582344	56.327		Marker801673	73.808		Marker7741	80.759
Marker366751	60.206		Marker265659	53.412		Marker631101	56.327		Marker722462	74.779		Marker9447	80.759
Marker418762	60.206		Marker413335	53.412		Marker702735	56.327		Marker97440	75.75		Marker10768	80.759
Marker595471	60.206		Marker518593	53.412		Marker707388	56.327		Marker552031	75.75		Marker11939	80.759
Marker623680	60.206		Marker127362	54.383		Marker725951	56.327		Marker11364	76.721		Marker12580	80.759
Marker778445	60.206		Marker32866	55.354		Marker743794	56.327		Marker14543	76.721		Marker23204	80.759
Marker90507	62.149		Marker47339	56.325		Marker773124	56.327		Marker24286	76.721		Marker33719	80.759
Marker96398	62.149		Marker236943	56.325		Marker779524	56.327		Marker43389	76.721		Marker40105	80.759
Marker686027	62.149		Marker411051	56.325		Marker785938	56.327		Marker51368	76.721		Marker51658	80.759
Marker806075	62.149		Marker20775	58.268		Marker791574	56.327		Marker309173	76.721		Marker348158	80.759
Marker8692	63.12		Marker96230	58.268		Marker802565	56.327		Marker434043	76.721		Marker6634	81.73
Marker14424	63.12		Marker234968	58.268		Marker804013	56.327		Marker516213	76.721		Marker6944	81.73
Marker29530	63.12		Marker455213	58.268		Marker807524	56.327		Marker19695	77.692		Marker9148	81.73
Marker45103	63.12		Marker13045	59.239		Marker815433	56.327		Marker430100	77.692		Marker8226	82.701
Marker60557	63.12		Marker23710	59.239		Marker15352	57.298		Marker534669	77.692		Marker19999	82.701
Marker256940	63.12		Marker155388	59.239		Marker21103	57.298		Marker735873	77.692		Marker380513	82.701
Marker326869	63.12		Marker246324	59.239		Marker37219	57.298		Marker46614	80.608		Marker763322	82.701
Marker436720	63.12		Marker328802	59.239		Marker276157	57.298		Marker217438	80.608		Marker55554	84.643
Marker439562	63.12		Marker343107	59.239		Marker499555	57.298		Marker272121	80.608		Marker288382	84.643
Marker487916	63.12		Marker532101	59.239		Marker508055	57.298		Marker319718	80.608		Marker307437	84.643
Marker538375	63.12		Marker611511	59.239		Marker28709	58.269		Marker568549	80.608		Marker55511	85.614
Marker553311	63.12		Marker10804	60.21		Marker551310	58.269		Marker22943	81.579		Marker50454	86.585
Marker589807	63.12		Marker15049	60.21		Marker9899	59.24		Marker31739	81.579		Marker344461	86.585
Marker607425	63.12		Marker523822	60.21		Marker22021	59.24		Marker34591	81.579		Marker526276	86.585
Marker753077	63.12		Marker732685	60.21		Marker43286	59.24		Marker53302	81.579		Marker20993	87.556
Marker52947	64.091		Marker20345	61.181		Marker194988	59.24		Marker107229	81.579		Marker12118	88.527
Marker188352	64.091		Marker39268	61.181		Marker321549	59.24		Marker317053	81.579		Marker371842	88.527
Marker513832	64.091		Marker80555	61.181		Marker50717	60.211		Marker318570	81.579		Marker379708	88.527
Marker248349	65.062		Marker14447	62.152		Marker74303	60.211		Marker709624	81.579		Marker5518	89.498
Marker64156	66.033		Marker23172	62.152		Marker197606	60.211		Marker61168	82.55		Marker10837	90.469
Marker136839	66.033		Marker336453	63.123		Marker216216	60.211		Marker7881	84.493		Marker16256	90.469
Marker397782	66.033		Marker673108	65.066		Marker238653	60.211		Marker16645	84.493		Marker29837	90.469
Marker562198	66.033		Marker12638	66.037		Marker296114	60.211		Marker17155	84.493		Marker31391	90.469
Marker565636	66.033		Marker13644	66.037		Marker677602	60.211		Marker26963	84.493		Marker31776	90.469
Marker211416	67.004		Marker56546	66.037		Marker796681	60.211		Marker72274	84.493		Marker44031	90.469
Marker252803	67.004		Marker271876	66.037		Marker30135	61.182		Marker107428	84.493		Marker51203	90.469
Marker306442	67.004		Marker13703	67.979		Marker125010	61.182		Marker305301	84.493		Marker97600	90.469
Marker598455	67.004		Marker21714	67.979		Marker225083	62.153		Marker392963	84.493		Marker127333	90.469
Marker666503	67.004		Marker26850	67.979		Marker6344	63.124		Marker417590	84.493		Marker291701	90.469
Marker697997	67.004		Marker64933	67.979		Marker10204	63.124		Marker576251	84.493		Marker399162	90.469
Marker14999	67.975		Marker418442	67.979		Marker20275	63.124		Marker769180	84.493		Marker621331	90.469
Marker15782	67.975		Marker11407	68.95		Marker191025	63.124		Marker31583	86.435		Marker628499	90.469
Marker15898	67.975		Marker37758	68.95		Marker312428	63.124		Marker42568	86.435		Marker684822	90.469
Marker16409	67.975		Marker38911	68.95		Marker506825	63.124		Marker587013	86.435		Marker282246	91.44
Marker23745	67.975		Marker172120	68.95		Marker589033	63.124		Marker597915	86.435		Marker107775	92.411
Marker24136	67.975		Marker251186	68.95		Marker7202	64.095		Marker808471	86.435		Marker9832	93.382
Marker47523	67.975		Marker253016	68.95		Marker418199	65.066		Marker26022	87.406		Marker9065	94.353
Marker68501	67.975		Marker175939	69.921		Marker662064	65.066		Marker35731	87.406		Marker9311	94.353
Marker93819	67.975		Marker437893	69.921		Marker12973	66.037		Marker144354	87.406		Marker18638	94.353
Marker283587	67.975		Marker10743	70.892		Marker13640	66.037		Marker532468	87.406		Marker19906	94.353
Marker581193	67.975		Marker25944	70.892		Marker18362	66.037		Marker14122	88.377		Marker28816	94.353
Marker589934	67.975		Marker604186	70.892		Marker49508	66.037		Marker37703	89.348		Marker49731	94.353
Marker415133	68.946		Marker669426	70.892		Marker58094	66.037		Marker58936	89.348		Marker56871	94.353
Marker44932	69.917		Marker562481	71.863		Marker61345	66.037		Marker345807	89.348		Marker706967	94.353
Marker293108	69.917		Marker642452	71.863		Marker133362	66.037		Marker16341	90.319		Marker44685	95.324
Marker633245	69.917		Marker24434	72.834		Marker183467	66.037		Marker34280	90.319		Marker788895	95.324
Marker17932	71.86		Marker14953	73.805		Marker248860	66.037		Marker335515	91.29		Marker289061	96.295
Marker25449	71.86		Marker34586	73.805		Marker303541	66.037		Marker60709	92.261		Marker659957	96.295
Marker95551	71.86		Marker35182	73.805		Marker395857	66.037		Marker20875	94.204		Marker1865	97.266
Marker281510	71.86		Marker139519	73.805		Marker496367	66.037		Marker21078	94.204		Marker4155	97.266
Marker301259	71.86		Marker142691	73.805		Marker761769	66.037		Marker51292	94.204		Marker8333	97.266
Marker55222	72.831		Marker443457	73.805		Marker797285	66.037		Marker51905	94.204		Marker20885	97.266
Marker21208	73.802		Marker456567	73.805		Marker809020	66.037		Marker54520	94.204		Marker21173	97.266
Marker48934	73.802		Marker520459	73.805		Marker37779	67.98		Marker181816	94.204		Marker21175	97.266
Marker155989	73.802		Marker635508	73.805		Marker38545	67.98		Marker600711	94.204		Marker23550	97.266
Marker470263	73.802		Marker19003	74.776		Marker48271	67.98		Marker734233	94.204		Marker24655	97.266
Marker18419	75.744		Marker39621	74.776		Marker172850	67.98		Marker48380	95.175		Marker31953	97.266
Marker231104	75.744		Marker458340	74.776		Marker187985	67.98		Marker55839	95.175		Marker34592	97.266
Marker568622	76.715		Marker535780	74.776		Marker205833	67.98		Marker16316	97.118		Marker35894	97.266
Marker599281	76.715		Marker801153	74.776		Marker419994	67.98		Marker59388	97.118		Marker40093	97.266
Marker19590	78.658		Marker11787	75.747		Marker445759	67.98		Marker29798	98.089		Marker46401	97.266
Marker33646	78.658		Marker363739	75.747		Marker549019	67.98		Marker35542	98.089		Marker48108	97.266
Marker143365	78.658		Marker647604	75.747		Marker648450	67.98		Marker44432	98.089		Marker50212	97.266
Marker134120	79.629		Marker796623	75.747		Marker786482	67.98		Marker8268	99.06		Marker50324	97.266
Marker369087	79.629		Marker164156	76.718		Marker797223	67.98		Marker17775	99.06		Marker57237	97.266
Marker34384	80.6		Marker7263	77.689		Marker12040	68.951		Marker29420	99.06		Marker61679	97.266
Marker60292	80.6		Marker19627	77.689		Marker126109	68.951		Marker46189	99.06		Marker83259	97.266
Marker73657	80.6		Marker34803	77.689		Marker413988	68.951		Marker654118	99.06		Marker85147	97.266
Marker77951	80.6		Marker434813	77.689		Marker8630	69.922		Marker26033	101.003		Marker85203	97.266
Marker178890	80.6		Marker691125	77.689		Marker9170	69.922		Marker41388	101.003		Marker134448	97.266
Marker331878	80.6		Marker61927	78.66		Marker18910	69.922		Marker47189	101.003		Marker173933	97.266
Marker361026	80.6		Marker187788	78.66		Marker28640	69.922		Marker47590	101.003		Marker273143	97.266
Marker422597	80.6		Marker332795	78.66		Marker96540	69.922		Marker60021	101.003		Marker296948	97.266
Marker588139	80.6		Marker632172	78.66		Marker200673	69.922		Marker105589	101.003		Marker354399	97.266
Marker609124	80.6		Marker717528	78.66		Marker234423	69.922		Marker631103	101.003		Marker559936	97.266
Marker692632	80.6		Marker776723	78.66		Marker264351	69.922		Marker667637	101.003		Marker592241	97.266
Marker44428	81.571		Marker648655	79.631		Marker377113	69.922		Marker7768	101.974		Marker603452	97.266
Marker36944	82.542		Marker5971	80.602		Marker388889	69.922		Marker15558	101.974		Marker694523	97.266
Marker785382	82.542		Marker12789	80.602		Marker538334	69.922		Marker16335	101.974		Marker754236	97.266
Marker804620	82.542		Marker24436	80.602		Marker587584	69.922		Marker48365	101.974		Marker8138	98.237
Marker12768	83.513		Marker60843	80.602		Marker648888	69.922		Marker313742	101.974		Marker45831	98.237
Marker32042	83.513		Marker88300	80.602		Marker695338	69.922		Marker21443	102.945		Marker327756	98.237
Marker50581	83.513		Marker168301	80.602		Marker744323	69.922		Marker265229	102.945		Marker444689	98.237
Marker53765	83.513		Marker221799	80.602		Marker755664	69.922		Marker375913	102.945		Marker3479	99.208
Marker406863	83.513		Marker382908	80.602		Marker760703	69.922		Marker12046	103.916		Marker9249	99.208
Marker522766	83.513		Marker470441	80.602		Marker16077	70.893		Marker37186	103.916		Marker9743	99.208
Marker133077	84.484		Marker620878	80.602		Marker17035	70.893		Marker47347	103.916		Marker13390	99.208
Marker26676	85.455		Marker670977	80.602		Marker23450	70.893		Marker56668	103.916		Marker15768	99.208
Marker56424	85.455		Marker10885	81.573		Marker28660	70.893		Marker61802	103.916		Marker24932	99.208
Marker272947	85.455		Marker103773	81.573		Marker41784	70.893		Marker333284	103.916		Marker26980	99.208
Marker583174	85.455		Marker340941	81.573		Marker56774	70.893		Marker745588	103.916		Marker39025	99.208
Marker707024	85.455		Marker391291	81.573		Marker59671	70.893		Marker18198	104.887		Marker52319	99.208
Marker739892	85.455		Marker15663	82.544		Marker103853	70.893		Marker48115	104.887		Marker54314	99.208
Marker745332	85.455		Marker63967	82.544		Marker129400	70.893		Marker57316	104.887		Marker55252	99.208
Marker813157	85.455		Marker11281	83.515		Marker159739	70.893		Marker153065	104.887		Marker62585	99.208
Marker21253	86.426		Marker51224	84.486		Marker203394	70.893		Marker520805	104.887		Marker150756	99.208
Marker26151	86.426		Marker133580	84.486		Marker234681	70.893		Marker771872	104.887		Marker211782	99.208
Marker26193	86.426		Marker165221	84.486		Marker243184	70.893		Marker740774	106.829		Marker492559	99.208
Marker48171	86.426		Marker247255	84.486		Marker273663	70.893		Marker36177	108.772		Marker537985	99.208
Marker57022	86.426		Marker316011	84.486		Marker328844	70.893		Marker52407	108.772		Marker3852	100.179
Marker58972	86.426		Marker326068	84.486		Marker487488	70.893		Marker116782	108.772		Marker4825	100.179
Marker231327	86.426		Marker379554	84.486		Marker587575	70.893		Marker30681	109.743		Marker19797	100.179
Marker498691	86.426		Marker382512	84.486		Marker602350	70.893		Marker246769	109.743		Marker32038	100.179
Marker499206	86.426		Marker490277	84.486		Marker641470	70.893		Marker15958	111.686		Marker61547	100.179
Marker591620	86.426		Marker697076	84.486		Marker645528	70.893		Marker476014	111.686		Marker101783	100.179
Marker629721	86.426		Marker12504	86.429		Marker666714	70.893		Marker31055	112.657		Marker296490	100.179
Marker708036	86.426		Marker402469	86.429		Marker712115	70.893		Marker570661	112.657		Marker698169	100.179
Marker739407	86.426		Marker9892	87.4		Marker737250	70.893		Marker682224	112.657		Marker19164	101.15
Marker15158	87.397		Marker18844	87.4		Marker749760	70.893		Marker126897	113.628		Marker54209	101.15
Marker630205	87.397		Marker28973	87.4		Marker785822	70.893		Marker62610	114.599		Marker130330	101.15
Marker686685	87.397		Marker31352	87.4		Marker14437	72.836		Marker341142	114.599		Marker162235	101.15
Marker789595	87.397		Marker124629	87.4		Marker39286	72.836		Marker473737	114.599		Marker580278	101.15
Marker15758	88.368		Marker430537	87.4		Marker95424	72.836		Marker736834	114.599		Marker5745	102.121
Marker37295	88.368		Marker451533	87.4		Marker192736	72.836		Marker33724	115.57		Marker705169	102.121
Marker582820	88.368		Marker537286	87.4		Marker206860	72.836		Marker54640	115.57		Marker10201	103.092
Marker253250	89.339		Marker722701	87.4		Marker17275	73.807		Marker84937	115.57		Marker13396	103.092
Marker737386	89.339		Marker723581	87.4		Marker317825	73.807		Marker599196	115.57		Marker14106	103.092
Marker18960	90.31		Marker730077	87.4		Marker355931	73.807		Marker665855	115.57		Marker17142	103.092
Marker101714	90.31		Marker788219	87.4		Marker369182	73.807		Marker19215	116.541		Marker18839	103.092
Marker103439	90.31		Marker804732	87.4		Marker566115	73.807		Marker12848	117.512		Marker20372	103.092
Marker158220	90.31		Marker813383	87.4		Marker505149	74.778		Marker17735	117.512		Marker22592	103.092
Marker167975	90.31		Marker18271	88.371		Marker15806	75.749		Marker28882	117.512		Marker226567	103.092
Marker280622	90.31		Marker81329	88.371		Marker35087	75.749		Marker44479	117.512		Marker293141	103.092
Marker507138	90.31		Marker285652	88.371		Marker108902	75.749		Marker53734	117.512		Marker394370	103.092
Marker584533	90.31		Marker575399	88.371		Marker155366	75.749		Marker91570	117.512		Marker750330	103.092
Marker586680	90.31		Marker658342	88.371		Marker463985	75.749		Marker503299	117.512		Marker26845	104.063
Marker17640	91.281		Marker18511	89.342		Marker418771	76.72		Marker47192	118.483		Marker3138	105.034
Marker59191	91.281		Marker23106	89.342		Marker11386	77.691		Marker10253	119.454		Marker3314	105.034
Marker370399	91.281		Marker31121	89.342		Marker44063	77.691		Marker363229	119.454		Marker7748	105.034
Marker371396	91.281		Marker287360	89.342		Marker84734	77.691		Marker662941	119.454		Marker10547	105.034
Marker388378	91.281		Marker316360	89.342		Marker110373	77.691		Marker40317	120.425		Marker11713	105.034
Marker475547	91.281		Marker438655	89.342		Marker503829	77.691		Marker45767	121.396		Marker11953	105.034
Marker380827	93.224		Marker452173	89.342		Marker612859	77.691		Marker478937	121.396		Marker18278	105.034
Marker603900	93.224		Marker556111	89.342		Marker692071	77.691		Marker28039	122.367		Marker20479	105.034
Marker618203	93.224		Marker799997	89.342		Marker204573	78.662		Marker28566	122.367		Marker21242	105.034
Marker644519	93.224		Marker17049	91.285		Marker755136	78.662		Marker43433	122.367		Marker28232	105.034
Marker724245	93.224		Marker18975	91.285		Marker48278	79.633		Marker52410	122.367		Marker29595	105.034
Marker268500	94.195		Marker62099	91.285		Marker487833	79.633		Marker53075	122.367		Marker37393	105.034
Marker272483	94.195		Marker63648	91.285		Marker20737	80.604		Marker56651	122.367		Marker51319	105.034
Marker298354	94.195		Marker359452	91.285		Marker15293	81.575		Marker59308	122.367		Marker51755	105.034
Marker796392	94.195		Marker406527	91.285		Marker45387	81.575		Marker61641	122.367		Marker53472	105.034
Marker36724	95.166		Marker662363	91.285		Marker58739	81.575		Marker62163	122.367		Marker219570	105.034
Marker345932	95.166		Marker784316	91.285		Marker261851	81.575		Marker220109	122.367		Marker397053	105.034
Marker429589	95.166		Marker20496	92.256		Marker285225	81.575		Marker476136	122.367		Marker483267	105.034
Marker482831	95.166		Marker46930	92.256		Marker316896	81.575		Marker10795	123.338		Marker8137	106.005
Marker520656	95.166		Marker16697	93.227		Marker318829	81.575		Marker18715	123.338		Marker12366	106.005
Marker35013	96.137		Marker52703	93.227		Marker439660	81.575		Marker49195	123.338		Marker38883	106.005
Marker148760	96.137		Marker9856	94.198		Marker552055	81.575		Marker50223	123.338		Marker60250	106.005
Marker377702	96.137		Marker12782	94.198		Marker634067	81.575		Marker54945	123.338		Marker74689	106.005
Marker676171	96.137		Marker25525	94.198		Marker806807	81.575		Marker160100	123.338		Marker305178	106.005
Marker20031	97.108		Marker26069	94.198		Marker816072	81.575		Marker9930	126.254		Marker671915	106.005
Marker39707	97.108		Marker52409	94.198		Marker37385	82.546		Marker22627	126.254		Marker17088	106.976
Marker120916	97.108		Marker60054	94.198		Marker104650	82.546		Marker246896	126.254		Marker20815	106.976
Marker126063	97.108		Marker673172	94.198		Marker176587	82.546		Marker374633	126.254		Marker34501	106.976
Marker190955	97.108		Marker800888	94.198		Marker594377	82.546		Marker407340	126.254		Marker38493	106.976
Marker284386	97.108		Marker6222	95.169		Marker728986	82.546		Marker17655	127.225		Marker292728	106.976
Marker297369	97.108		Marker8494	95.169		Marker275192	83.517		Marker30600	127.225		Marker396387	106.976
Marker361671	97.108		Marker22429	95.169		Marker6928	84.488		Marker46487	127.225		Marker470057	106.976
Marker373229	97.108		Marker35307	95.169		Marker9968	84.488		Marker48321	127.225		Marker487777	106.976
Marker524425	97.108		Marker85311	95.169		Marker11693	84.488		Marker50484	127.225		Marker540702	106.976
Marker585131	97.108		Marker206296	95.169		Marker42115	84.488		Marker56013	127.225		Marker675478	106.976
Marker654299	97.108		Marker408870	95.169		Marker54665	84.488		Marker401583	127.225		Marker5914	107.947
Marker723066	97.108		Marker423376	95.169		Marker170654	84.488		Marker16220	128.196		Marker9498	107.947
Marker730226	97.108		Marker448359	95.169		Marker342969	84.488		Marker37708	128.196		Marker52232	107.947
Marker766730	97.108		Marker457067	95.169		Marker464759	84.488		Marker63416	129.167		Marker877	108.918
Marker39459	98.079		Marker483383	95.169		Marker549233	84.488		Marker8258	131.109		Marker5198	108.918
Marker350232	98.079		Marker507915	95.169		Marker13220	85.459		Marker13909	131.109		Marker14243	108.918
Marker713704	98.079		Marker762890	95.169		Marker631167	85.459		Marker19393	131.109		Marker15463	108.918
Marker53433	99.05		Marker9526	96.14		Marker19886	86.43		Marker24569	131.109		Marker17051	108.918
Marker394579	99.05		Marker17376	96.14		Marker33190	86.43		Marker27785	131.109		Marker23625	108.918
Marker554829	99.05		Marker28368	96.14		Marker265527	86.43		Marker41516	131.109		Marker33211	108.918
Marker560147	99.05		Marker45307	96.14		Marker575282	86.43		Marker45239	131.109		Marker44016	108.918
Marker642018	99.05		Marker60348	96.14		Marker25980	87.401		Marker58140	131.109		Marker48153	108.918
Marker657529	99.05		Marker217207	96.14		Marker294537	87.401		Marker518533	131.109		Marker376033	108.918
Marker754471	99.05		Marker549255	96.14		Marker735572	87.401		Marker777001	131.109		Marker537231	108.918
Marker585408	100.021		Marker604584	96.14		Marker17133	89.343		Marker53181	132.08		Marker766061	108.918
Marker693421	100.021		Marker500897	97.111		Marker12982	90.314		Marker123272	132.08		Marker11797	111.834
Marker123722	100.992		Marker683195	97.111		Marker26966	90.314		Marker312075	132.08		Marker46535	111.834
Marker428326	100.992		Marker742464	97.111		Marker33144	90.314		Marker340306	132.08		Marker7662	112.805
Marker472397	100.992		Marker13853	98.082		Marker51505	90.314		Marker656656	132.08		Marker16273	112.805
Marker7558	101.963		Marker18361	98.082		Marker51907	90.314		Marker63339	134.023		Marker23359	112.805
Marker14677	101.963		Marker110498	98.082		Marker58541	90.314		Marker20215	134.994		Marker24228	112.805
Marker17020	101.963		Marker201549	98.082		Marker232670	90.314		Marker22921	134.994		Marker46836	112.805
Marker22346	101.963		Marker232793	98.082		Marker279372	90.314		Marker26992	134.994		Marker59091	112.805
Marker38311	101.963		Marker774173	99.053		Marker293769	90.314		Marker30894	134.994		Marker8177	113.776
Marker44225	101.963		Marker85402	100.024		Marker346560	90.314		Marker31940	134.994		Marker9951	113.776
Marker47693	101.963		Marker269686	100.024		Marker478422	90.314		Marker32712	134.994		Marker10367	113.776
Marker49689	101.963		Marker24006	100.995		Marker557626	90.314		Marker47027	134.994		Marker13068	113.776
Marker50591	101.963		Marker6656	101.966		Marker566606	90.314		Marker53042	134.994		Marker13127	113.776
Marker56988	101.963		Marker7463	101.966		Marker571887	90.314		Marker56945	134.994		Marker15670	113.776
Marker112650	101.963		Marker7986	101.966		Marker717799	90.314		Marker463661	134.994		Marker16209	113.776
Marker116073	101.963		Marker8518	101.966		Marker766189	90.314		Marker37471	135.965		Marker21104	113.776
Marker117281	101.963		Marker12186	101.966		Marker13393	91.285		Marker145993	135.965		Marker22451	113.776
Marker172846	101.963		Marker15054	101.966		Marker15322	91.285		Marker17349	136.936		Marker26482	113.776
Marker220032	101.963		Marker16465	101.966		Marker57239	91.285		Marker31091	136.936		Marker33670	113.776
Marker220231	101.963		Marker25559	101.966		Marker118941	91.285		Marker44935	136.936		Marker39713	113.776
Marker235339	101.963		Marker39128	101.966		Marker234934	91.285		Marker449286	136.936		Marker211819	113.776
Marker327006	101.963		Marker43731	101.966		Marker237528	91.285		Marker611908	136.936		Marker583225	113.776
Marker348298	101.963		Marker81806	101.966		Marker284502	91.285		Marker37601	137.907		Marker11337	114.747
Marker367384	101.963		Marker93220	101.966		Marker529741	91.285		Marker612944	137.907		Marker20145	114.747
Marker384619	101.963		Marker166805	101.966		Marker588516	91.285		Marker702193	137.907		Marker22998	114.747
Marker413544	101.963		Marker167614	101.966		Marker601952	91.285		Marker785697	138.878		Marker31624	114.747
Marker427109	101.963		Marker177158	101.966		Marker621679	91.285		Marker12763	139.849		Marker40848	114.747
Marker484557	101.963		Marker177212	101.966		Marker7153	92.256		Marker16825	139.849		Marker47087	114.747
Marker504911	101.963		Marker178582	101.966		Marker12741	92.256		Marker32035	139.849		Marker63307	114.747
Marker532548	101.963		Marker275692	101.966		Marker39911	92.256		Marker42787	139.849		Marker93040	114.747
Marker688230	101.963		Marker306348	101.966		Marker181307	92.256		Marker8804	140.82		Marker148897	114.747
Marker715912	101.963		Marker416373	101.966		Marker340604	92.256		Marker24083	140.82		Marker217556	114.747
Marker742136	101.963		Marker505341	101.966		Marker733690	92.256		Marker42047	140.82		Marker263696	114.747
Marker748228	101.963		Marker539308	101.966		Marker6196	94.199		Marker43854	140.82		Marker427927	114.747
Marker800652	101.963		Marker543854	101.966		Marker9356	94.199		Marker51242	140.82		Marker460409	114.747
Marker54515	102.934		Marker665022	101.966		Marker124794	94.199		Marker56206	140.82		Marker497891	114.747
Marker712803	102.934		Marker666111	101.966		Marker209073	94.199		Marker355884	140.82		Marker558631	114.747
Marker79111	103.905		Marker681966	101.966		Marker317537	94.199		Marker516091	140.82		Marker684886	114.747
Marker11131	104.876		Marker691464	101.966		Marker393528	94.199		Marker812962	140.82		Marker756570	114.747
Marker12505	104.876		Marker737197	101.966		Marker401758	94.199		Marker35877	141.791		Marker797767	114.747
Marker17637	104.876		Marker738890	101.966		Marker438841	94.199		Marker63599	141.791		Marker4133	115.718
Marker27250	104.876		Marker8162	102.937		Marker721809	94.199		Marker72844	141.791		Marker8325	115.718
Marker45088	104.876		Marker12328	102.937		Marker537122	95.17		Marker152897	141.791		Marker20035	115.718
Marker82451	104.876		Marker21194	102.937		Marker39211	96.141		Marker29699	142.762		Marker28991	115.718
Marker324562	104.876		Marker26021	102.937		Marker47623	96.141		Marker51573	142.762		Marker43709	115.718
Marker354714	104.876		Marker28358	102.937		Marker170658	96.141		Marker58461	142.762		Marker49329	115.718
Marker565670	104.876		Marker43405	102.937		Marker214740	96.141		Marker215439	142.762		Marker126654	115.718
Marker746827	104.876		Marker56764	102.937		Marker227817	96.141		Marker437184	142.762		Marker160755	115.718
Marker786319	104.876		Marker116180	102.937		Marker304796	96.141		Marker763266	142.762		Marker587167	115.718
Marker117002	105.847		Marker144449	102.937		Marker537588	96.141		Marker14990	145.678		Marker588114	115.718
Marker312352	105.847		Marker159417	102.937		Marker622723	96.141		Marker542886	145.678		Marker12383	117.661
Marker36528	106.818		Marker195959	102.937		Marker637134	96.141		Marker108638	146.649		Marker12449	117.661
Marker578442	107.789		Marker246061	102.937		Marker694743	96.141		Marker26294	147.62		Marker17783	117.661
Marker57833	108.76		Marker250718	102.937		Marker14016	97.112		Marker110873	149.563		Marker19306	117.661
Marker40693	109.731		Marker271664	102.937		Marker21437	97.112		Marker50228	151.505		Marker22385	117.661
Marker156171	109.731		Marker297058	102.937		Marker124737	97.112		Marker86850	151.505		Marker24899	117.661
Marker259948	109.731		Marker474494	102.937		Marker218009	97.112		Marker657791	151.505		Marker27430	117.661
Marker263756	109.731		Marker505940	102.937		Marker359855	97.112		Marker23699	153.448		Marker38969	117.661
Marker424503	109.731		Marker578156	102.937		Marker457816	97.112		Marker125120	153.448		Marker42454	117.661
Marker447450	109.731		Marker648875	102.937		Marker582157	97.112		Marker391148	153.448		Marker47731	117.661
Marker540261	109.731		Marker674800	102.937		Marker657758	97.112		Marker545621	153.448		Marker70022	117.661
Marker758870	109.731		Marker678637	102.937		Marker775850	98.083		Marker732698	153.448		Marker71307	117.661
Marker785846	109.731		Marker685798	102.937		Marker8814	99.054		Marker807887	153.448		Marker250837	117.661
Marker12414	110.702		Marker15086	103.908		Marker41119	99.054		Marker11230	155.391		Marker605636	117.661
Marker12898	110.702		Marker39339	103.908		Marker44920	99.054		Marker11586	155.391		Marker710019	117.661
Marker538959	110.702		Marker156151	103.908		Marker83951	99.054		Marker156785	155.391		Marker15747	118.632
Marker124121	111.673		Marker7137	104.879		Marker147874	99.054		Marker274534	155.391		Marker18622	118.632
Marker590094	111.673		Marker8453	104.879		Marker242445	99.054		Marker305512	155.391		Marker22317	118.632
Marker639589	111.673		Marker10862	104.879		Marker282284	99.054		Marker394314	155.391		Marker23824	118.632
Marker72089	112.644		Marker207111	104.879		Marker383217	99.054		Marker521110	155.391		Marker80539	118.632
Marker743499	112.644		Marker289920	104.879		Marker444415	99.054		Marker592114	155.391		Marker138631	118.632
Marker108432	113.615		Marker296029	104.879		Marker613304	99.054		Marker613341	155.391		Marker243406	118.632
Marker235279	113.615		Marker332962	104.879		Marker638870	99.054		Marker713418	155.391		Marker453231	118.632
Marker315109	113.615		Marker440954	104.879		Marker788590	99.054		Marker714355	155.391		Marker2296	119.603
Marker394724	113.615		Marker385108	105.85		Marker19163	100.997		Marker23342	156.362		Marker55276	120.574
Marker407341	113.615		Marker44415	106.821		Marker173664	100.997		Marker8635	157.333		Marker484260	120.574
Marker441063	113.615		Marker55353	106.821		Marker175465	100.997		Marker625011	157.333		Marker2281	122.517
Marker441175	113.615		Marker61791	106.821		Marker493994	100.997		Marker28903	158.304		Marker2989	122.517
Marker489769	113.615		Marker190191	106.821		Marker499595	100.997		Marker611815	158.304		Marker17834	122.517
Marker525405	113.615		Marker223794	106.821		Marker520699	100.997		Marker668336	158.304		Marker23814	122.517
Marker566584	113.615		Marker279062	106.821		Marker532339	100.997		Marker707206	158.304		Marker26813	122.517
Marker650823	113.615		Marker498043	106.821		Marker17138	101.968		Marker757902	158.304		Marker27210	122.517
Marker734099	113.615		Marker705118	106.821		Marker250410	101.968		Marker15104	159.275		Marker98162	122.517
Marker158118	114.586		Marker782266	106.821		Marker388262	101.968		Marker269161	159.275		Marker406044	122.517
Marker314423	115.557		Marker7255	108.763		Marker528829	101.968		Marker460593	159.275		Marker730069	122.517
Marker30130	116.528		Marker7595	108.763		Marker616835	101.968		Marker729461	159.275		Marker8583	123.488
Marker219836	116.528		Marker9005	108.763		Marker656557	101.968		Marker632775	160.246		Marker630763	123.488
Marker479467	116.528		Marker9787	108.763		Marker52547	102.939		Marker15889	161.217		Marker20457	124.459
Marker171655	117.499		Marker10892	108.763		Marker769484	102.939		Marker20968	161.217		Marker51454	124.459
Marker545626	117.499		Marker11144	108.763		Marker17148	103.91		Marker36676	161.217		Marker53413	124.459
Marker607883	117.499		Marker13086	108.763		Marker531285	103.91		Marker39109	161.217		Marker381648	124.459
Marker755121	117.499		Marker16374	108.763		Marker786622	103.91		Marker59907	161.217		Marker12740	125.43
Marker12938	118.47		Marker24137	108.763		Marker17339	104.881		Marker170007	161.217		Marker15612	125.43
Marker16956	118.47		Marker39667	108.763		Marker30710	104.881		Marker199587	161.217		Marker17852	125.43
Marker20579	118.47		Marker46321	108.763		Marker220712	104.881		Marker273385	161.217		Marker290303	125.43
Marker26425	118.47		Marker179055	108.763		Marker256324	104.881		Marker377927	161.217		Marker605997	125.43
Marker56971	118.47		Marker251038	108.763		Marker289275	104.881		Marker443498	161.217		Marker9958	127.372
Marker289652	118.47		Marker266399	108.763		Marker569589	104.881		Marker601518	161.217		Marker120260	127.372
Marker402529	118.47		Marker283536	108.763		Marker579741	104.881		Marker6550	162.188		Marker288608	127.372
Marker434923	118.47		Marker331764	108.763		Marker598915	104.881		Marker20319	162.188		Marker407695	127.372
Marker490770	118.47		Marker441574	108.763		Marker628396	104.881		Marker26260	162.188		Marker488306	127.372
Marker550960	118.47		Marker441711	108.763		Marker711245	104.881		Marker243331	164.131		Marker500650	127.372
Marker657378	118.47		Marker553979	108.763		Marker29788	105.852		Marker598470	164.131		Marker659691	127.372
Marker399311	119.441		Marker585979	108.763		Marker55043	105.852		Marker759969	164.131		Marker691048	127.372
Marker55723	120.412		Marker8061	109.734		Marker263890	105.852		Marker3240	165.102		Marker732327	127.372
Marker369419	120.412		Marker19616	109.734		Marker342603	105.852		Marker17341	165.102		Marker802163	127.372
Marker555152	120.412		Marker33050	109.734		Marker16216	106.823		Marker37230	165.102		Marker16319	128.343
Marker694619	120.412		Marker174081	109.734		Marker16783	106.823		Marker358522	165.102		Marker16948	128.343
Marker68219	121.383		Marker307004	109.734		Marker30524	106.823		Marker789462	165.102		Marker40632	128.343
Marker153721	121.383		Marker451885	109.734		Marker155641	106.823		Marker39516	166.073		Marker52510	128.343
Marker425015	122.354		Marker79833	110.705		Marker57587	107.794		Marker28934	168.015		Marker400560	128.343
Marker25534	123.325		Marker377118	110.705		Marker127443	107.794		Marker35618	168.015		Marker734082	128.343
Marker48852	123.325		Marker597586	110.705		Marker449139	107.794		Marker347310	168.015		Marker45594	129.314
Marker61011	123.325		Marker743809	110.705		Marker714099	107.794		Marker492566	168.015		Marker131846	129.314
Marker453526	123.325		Marker13069	111.676		Marker780345	107.794		Marker519147	168.015		Marker186788	129.314
Marker459445	123.325		Marker109181	111.676		Marker5447	108.765		Marker669533	168.015		Marker781817	129.314
Marker796914	123.325		Marker130615	111.676		Marker7147	108.765		Marker30749	168.986		Marker31668	130.285
Marker705267	124.296		Marker457730	111.676		Marker7480	108.765		Marker41864	168.986		Marker254491	130.285
Marker22176	125.267		Marker674810	111.676		Marker13368	108.765		Marker49374	168.986		Marker413657	130.285
Marker560936	125.267		Marker800862	111.676		Marker43927	108.765		Marker509177	168.986		Marker440903	130.285
Marker25027	126.238		Marker17526	112.647		Marker55947	108.765		Marker663126	168.986		Marker544213	130.285
Marker276373	126.238		Marker21591	112.647		Marker60844	108.765		Marker734522	168.986		Marker696346	130.285
Marker277151	126.238		Marker123373	114.59		Marker76725	108.765		Marker36787	169.957		Marker15176	132.228
Marker367770	126.238		Marker131860	114.59		Marker209023	108.765		Marker101075	169.957		Marker20898	132.228
Marker380036	126.238		Marker608810	114.59		Marker273016	108.765		Marker186156	169.957		Marker59481	132.228
Marker599266	126.238		Marker668015	114.59		Marker317283	108.765		Marker274272	169.957		Marker211258	132.228
Marker635901	126.238		Marker679736	114.59		Marker326404	108.765		Marker284701	169.957		Marker217027	132.228
Marker10754	127.209		Marker781360	114.59		Marker389675	108.765		Marker703181	169.957		Marker279078	132.228
Marker216313	127.209		Marker9578	116.533		Marker432222	108.765		Marker750044	169.957		Marker626909	132.228
Marker486500	127.209		Marker9585	116.533		Marker445423	108.765		Marker794053	169.957		Marker671134	132.228
Marker594054	127.209		Marker10103	116.533		Marker514093	108.765		Marker43870	170.928		Marker739140	132.228
Marker679541	127.209		Marker28502	116.533		Marker638391	108.765		Marker150891	171.899		Marker8062	133.199
Marker762879	128.18		Marker141589	116.533		Marker720125	108.765		Marker438182	171.899		Marker179015	133.199
Marker211238	129.151		Marker509190	116.533		Marker730054	108.765		Marker510615	171.899		Marker6020	134.17
Marker255356	129.151		Marker583333	116.533		Marker130717	109.736		Marker597782	171.899		Marker6809	134.17
Marker302754	129.151		Marker605196	116.533		Marker15620	110.707		Marker746081	171.899		Marker11795	134.17
Marker22251	130.122		Marker649856	116.533		Marker131209	110.707		Marker764144	171.899		Marker30928	134.17
Marker279356	130.122		Marker693593	116.533		Marker418300	110.707		Marker31268	172.87		Marker34662	134.17
Marker14350	131.092		Marker3644	117.504		Marker446847	110.707		Marker41592	174.813		Marker44803	134.17
Marker12235	132.063		Marker6118	117.504		Marker549138	110.707		Marker43595	174.813		Marker93800	134.17
Marker18183	132.063		Marker15658	117.504		Marker590497	110.707		Marker377485	174.813		Marker215850	134.17
Marker22283	132.063		Marker15858	117.504		Marker321423	111.678		Marker57004	175.784		Marker240352	134.17
Marker24656	132.063		Marker18277	117.504		Marker375336	111.678		Marker175081	175.784		Marker689081	134.17
Marker46510	132.063		Marker48009	117.504		Marker445839	112.649		Marker32417	176.755		Marker734425	134.17
Marker64656	132.063		Marker53373	117.504		Marker57440	113.62		Marker36559	176.755		Marker88998	135.141
Marker125879	132.063		Marker61413	117.504		Marker16882	114.591		Marker42779	176.755		Marker51419	136.112
Marker207009	132.063		Marker243772	117.504		Marker26533	114.591		Marker323882	176.755		Marker295814	136.112
Marker246322	132.063		Marker392403	117.504		Marker97465	114.591		Marker364101	176.755		Marker340696	136.112
Marker475300	132.063		Marker418692	117.504		Marker110349	114.591		Marker798393	176.755		Marker14069	137.083
Marker486301	132.063		Marker446602	117.504		Marker340274	114.591		Marker11833	177.726		Marker16015	137.083
Marker500518	132.063		Marker457004	117.504		Marker340413	114.591		Marker12501	177.726		Marker372361	137.083
Marker541133	132.063		Marker473783	117.504		Marker584053	114.591		Marker58842	177.726		Marker596680	141.953
Marker637754	132.063		Marker578125	117.504		Marker595576	114.591		Marker99785	177.726
Marker677132	132.063		Marker615623	117.504		Marker638201	114.591		Marker269958	177.726
Marker691269	132.063		Marker693343	117.504		Marker661110	114.591		Marker282410	177.726
Marker806134	132.063		Marker11409	118.475		Marker727493	114.591		Marker322725	177.726
Marker16969	133.034		Marker165854	118.475		Marker731998	114.591		Marker619531	177.726
Marker28345	133.034		Marker238597	118.475		Marker746339	114.591		Marker715387	177.726
Marker54108	133.034		Marker391570	118.475		Marker752936	114.591		Marker735027	177.726
Marker227457	133.034		Marker627296	118.475		Marker58919	115.562		Marker17844	202.975
Marker301236	133.034		Marker656593	118.475		Marker11419	116.533
Marker304589	133.034		Marker683298	118.475		Marker39963	116.533
Marker350366	133.034		Marker811335	118.475		Marker382342	116.533
Marker564043	133.034		Marker7060	119.446		Marker608999	116.533
Marker9649	134.005		Marker8950	119.446		Marker621667	116.533
Marker16224	134.005		Marker11780	119.446		Marker674659	116.533
Marker19869	134.005		Marker13763	119.446		Marker710583	116.533
Marker20169	134.005		Marker15171	119.446		Marker809777	116.533
Marker24509	134.005		Marker16123	119.446		Marker669550	117.504
Marker32953	134.005		Marker23536	119.446		Marker161396	118.475
Marker43071	134.005		Marker27030	119.446		Marker197185	118.475
Marker61985	134.005		Marker32009	119.446		Marker630479	118.475
Marker175834	134.005		Marker38677	119.446		Marker702565	118.475
Marker240416	134.005		Marker224138	119.446		Marker735138	118.475
Marker242722	134.005		Marker318632	119.446		Marker11103	119.446
Marker390423	134.005		Marker365707	119.446		Marker33479	119.446
Marker399485	134.005		Marker376756	119.446		Marker526477	119.446
Marker440067	134.005		Marker512744	119.446		Marker590870	119.446
Marker574828	134.005		Marker800079	119.446		Marker717320	120.417
Marker580465	134.005		Marker816582	119.446		Marker12358	121.388
Marker636007	134.005		Marker62728	120.417		Marker15507	121.388
Marker784924	134.005		Marker4550	121.388		Marker18346	121.388
Marker15708	134.976		Marker165512	121.388		Marker38975	121.388
Marker449348	134.976		Marker10923	122.359		Marker55382	121.388
Marker545090	134.976		Marker16323	122.359		Marker149302	121.388
Marker275948	135.947		Marker46643	122.359		Marker174781	121.388
Marker320274	135.947		Marker57023	122.359		Marker177474	121.388
Marker750818	135.947		Marker228791	122.359		Marker281724	121.388
Marker756675	135.947		Marker322176	122.359		Marker296965	121.388
Marker801135	135.947		Marker419621	122.359		Marker334512	121.388
Marker315015	136.918		Marker543894	122.359		Marker441783	121.388
Marker614898	136.918		Marker566773	122.359		Marker645978	121.388
Marker745315	136.918		Marker671603	122.359		Marker685047	121.388
Marker815090	136.918		Marker736454	122.359		Marker37627	122.359
Marker12239	137.889		Marker796032	122.359		Marker42029	122.359
Marker47388	137.889		Marker16428	123.33		Marker16170	123.33
Marker61933	137.889		Marker7044	124.301		Marker20997	123.33
Marker119730	137.889		Marker8279	124.301		Marker665346	123.33
Marker166355	137.889		Marker8341	124.301		Marker11173	124.301
Marker270616	137.889		Marker11107	124.301		Marker48631	124.301
Marker293585	137.889		Marker11113	124.301		Marker286660	124.301
Marker569329	137.889		Marker12824	124.301		Marker444789	124.301
Marker693592	137.889		Marker13090	124.301		Marker672696	124.301
Marker779727	137.889		Marker19962	124.301		Marker18021	126.243
Marker14618	138.86		Marker25190	124.301		Marker31015	126.243
Marker15921	138.86		Marker26458	124.301		Marker53919	126.243
Marker26743	138.86		Marker44283	124.301		Marker159379	126.243
Marker84271	138.86		Marker44682	124.301		Marker208196	126.243
Marker189353	138.86		Marker50421	124.301		Marker394723	126.243
Marker402361	138.86		Marker53876	124.301		Marker407458	126.243
Marker719916	138.86		Marker54031	124.301		Marker508682	126.243
Marker11108	139.831		Marker65024	124.301		Marker535089	126.243
Marker13044	139.831		Marker76691	124.301		Marker782465	126.243
Marker128445	139.831		Marker79030	124.301		Marker8801	127.214
Marker162710	139.831		Marker90668	124.301		Marker13951	127.214
Marker249860	139.831		Marker91097	124.301		Marker43435	127.214
Marker346575	139.831		Marker96831	124.301		Marker61678	127.214
Marker606355	139.831		Marker125698	124.301		Marker91065	127.214
Marker16275	140.802		Marker141618	124.301		Marker189291	127.214
Marker32178	140.802		Marker186991	124.301		Marker257791	127.214
Marker65838	140.802		Marker294437	124.301		Marker452721	127.214
Marker150350	140.802		Marker318521	124.301		Marker573082	127.214
Marker336161	140.802		Marker326675	124.301		Marker653743	127.214
Marker368790	140.802		Marker356246	124.301		Marker787208	127.214
Marker416357	140.802		Marker371357	124.301		Marker10432	128.185
Marker549358	140.802		Marker386823	124.301		Marker27238	128.185
Marker590578	140.802		Marker407565	124.301		Marker62124	128.185
Marker618846	140.802		Marker448707	124.301		Marker114988	128.185
Marker677699	140.802		Marker454061	124.301		Marker116021	128.185
Marker702465	140.802		Marker491329	124.301		Marker118325	128.185
Marker800046	140.802		Marker498542	124.301		Marker198204	128.185
Marker12099	141.773		Marker501637	124.301		Marker266207	128.185
Marker42044	141.773		Marker533027	124.301		Marker289596	128.185
Marker153940	141.773		Marker534736	124.301		Marker327272	128.185
Marker180131	141.773		Marker536909	124.301		Marker342073	128.185
Marker368035	141.773		Marker544331	124.301		Marker412668	128.185
Marker384700	141.773		Marker556987	124.301		Marker480634	128.185
Marker392175	141.773		Marker560751	124.301		Marker620029	128.185
Marker600346	141.773		Marker607557	124.301		Marker713188	128.185
Marker618955	141.773		Marker639431	124.301		Marker735000	128.185
Marker9909	142.744		Marker665699	124.301		Marker28351	129.156
Marker26333	142.744		Marker680670	124.301		Marker17674	130.127
Marker405890	142.744		Marker736008	124.301		Marker59749	130.127
Marker451515	142.744		Marker746612	124.301		Marker97199	130.127
Marker558004	142.744		Marker759189	124.301		Marker171815	130.127
Marker560399	142.744		Marker768015	124.301		Marker307700	130.127
Marker668969	142.744		Marker773830	124.301		Marker407912	130.127
Marker486585	143.715		Marker781307	124.301		Marker416569	130.127
Marker509910	143.715		Marker783999	124.301		Marker7100	131.098
Marker11879	144.686		Marker802769	124.301		Marker17489	131.098
Marker16483	144.686		Marker60237	125.272		Marker24793	131.098
Marker50906	144.686		Marker254489	125.272		Marker26322	131.098
Marker15869	145.657		Marker262851	125.272		Marker117426	131.098
Marker24637	145.657		Marker263883	126.243		Marker261479	131.098
Marker143060	145.657		Marker582148	126.243		Marker275190	131.098
Marker12064	146.628		Marker7440	127.214		Marker350930	131.098
Marker18146	146.628		Marker10106	127.214		Marker352373	131.098
Marker132081	146.628		Marker14919	127.214		Marker493427	131.098
Marker403339	146.628		Marker17587	127.214		Marker553180	131.098
Marker760227	146.628		Marker26371	127.214		Marker553277	131.098
Marker186075	147.599		Marker52692	127.214		Marker557635	131.098
Marker86910	149.542		Marker254508	127.214		Marker683423	131.098
Marker221838	149.542		Marker356275	127.214		Marker775527	131.098
Marker287835	149.542		Marker418651	127.214		Marker18978	132.069
Marker303293	149.542		Marker574143	127.214		Marker60328	132.069
Marker732397	149.542		Marker665836	127.214		Marker68120	132.069
Marker314297	150.513		Marker812476	127.214		Marker366507	132.069
Marker668914	150.513		Marker7799	128.185		Marker449412	132.069
Marker735101	150.513		Marker28555	128.185		Marker661187	132.069
Marker761043	150.513		Marker31642	128.185		Marker73875	133.04
Marker232223	152.456		Marker392976	128.185		Marker494894	133.04
Marker446603	152.456		Marker406035	128.185		Marker26638	134.011
Marker481960	152.456		Marker574682	128.185		Marker27821	134.011
Marker509654	152.456		Marker671697	128.185		Marker32086	134.011
Marker517863	153.427		Marker711050	128.185		Marker48895	134.011
Marker726029	153.427		Marker783250	128.185		Marker284273	134.011
Marker28372	154.398		Marker800201	128.185		Marker319070	134.011
Marker32617	154.398		Marker12925	129.156		Marker495133	134.011
Marker38185	154.398		Marker63777	129.156		Marker608519	134.011
Marker218332	154.398		Marker151367	129.156		Marker637274	134.011
Marker242215	154.398		Marker408345	129.156		Marker16551	134.982
Marker272497	154.398		Marker419203	129.156		Marker39735	134.982
Marker290569	154.398		Marker433007	129.156		Marker50682	134.982
Marker452391	154.398		Marker236395	131.098		Marker149378	134.982
Marker514466	154.398		Marker406131	131.098		Marker221607	134.982
Marker580017	154.398		Marker524289	131.098		Marker245217	134.982
Marker76537	155.369		Marker535824	131.098		Marker269489	134.982
Marker109954	155.369		Marker577494	131.098		Marker290496	134.982
Marker254743	155.369		Marker771154	131.098		Marker370260	134.982
Marker401120	155.369		Marker20404	132.069		Marker379093	134.982
Marker517265	155.369		Marker23289	132.069		Marker435022	134.982
Marker524453	155.369		Marker39255	132.069		Marker470093	134.982
Marker25595	156.34		Marker68927	132.069		Marker519783	134.982
Marker75019	156.34		Marker25257	133.04		Marker584344	134.982
Marker174560	156.34		Marker31207	133.04		Marker593491	134.982
Marker201379	156.34		Marker405463	133.04		Marker611175	134.982
Marker355107	156.34		Marker460478	133.04		Marker674469	134.982
Marker464111	156.34		Marker481759	133.04		Marker780086	134.982
Marker527813	156.34		Marker802419	133.04		Marker10687	135.953
Marker700505	156.34		Marker60162	134.011		Marker89005	135.953
Marker799405	156.34		Marker465648	134.011		Marker26906	136.924
Marker13290	157.311		Marker6892	134.982		Marker39967	136.924
Marker48200	158.282		Marker8292	134.982		Marker357815	136.924
Marker57478	158.282		Marker9651	134.982		Marker403572	136.924
Marker17761	159.253		Marker10128	134.982		Marker710707	136.924
Marker20493	159.253		Marker24463	134.982		Marker803101	136.924
Marker134133	159.253		Marker74796	134.982		Marker808307	136.924
Marker154348	159.253		Marker151352	134.982		Marker121165	137.895
Marker338324	159.253		Marker221756	134.982		Marker205979	137.895
Marker339788	159.253		Marker290805	134.982		Marker421380	137.895
Marker426425	159.253		Marker294987	134.982		Marker134442	138.866
Marker482729	159.253		Marker307277	134.982		Marker243207	138.866
Marker513115	159.253		Marker407504	134.982		Marker261429	138.866
Marker645879	159.253		Marker413634	134.982		Marker281352	138.866
Marker802495	159.253		Marker424154	134.982		Marker584685	138.866
Marker807018	159.253		Marker444604	134.982		Marker670101	138.866
Marker13092	160.224		Marker446551	134.982		Marker717116	138.866
Marker306154	161.195		Marker458831	134.982		Marker245586	139.837
Marker26987	162.166		Marker532571	134.982		Marker12495	140.808
Marker197386	162.166		Marker554543	134.982		Marker25192	140.808
Marker287146	162.166		Marker555058	134.982		Marker587583	140.808
Marker643697	162.166		Marker669352	134.982		Marker8088	141.779
Marker701355	162.166		Marker752592	134.982		Marker11204	141.779
Marker787796	162.166		Marker790618	134.982		Marker43228	141.779
Marker17420	163.137		Marker4950	135.953		Marker96711	141.779
Marker139896	163.137		Marker6571	135.953		Marker186335	141.779
Marker191608	163.137		Marker42843	135.953		Marker219675	141.779
Marker508128	163.137		Marker50866	135.953		Marker287700	141.779
Marker752646	163.137		Marker51633	135.953		Marker292574	141.779
Marker795056	163.137		Marker52102	135.953		Marker302627	141.779
Marker59553	165.08		Marker73418	135.953		Marker331751	141.779
Marker483418	165.08		Marker106069	135.953		Marker352484	141.779
Marker665361	165.08		Marker248372	135.953		Marker384732	141.779
Marker13863	166.051		Marker251748	135.953		Marker439615	141.779
Marker124282	166.051		Marker371484	135.953		Marker495471	141.779
Marker145965	166.051		Marker639525	135.953		Marker497738	141.779
Marker267442	166.051		Marker659417	135.953		Marker501237	141.779
Marker373488	166.051		Marker8623	136.924		Marker554376	141.779
Marker397319	166.051		Marker9240	136.924		Marker580850	141.779
Marker416858	166.051		Marker11535	136.924		Marker692851	141.779
Marker640108	166.051		Marker19367	136.924		Marker785207	141.779
Marker706357	166.051		Marker24687	136.924		Marker803116	141.779
Marker62808	167.022		Marker30020	136.924		Marker14569	142.75
Marker274542	167.022		Marker54587	136.924		Marker17926	142.75
Marker445880	167.022		Marker197230	136.924		Marker79215	142.75
Marker541555	167.022		Marker372391	136.924		Marker254574	142.75
Marker556268	167.022		Marker518663	136.924		Marker524163	142.75
Marker565880	167.022		Marker624191	136.924		Marker639986	142.75
Marker668285	167.022		Marker717393	136.924		Marker685963	142.75
Marker22030	167.993		Marker728893	136.924		Marker747330	142.75
Marker60546	167.993		Marker728963	136.924		Marker23466	144.693
Marker550321	167.993		Marker794766	136.924		Marker24960	144.693
Marker710554	167.993		Marker807511	136.924		Marker90585	144.693
Marker10186	168.964		Marker10487	137.895		Marker199621	144.693
Marker20768	168.964		Marker11241	137.895		Marker311106	144.693
Marker27204	168.964		Marker33854	137.895		Marker462565	144.693
Marker34271	168.964		Marker46692	137.895		Marker584752	144.693
Marker39203	168.964		Marker93062	137.895		Marker677704	144.693
Marker44515	168.964		Marker195941	137.895		Marker426231	145.664
Marker90719	168.964		Marker261867	137.895		Marker510488	145.664
Marker134334	168.964		Marker278739	137.895		Marker590846	145.664
Marker221437	168.964		Marker287745	137.895		Marker750686	145.664
Marker233288	168.964		Marker304413	137.895		Marker814741	145.664
Marker395928	168.964		Marker354439	137.895		Marker30958	146.635
Marker400808	168.964		Marker550678	137.895		Marker35568	146.635
Marker491495	168.964		Marker613459	137.895		Marker53870	146.635
Marker594819	168.964		Marker627199	137.895		Marker60538	146.635
Marker766844	168.964		Marker637374	137.895		Marker63244	146.635
Marker275230	169.935		Marker775766	137.895		Marker207821	146.635
Marker394408	169.935		Marker8080	138.866		Marker412031	146.635
Marker31362	170.906		Marker46862	138.866		Marker414000	146.635
Marker437146	170.906		Marker97531	138.866		Marker600721	146.635
Marker438166	170.906		Marker781183	138.866		Marker677464	146.635
Marker443530	170.906		Marker271569	139.837		Marker734832	146.635
Marker529995	170.906		Marker8266	140.808		Marker749276	146.635
Marker600490	170.906		Marker14873	140.808		Marker6202	147.606
Marker601145	170.906		Marker23956	140.808		Marker54414	147.606
Marker615856	170.906		Marker45473	140.808		Marker61849	147.606
Marker634452	170.906		Marker61660	140.808		Marker123946	147.606
Marker701651	170.906		Marker228495	140.808		Marker124350	147.606
Marker717800	170.906		Marker425453	140.808		Marker140942	147.606
Marker771779	170.906		Marker444803	140.808		Marker258509	147.606
Marker777591	170.906		Marker557824	140.808		Marker294342	147.606
Marker39728	171.877		Marker587455	140.808		Marker325209	147.606
Marker532989	171.877		Marker588658	140.808		Marker326542	147.606
Marker593036	171.877		Marker717976	140.808		Marker335317	147.606
Marker686305	171.877		Marker792595	140.808		Marker355715	147.606
Marker11554	172.848		Marker46558	141.779		Marker373576	147.606
Marker23779	172.848		Marker292657	141.779		Marker375239	147.606
Marker47533	172.848		Marker446312	141.779		Marker385338	147.606
Marker230591	172.848		Marker5393	142.75		Marker510248	147.606
Marker520824	172.848		Marker137175	142.75		Marker539349	147.606
Marker590664	172.848		Marker185148	142.75		Marker594030	147.606
Marker664862	172.848		Marker600295	142.75		Marker657233	147.606
Marker687982	172.848		Marker6592	143.721		Marker667960	147.606
Marker705576	172.848		Marker7337	143.721		Marker673484	147.606
Marker12877	173.819		Marker25990	143.721		Marker691578	147.606
Marker19139	173.819		Marker62039	143.721		Marker731960	147.606
Marker60965	173.819		Marker147878	143.721		Marker742233	147.606
Marker97464	173.819		Marker170059	143.721		Marker752941	147.606
Marker117469	173.819		Marker352630	143.721		Marker768948	147.606
Marker347506	173.819		Marker425396	143.721		Marker771490	147.606
Marker30161	174.79		Marker15987	144.692		Marker10014	148.577
Marker51555	174.79		Marker18838	144.692		Marker13333	148.577
Marker96660	174.79		Marker23742	144.692		Marker18035	148.577
Marker210866	174.79		Marker31553	144.692		Marker28713	148.577
Marker454894	174.79		Marker91672	144.692		Marker37395	148.577
Marker661791	174.79		Marker200359	144.692		Marker48132	148.577
Marker676679	174.79		Marker336897	144.692		Marker176071	148.577
Marker38268	176.732		Marker379404	144.692		Marker184971	148.577
Marker41424	176.732		Marker402801	144.692		Marker244559	148.577
Marker50361	176.732		Marker464941	144.692		Marker291329	148.577
Marker93081	176.732		Marker751548	144.692		Marker412680	148.577
Marker94241	176.732		Marker6583	145.663		Marker609928	148.577
Marker146967	176.732		Marker6733	145.663		Marker656626	148.577
Marker170828	176.732		Marker9430	145.663		Marker682677	148.577
Marker219166	176.732		Marker12788	145.663		Marker696244	148.577
Marker230603	176.732		Marker33728	145.663		Marker711282	148.577
Marker298187	176.732		Marker59285	145.663		Marker723213	148.577
Marker325697	176.732		Marker317092	145.663		Marker790393	148.577
Marker351454	176.732		Marker352441	145.663		Marker5274	149.548
Marker375799	176.732		Marker396318	145.663		Marker8757	149.548
Marker411993	176.732		Marker746382	145.663		Marker10684	149.548
Marker414671	176.732		Marker13020	146.634		Marker11356	149.548
Marker527721	176.732		Marker238772	146.634		Marker15924	149.548
Marker613127	176.732		Marker267426	146.634		Marker16916	149.548
Marker671605	176.732		Marker295588	146.634		Marker22294	149.548
Marker738114	176.732		Marker568757	146.634		Marker230482	149.548
Marker766697	176.732		Marker633126	146.634		Marker376921	149.548
Marker791989	176.732		Marker753095	146.634		Marker419586	149.548
Marker807720	176.732		Marker7036	147.605		Marker466925	149.548
Marker808693	176.732		Marker9191	147.605		Marker488995	149.548
Marker814469	176.732		Marker17703	147.605		Marker499401	149.548
Marker9516	177.703		Marker32533	147.605		Marker616984	149.548
Marker12911	177.703		Marker51397	147.605		Marker647455	149.548
Marker17793	177.703		Marker55223	147.605		Marker675020	149.548
Marker50827	177.703		Marker58546	147.605		Marker689690	149.548
Marker53951	177.703		Marker74962	147.605		Marker782054	149.548
Marker127748	177.703		Marker208721	147.605		Marker34987	151.491
Marker190386	177.703		Marker224033	147.605		Marker56719	151.491
Marker199817	177.703		Marker8214	149.548		Marker61389	151.491
Marker325887	177.703		Marker9553	149.548		Marker77461	151.491
Marker329390	177.703		Marker11806	149.548		Marker338722	151.491
Marker480153	177.703		Marker15701	149.548		Marker585511	151.491
Marker708494	177.703		Marker25666	149.548		Marker599432	151.491
Marker715805	177.703		Marker50419	149.548		Marker640746	151.491
Marker769634	177.703		Marker54856	149.548		Marker648815	151.491
Marker780744	177.703		Marker85811	149.548		Marker54326	152.462
Marker781924	177.703		Marker236487	149.548		Marker58721	152.462
Marker15730	178.674		Marker251642	149.548		Marker71662	152.462
Marker470651	178.674		Marker264485	149.548		Marker72535	152.462
Marker22585	179.645		Marker275073	149.548		Marker111695	152.462
Marker237133	179.645		Marker329322	149.548		Marker134336	152.462
Marker257150	179.645		Marker482191	149.548		Marker144475	152.462
Marker259643	179.645		Marker685032	149.548		Marker144843	152.462
Marker293480	179.645		Marker735162	149.548		Marker190894	152.462
Marker425676	179.645		Marker741001	149.548		Marker233038	152.462
Marker749893	179.645		Marker424379	151.491		Marker267829	152.462
Marker34940	181.588		Marker431516	151.491		Marker274353	152.462
Marker267017	181.588		Marker788443	151.491		Marker307220	152.462
Marker671236	181.588		Marker24904	152.462		Marker371881	152.462
Marker117794	182.559		Marker30750	152.462		Marker386045	152.462
Marker214940	182.559		Marker35846	152.462		Marker390467	152.462
Marker227973	182.559		Marker211510	152.462		Marker635696	152.462
Marker653229	183.53		Marker10928	153.433		Marker777312	152.462
Marker757165	183.53		Marker29281	153.433		Marker9862	153.433
Marker40435	184.501		Marker789922	153.433		Marker12767	153.433
Marker273804	184.501		Marker22260	154.404		Marker53844	153.433
Marker39949	185.472		Marker60355	154.404		Marker54070	153.433
Marker277578	185.472		Marker81668	154.404		Marker60291	153.433
Marker574397	185.472		Marker373242	154.404		Marker96597	153.433
Marker66552	187.415		Marker420149	154.404		Marker257656	153.433
Marker307927	187.415		Marker471442	154.404		Marker410746	153.433
Marker522824	187.415		Marker782804	154.404		Marker518699	153.433
Marker549584	187.415		Marker5006	155.375		Marker678222	153.433
Marker791316	187.415		Marker7673	155.375		Marker789523	153.433
Marker48261	188.386		Marker8544	155.375		Marker802721	153.433
Marker55241	188.386		Marker9008	155.375		Marker24903	154.404
Marker571043	188.386		Marker13294	155.375		Marker77017	154.404
Marker629130	188.386		Marker19480	155.375		Marker163697	154.404
Marker146886	189.357		Marker128428	155.375		Marker224206	154.404
Marker252149	189.357		Marker285045	155.375		Marker290596	154.404
Marker262995	189.357		Marker337783	155.375		Marker617606	154.404
Marker319783	189.357		Marker346042	155.375		Marker733899	154.404
Marker553240	189.357		Marker417594	155.375		Marker14733	155.375
Marker470313	190.328		Marker509937	155.375		Marker25193	155.375
Marker474720	190.328		Marker511585	155.375		Marker41867	155.375
Marker491363	190.328		Marker531751	155.375		Marker52695	155.375
Marker499665	190.328		Marker776010	155.375		Marker179283	155.375
Marker590323	190.328		Marker778097	155.375		Marker182102	155.375
Marker740550	190.328					Marker276755	155.375
Marker13796	191.299					Marker422930	155.375
Marker17941	191.299					Marker520678	155.375
Marker19179	191.299					Marker521525	155.375
Marker20251	191.299					Marker583962	155.375
Marker37231	191.299					Marker586902	155.375
Marker109882	191.299					Marker644820	155.375
Marker114647	191.299					Marker661496	155.375
Marker306053	191.299					Marker803136	155.375
Marker400554	191.299					Marker25305	156.346
Marker401007	191.299					Marker172338	156.346
Marker496671	191.299					Marker465887	167.192
Marker511198	191.299
Marker628115	191.299
Marker641989	191.299
Marker674100	191.299
Marker60645	192.27
Marker470059	192.27
Marker640927	192.27
Marker10509	193.241
Marker18644	193.241
Marker131459	193.241
Marker274233	193.241
Marker586812	193.241
Marker612918	193.241
Marker790507	193.241
Marker34652	194.212
Marker530219	195.183
Marker17090	196.154
Marker18994	196.154
Marker29460	196.154
Marker181472	196.154
Marker398561	196.154
Marker544931	196.154
Marker590676	196.154
Marker678116	196.154
Marker752126	196.154
Marker25314	197.125
Marker47446	197.125
Marker210289	197.125
Marker300344	197.125
Marker406219	197.125
Marker12634	198.096
Marker45338	198.096
Marker186223	198.096
Marker254907	198.096
Marker307911	198.096
Marker322556	198.096
Marker480885	198.096
Marker560925	198.096
Marker614018	198.096
Marker615545	198.096
Marker758497	198.096
Marker812940	198.096
Marker250776	199.067
Marker295623	199.067
Marker557133	199.067
Marker27074	200.038
Marker42235	200.038
Marker48213	200.038
Marker51602	200.038
Marker54463	200.038
Marker482907	200.038
Marker530635	200.038
Marker681491	200.038
Marker738270	200.038
Marker774298	200.038
Marker785754	200.038
Marker18514	201.009
Marker20756	201.009
Marker103785	201.009
Marker263761	201.009
Marker581896	201.009
Marker594577	201.009
Marker595546	201.009
Marker712047	201.009
Marker24170	201.98
Marker49720	201.98
Marker80360	201.98
Marker93668	201.98
Marker133291	201.98
Marker133925	201.98
Marker154514	201.98
Marker250779	201.98
Marker277169	201.98
Marker319575	201.98
Marker366293	201.98
Marker438686	201.98
Marker695200	201.98
Marker697373	201.98
Marker753739	201.98
Marker779398	201.98
Marker815168	201.98
Marker68407	203.922
Marker21666	204.893
Marker60665	204.893
Marker452526	204.893
Marker752917	204.893
Marker577264	205.864
Marker647411	205.864
Marker34864	206.835
Marker41028	206.835
Marker42565	206.835
Marker56743	206.835
Marker91434	206.835
Marker101843	206.835
Marker143206	206.835
Marker143973	206.835
Marker282204	206.835
Marker283769	206.835
Marker287286	206.835
Marker314873	206.835
Marker335307	206.835
Marker452372	206.835
Marker502435	206.835
Marker626420	206.835
Marker817231	206.835
Marker28102	207.806
Marker316532	207.806
Marker321921	207.806
Marker364718	207.806
Marker371859	207.806
Marker396145	207.806
Marker410605	207.806
Marker441953	207.806
Marker510678	207.806
Marker555460	207.806
Marker588789	207.806
Marker725827	207.806
Marker17874	208.777
Marker18040	208.777
Marker19562	208.777
Marker41326	208.777
Marker52176	208.777
Marker153168	208.777
Marker168524	208.777
Marker305748	208.777
Marker353947	208.777
Marker375326	208.777
Marker583362	208.777
Marker643805	208.777
