# Supplementary material for: Construction of a dense genetic linkage map and mapping quantitative trait loci for economic traits of a doubled haploid population of Pyropia haitanensis (Bangiales, Rhodophyta)
Source: BMC Plant Biol. 2015 Sep 21;15:228. doi: 10.1186/s12870-015-0604-4 (PMC4578236; doi:10.1186/s12870-015-0604-4)
Supplement: Additional file 4: Table S4. — The bin markers located on the five linkage groups and their genetic distances. (XLSX 25 kb) [file 12870_2015_604_MOESM4_ESM.xlsx]

## Sheet: LG1
Additional file 4：The bin markers located on the five linkage groups and their genetic distances
group 1			group 2			group 3			group 4			group 5
Marker643805	0		Marker696600	0		Marker439179	0		Marker594332	0		Marker596680	0
Marker725827	0.971		Marker651956	0.971		Marker358347	0.971		Marker557427	1.943		Marker766061	1.943
Marker817231	1.942		Marker805929	1.942		Marker794158	0.971		Marker816392	1.943		Marker52232	2.914
Marker647411	2.913		Marker8585	2.913		Marker210025	1.942		Marker613377	2.914		Marker675478	3.885
Marker752917	3.884		Marker62312	3.884		Marker636521	2.913		Marker154115	3.885		Marker671915	4.856
Marker68407	4.855		Marker609050	4.855		Marker491265	3.884		Marker59631	4.856		Marker483267	5.827
Marker815168	6.798		Marker816856	6.798		Marker696516	4.855		Marker59127	6.798		Marker26845	6.798
Marker712047	7.769		Marker789951	7.769		Marker774308	5.826		Marker784271	7.769		Marker750330	7.769
Marker785754	8.74		Marker790618	8.74		Marker764727	6.797		Marker129986	8.74		Marker705169	8.74
Marker557133	9.711		Marker690600	10.682		Marker519747	7.768		Marker46185	10.683		Marker580278	9.711
Marker812940	10.682		Marker769275	12.625		Marker749252	8.739		Marker810455	11.654		Marker698169	10.682
Marker406219	11.653		Marker740556	13.596		Marker248234	10.682		Marker690378	12.625		Marker537985	11.653
Marker752126	12.624		Marker132905	14.567		Marker729734	11.653		Marker439832	13.596		Marker444689	12.624
Marker530219	13.595		Marker713271	15.538		Marker762526	12.624		Marker37796	14.567		Marker754236	13.595
Marker34652	14.566		Marker263779	16.509		Marker402124	13.595		Marker687240	16.51		Marker659957	14.566
Marker790507	15.537		Marker766313	17.48		Marker530299	14.566		Marker328051	17.481		Marker788895	15.537
Marker640927	16.508		Marker553770	18.451		Marker370389	15.537		Marker634328	18.452		Marker706967	16.508
Marker674100	17.479		Marker434548	19.422		Marker395901	16.508		Marker170197	20.395		Marker9832	17.479
Marker740550	18.45		Marker344498	20.393		Marker724684	17.479		Marker63069	21.366		Marker107775	18.45
Marker553240	19.421		Marker786368	22.336		Marker757059	19.421		Marker652918	22.337		Marker282246	19.421
Marker629130	20.392		Marker815140	23.307		Marker536701	20.392		Marker768753	23.308		Marker684822	20.392
Marker791316	21.363		Marker71638	24.278		Marker791525	21.363		Marker355614	24.279		Marker5518	21.363
Marker574397	23.305		Marker684614	25.249		Marker380735	22.334		Marker647421	25.25		Marker379708	22.334
Marker273804	24.276		Marker766468	26.22		Marker797133	23.305		Marker507378	26.221		Marker20993	23.305
Marker757165	25.247		Marker801268	27.191		Marker696258	24.276		Marker719830	27.192		Marker526276	24.276
Marker227973	26.218		Marker761642	28.162		Marker764460	25.247		Marker610949	27.192		Marker55511	25.247
Marker671236	27.189		Marker773635	29.133		Marker125682	26.218		Marker794009	28.163		Marker307437	26.218
Marker749893	29.132		Marker750594	30.104		Marker322790	27.189		Marker386882	29.134		Marker763322	28.16
Marker470651	30.103		Marker785494	31.075		Marker405314	28.16		Marker538155	30.105		Marker9148	29.131
Marker781924	31.074		Marker773031	32.046		Marker784537	29.131		Marker52268	31.076		Marker348158	30.102
Marker814469	32.045		Marker777697	33.017		Marker760783	30.102		Marker490561	32.047		Marker755450	31.073
Marker676679	33.988		Marker672732	34.96		Marker459537	31.073		Marker406943	33.018		Marker49798	32.044
Marker347506	34.959		Marker569209	35.931		Marker815990	32.044		Marker14945	33.989		Marker381419	33.015
Marker705576	35.93		Marker9439	36.902		Marker66255	33.015		Marker166449	34.96		Marker297207	33.986
Marker686305	36.901		Marker332552	37.873		Marker799512	33.986		Marker783849	35.931		Marker16044	34.957
Marker777591	37.872		Marker527984	38.843		Marker766484	34.957		Marker601451	36.902		Marker707223	35.928
Marker394408	38.843		Marker760285	40.786		Marker801839	35.928		Marker810792	37.873		Marker636621	36.899
Marker766844	39.814		Marker593582	41.757		Marker810076	36.899		Marker33257	38.843		Marker405184	37.87
Marker710554	40.785		Marker277429	43.7		Marker769852	38.842		Marker577081	39.814		Marker50875	38.841
Marker668285	41.756		Marker662370	44.671		Marker630716	39.813		Marker114594	40.785		Marker658085	39.812
Marker706357	42.727		Marker6278	45.642		Marker788112	40.784		Marker482462	42.728		Marker746248	40.783
Marker665361	43.698		Marker619057	46.613		Marker553008	41.755		Marker816201	43.699		Marker20465	41.754
Marker795056	45.64		Marker692225	47.584		Marker509287	42.726		Marker254959	45.642		Marker424420	42.725
Marker787796	46.611		Marker653963	48.555		Marker576916	43.697		Marker287322	46.613		Marker607025	43.696
Marker306154	47.582		Marker591623	49.526		Marker704692	44.668		Marker524074	47.584		Marker165916	44.667
Marker13092	48.553		Marker12538	50.497		Marker786211	45.639		Marker487868	48.555		Marker96437	45.638
Marker807018	49.524		Marker610330	51.468		Marker482923	46.61		Marker374713	51.471		Marker791015	46.609
Marker57478	50.495		Marker680642	52.439		Marker808636	47.581		Marker658274	52.442		Marker737362	47.58
Marker13290	51.466		Marker518593	53.41		Marker492016	48.552		Marker57214	53.413		Marker804734	48.551
Marker799405	52.437		Marker127362	54.381		Marker725033	49.523		Marker692002	54.384		Marker697407	48.551
Marker524453	53.408		Marker32866	55.352		Marker803991	50.494		Marker449653	55.355		Marker331738	50.494
Marker580017	54.379		Marker411051	56.323		Marker780345	54.385		Marker455604	57.298		Marker698191	51.465
Marker726029	55.35		Marker455213	58.266		Marker730054	55.356		Marker791780	58.269		Marker803172	52.436
Marker509654	56.321		Marker611511	59.237		Marker130717	56.327		Marker136942	59.24		Marker775671	53.407
Marker761043	58.264		Marker732685	60.208		Marker590497	57.298		Marker666351	60.211		Marker232731	54.378
Marker732397	59.235		Marker80555	61.179		Marker375336	58.269		Marker208929	63.126		Marker605528	55.349
Marker186075	61.178		Marker23172	62.15		Marker445839	59.24		Marker132015	64.097		Marker813721	56.32
Marker760227	62.149		Marker336453	63.121		Marker57440	60.211		Marker681693	65.068		Marker313657	57.291
Marker143060	63.12		Marker673108	65.063		Marker752936	61.182		Marker14210	66.039		Marker739968	58.262
Marker50906	64.091		Marker271876	66.034		Marker58919	62.153		Marker404460	67.01		Marker180927	59.233
Marker509910	65.062		Marker418442	67.977		Marker809777	63.124		Marker571056	67.981		Marker769795	60.204
Marker668969	66.033		Marker253016	68.948		Marker669550	64.095		Marker637294	68.952		Marker616533	61.175
Marker618955	67.004		Marker437893	69.919		Marker735138	65.066		Marker810466	69.923		Marker656156	62.146
Marker800046	67.975		Marker669426	70.89		Marker590870	66.037		Marker801673	71.866		Marker46535	63.117
Marker606355	68.946		Marker642452	71.861		Marker717320	67.008		Marker722462	72.837		Marker59091	64.088
Marker719916	69.917		Marker24434	72.832		Marker685047	67.979		Marker552031	73.808		Marker583225	65.059
Marker779727	70.888		Marker635508	73.803		Marker42029	68.95		Marker516213	74.779		Marker797767	66.03
Marker815090	71.859		Marker801153	74.774		Marker665346	69.921		Marker735873	75.75		Marker588114	67.001
Marker801135	72.83		Marker796623	75.745		Marker672696	70.892		Marker568549	78.666		Marker710019	68.944
Marker545090	73.801		Marker164156	76.716		Marker782465	72.835		Marker709624	79.637		Marker453231	69.915
Marker784924	74.772		Marker691125	77.687		Marker787208	73.806		Marker61168	80.608		Marker2296	70.886
Marker564043	75.743		Marker776723	78.658		Marker735000	74.777		Marker769180	82.551		Marker484260	71.857
Marker806134	76.714		Marker648655	79.629		Marker28351	75.748		Marker808471	84.494		Marker730069	73.799
Marker14350	77.685		Marker670977	80.6		Marker416569	76.719		Marker532468	85.465		Marker630763	74.77
Marker279356	78.656		Marker391291	81.571		Marker775527	77.69		Marker14122	86.435		Marker381648	75.741
Marker302754	79.627		Marker63967	82.542		Marker661187	78.661		Marker345807	87.406		Marker605997	76.712
Marker762879	80.598		Marker11281	83.513		Marker494894	79.632		Marker34280	88.377		Marker802163	77.683
Marker679541	81.569		Marker697076	84.484		Marker637274	80.603		Marker335515	89.348		Marker734082	77.683
Marker635901	82.54		Marker402469	86.427		Marker780086	81.574		Marker60709	90.319		Marker781817	78.654
Marker560936	83.511		Marker813383	87.398		Marker89005	82.545		Marker734233	92.262		Marker696346	79.625
Marker705267	84.482		Marker658342	88.369		Marker808307	83.516		Marker55839	93.233		Marker739140	81.568
Marker796914	85.453		Marker799997	89.34		Marker421380	84.487		Marker59388	95.176		Marker179015	82.539
Marker425015	86.424		Marker784316	91.282		Marker245586	86.43		Marker44432	96.147		Marker734425	83.51
Marker153721	87.395		Marker46930	92.253		Marker587583	87.401		Marker654118	97.118		Marker88998	84.481
Marker694619	88.366		Marker52703	93.224		Marker803116	88.372		Marker667637	99.061		Marker340696	85.452
Marker399311	89.337		Marker800888	94.195		Marker747330	89.343		Marker313742	100.032		Marker372361	86.423
Marker657378	90.308		Marker762890	95.166		Marker677704	91.285		Marker375913	101.003		Marker661238	87.394
Marker755121	91.279		Marker604584	96.137		Marker613971	93.228		Marker745588	101.974		Marker339227	88.365
Marker479467	92.25		Marker742464	97.108		Marker815433	94.199		Marker771872	102.945		Marker388919	89.336
Marker314423	93.221		Marker232793	98.079		Marker508055	95.17		Marker740774	104.887		Marker13685	90.307
Marker158118	94.192		Marker774173	99.05		Marker551310	96.141		Marker116782	106.83		Marker109536	92.25
Marker734099	95.163		Marker269686	100.021		Marker321549	97.112		Marker246769	107.801		Marker16245	95.166
Marker743499	96.134		Marker24006	100.992		Marker796681	98.083		Marker476014	109.744		Marker241213	99.057
Marker639589	97.105		Marker738890	101.963		Marker125010	99.054		Marker682224	110.715		Marker312856	101
Marker538959	98.076		Marker685798	102.934		Marker225083	100.025		Marker126897	111.686		Marker25968	102.942
Marker785846	99.047		Marker156151	103.905		Marker589033	100.996		Marker736834	112.657		Marker479006	105.858
Marker57833	100.018		Marker440954	104.876		Marker7202	101.967		Marker665855	113.628		Marker14770	106.829
Marker578442	100.989		Marker385108	105.847		Marker662064	102.938		Marker19215	114.599		Marker706576	111.699
Marker36528	101.96		Marker782266	106.818		Marker809020	103.909		Marker503299	115.57		Marker217277	119.529
Marker312352	102.931		Marker585979	108.761		Marker797223	105.852		Marker47192	116.541		Marker788687	123.421
Marker786319	103.902		Marker451885	109.732		Marker413988	106.823		Marker662941	117.512		Marker657708	123.421
Marker79111	104.873		Marker743809	110.703		Marker785822	107.794		Marker40317	118.483		Marker301703	123.421
Marker712803	105.844		Marker800862	111.674		Marker760703	107.794		Marker478937	119.454
Marker800652	106.815		Marker21591	112.645		Marker206860	108.765		Marker476136	120.425
Marker472397	107.786		Marker781360	114.588		Marker566115	109.736		Marker160100	121.396
Marker693421	108.757		Marker693593	116.53		Marker505149	110.707		Marker407340	124.312
Marker754471	109.728		Marker693343	117.501		Marker463985	111.678		Marker401583	125.283
Marker713704	110.699		Marker811335	118.472		Marker418771	112.649		Marker37708	126.254
Marker766730	111.67		Marker816582	119.443		Marker692071	113.62		Marker63416	127.225
Marker676171	112.641		Marker62728	120.414		Marker755136	114.591		Marker777001	129.167
Marker520656	113.612		Marker165512	121.385		Marker487833	115.562		Marker656656	130.138
Marker796392	114.583		Marker796032	122.356		Marker20737	116.533		Marker63339	132.081
Marker724245	115.554		Marker16428	123.327		Marker816072	117.504		Marker463661	133.052
Marker475547	117.496		Marker802769	124.298		Marker728986	118.475		Marker145993	134.023
Marker586680	118.467		Marker262851	125.269		Marker275192	119.446		Marker611908	134.994
Marker737386	119.438		Marker582148	126.24		Marker549233	120.417		Marker702193	135.965
Marker582820	120.409		Marker812476	127.211		Marker631167	121.388		Marker785697	136.936
Marker789595	121.38		Marker800201	128.182		Marker575282	122.359		Marker42787	137.907
Marker739407	122.351		Marker433007	129.153		Marker735572	123.33		Marker812962	138.878
Marker813157	123.322		Marker771154	131.096		Marker17133	125.272		Marker152897	139.849
Marker133077	124.293		Marker68927	132.067		Marker766189	126.243		Marker763266	140.82
Marker522766	125.264		Marker802419	133.038		Marker621679	127.214		Marker542886	143.736
Marker804620	126.235		Marker465648	134.009		Marker733690	128.185		Marker108638	144.707
Marker44428	127.206		Marker659417	135.952		Marker721809	130.128		Marker26294	145.678
Marker692632	128.177		Marker807511	136.923		Marker537122	131.099		Marker110873	147.621
Marker369087	129.148		Marker775766	137.894		Marker694743	132.07		Marker657791	149.563
Marker143365	130.119		Marker781183	138.865		Marker657758	133.041		Marker807887	151.506
Marker599281	132.062		Marker271569	139.836		Marker775850	134.012		Marker714355	153.449
Marker231104	133.033		Marker792595	140.807		Marker788590	134.983		Marker23342	154.42
Marker470263	134.976		Marker446312	141.778		Marker532339	136.926		Marker625011	155.391
Marker55222	135.947		Marker600295	142.749		Marker656557	137.897		Marker757902	156.362
Marker301259	136.918		Marker425396	143.72		Marker769484	138.868		Marker729461	157.333
Marker633245	138.86		Marker751548	144.691		Marker786622	139.839		Marker632775	158.304
Marker415133	139.831		Marker746382	145.662		Marker711245	140.81		Marker601518	159.275
Marker589934	140.802		Marker753095	146.633		Marker342603	141.781		Marker26260	160.246
Marker697997	141.773		Marker224033	147.604		Marker155641	142.752		Marker759969	162.189
Marker565636	142.744		Marker741001	149.547		Marker717116	143.723		Marker789462	163.16
Marker248349	143.715		Marker788443	151.489		Marker814741	144.694		Marker39516	164.131
Marker513832	144.686		Marker211510	152.46		Marker749276	145.665		Marker669533	166.073
Marker753077	145.657		Marker789922	153.431		Marker771490	146.636		Marker734522	167.044
Marker806075	146.628		Marker782804	154.402		Marker782054	147.607		Marker794053	168.015
Marker778445	148.571		Marker778097	155.373		Marker790393	147.607		Marker43870	168.986
Marker815548	149.542					Marker648815	148.578		Marker764144	169.957
Marker526996	150.513					Marker465887	149.549		Marker31268	170.928
Marker703842	151.484					Marker172338	151.491		Marker377485	172.871
Marker561369	152.455					Marker803136	152.462		Marker175081	173.842
Marker380501	153.426					Marker733899	153.433		Marker798393	174.813
Marker354297	154.397					Marker802721	154.404		Marker735027	175.784
Marker783340	155.368					Marker777312	155.375		Marker17844	180.654
Marker527565	156.339
Marker724277	157.31
Marker165711	158.281
Marker290503	159.252
Marker16018	160.223
Marker16906	161.194
Marker672508	163.137
Marker612073	164.108
Marker526311	165.079
Marker494975	166.05
Marker583029	167.021
Marker459613	167.992
Marker209387	168.963
Marker295731	169.934
Marker730950	171.877
Marker609562	172.848
Marker699105	173.819
Marker640718	174.79
Marker769204	175.761
Marker784820	176.732
Marker486758	177.702
Marker427430	178.673
Marker723687	179.644
Marker675561	180.615
Marker410585	181.586
Marker761213	182.557
Marker770094	184.5
Marker379577	185.471
Marker588275	186.442
Marker653702	187.413
Marker520300	188.384
Marker412366	189.355
Marker713206	190.326
Marker49443	191.297
Marker474653	192.268
Marker76064	193.239
Marker779831	195.182
Marker784290	196.153
Marker777296	198.096
Marker550030	199.067
Marker743937	200.038
Marker440076	201.009
Marker18568	201.98
Marker655778	202.951
Marker784871	203.922
Marker641545	204.893
Marker524832	206.835
Marker724972	207.806
Marker785219	208.777
