# Supplementary material for: Construction of a dense genetic linkage map and mapping quantitative trait loci for economic traits of a doubled haploid population of Pyropia haitanensis (Bangiales, Rhodophyta)
Source: BMC Plant Biol. 2015 Sep 21;15:228. doi: 10.1186/s12870-015-0604-4 (PMC4578236; doi:10.1186/s12870-015-0604-4)
Supplement: Additional file 7: Table S5. — Phenotypic traits of the 100 DH lines and their parents. (XLSX 17 kb) [file 12870_2015_604_MOESM7_ESM.xlsx]

## Sheet: Phenotypic traits
Additional file 7: Table S5. Phenotypic traits of the 100 DH lines and their parents
No.	FW	LGR	WGR	FL	W	FT
1	0.62	0.219754	0.374854	19.3787	694.357	38.724
2	0.59	0.228416	0.314685	27.5426	597.249	29.327
3	0.63	0.162657	0.292694	21.3944	696.889	49.125
4	*	0.1302	0.279429	14.8688	546.5	38.25
5	0.289	*	*	*	*	*
6	*	0.124919	0.247991	14.7	400.056	38.75
7	0.695833	0.176182	0.278159	24.6538	773.462	*
8	*	0.159939	0.32142	*	*	*
9	0.4125	0.138398	0.227843	16.95	351.167	29
10	*	0.135364	0.344578	*	*	24.25
11	0.533333	0.210164	0.340798	35.6688	1118.38	27.75
12	0.541667	0.137174	0.239122	16.3722	394.167	31.0714
13	0.482143	0.173201	0.29954	24.1278	655.722	38.75
14	0.2625	0.248454	0.454877	48.8889	700.833	27
15	0.2	0.240984	0.390602	48.0889	697.444	31.75
16	*	*	*	*	*	47.75
17	0.80625	0.183079	0.286899	27.0444	888.111	26
18	0.4	0.134988	0.200478	15.9765	249.882	24.5
19	*	*	*	*	*	*
20	0.55	0.141065	0.322754	16.8111	536.889	35
21	0.2898	0.0356675	0.100247	7.68	159.8	22.250000
22	0.53	0.212973	0.347657	36.2333	744.444	*
23	0.618182	0.189122	0.342153	29.4167	1221.94	37.75
24	*	*	*	*	*	*
25	0.595833	0.162584	0.333917	21.5333	721.611	35.875
26	0.66	0.165256	0.299684	23.7056	805.833	41.375
27	0.333333	0.147167	0.221748	17.9167	268.5	24
28	0.6	0.1506	0.31138	18.5556	586.444	*
29	0.55	0.12946	0.287311	15.2222	379	36.125
30	0.3158	*	*	*	*	*
31	0.575	0.206983	0.374408	33.0278	1173.33	37.375
32	0.55625	0.19149	0.352326	28.7	862.421	36.25
33	*	*	*	*	*	*
34	0.586364	0.170823	0.295676	22.5667	613.333	29.875
35	0.38125	0.194939	0.350432	30.2333	568.611	52.25
36	0.266667	0.101435	0.178086	11.5917	158.417	28.5
37	1.37692	0.161003	0.321881	20.9333	1062.56	36
38	*	0.0718942	0.20815	8.5	290.5	46.375
39	0.622222	0.198298	0.341601	30.7056	738.722	30
40	0.68	0.234813	0.376227	44.1889	1739.17	27.5
41	0.546875	0.148148	0.254821	18.5944	341.556	21.25
42	0.366667	0.165171	0.332401	21.6056	495.222	29
43	0.480208	0.222989	0.341793	38.6833	1077	30.75
44	0.2816	*	*	*	*	*
45	0.82	0.162575	0.310453	21.15	889	36.625
46	0.4375	0.229998	0.388646	42.1389	1230.28	26.9688
47	*	*	*	*	*	*
48	0.766667	0.20096	0.331967	32.7833	1258.94	33.5
49	*	*	*	*	*	50.5
50	0.785	0.124541	0.200411	14.3667	365.417	29.875
51	*	0.123982	0.282455	14.5444	374.5	34.975
52	*	0.157536	0.337778	*	*	36.75
53	0.605263	0.14707	0.313769	18.7056	520.278	46.75
54	0.55	0.203087	0.354599	32.9444	915.667	30.625
55	*	*	*	*	*	*
56	0.83	0.207219	0.367057	33.7667	1117.33	24.75
57	*	0.0934779	0.162048	11.0364	147.455	34.25
58	0.498333	0.213461	0.33403	34.9333	1042.44	32
59	0.52	0.145628	0.276737	19.3857	522.857	29.75
60	0.3115	*	*	*	*	*
61	*	0.0725014	0.150275	8.58182	334.364	46.5
62
63	0.63	0.222414	0.383707	39.6471	1321.82	25
64	0.316667	0.149127	0.215241	18.4889	260.944	27.625
65	0.666667	0.172932	0.349207	23.25	894.389	40.5
66	0.785	0.183454	0.347023	26.75	1249.28	34.25
67	0.7125	0.204966	0.35053	32.95	1356.83	36.75
68	0.38	0.161879	0.250307	21.4	342.889	28.75
69	0.34625	0.220402	0.366074	38.7278	824.944	*
70	0.677273	0.187866	0.316435	27.8444	999.889	31.25
71	0.83	0.173619	0.308163	23.6389	1198.94	34
72	*	0.090281	0.191578	10.44	221.1	25.125
73	0.538462	0.186236	0.315088	26.9556	721.167	36
74	*	0.0996274	0.216404	11.2889	421.5	35.9375
75	*	*	*	*	*	*
76	0.482955	0.228401	0.357388	41.6667	1251.61	32.5
77	0.956875	0.160657	0.296237	21.2571	1147.21	40.8333
78	0.722727	0.150935	0.319995	18.6444	754.722	36.9444
79	0.78	0.247565	0.370997	52.5529	2375.47	24.875
80	0.625	0.203597	0.366339	34.7139	1011.5	24.5
81	0.2988	*	*	*	*	*
82	0.42	0.226801	0.360001	40.3611	911.778	30.375
83	0.641667	0.233773	0.391383	44.3056	1847.67	*
84	*	0.0909661	0.177806	10.35	124.143	29
85	0.475	0.215679	0.356732	36.25	905.389	25.375
86	*	*	*	*	*	41.125
87	0.2896	*	*	*	*	*
88	0.486223	0.212397	0.376145	35.7533	1177.53	29
89	0.85	0.142185	0.277718	17.0556	653.611	32.25
90	0.713333	0.192382	0.318858	28.85	1149.06	34.5
91	0.46	0.136015	0.230679	16.5	359.364	27.625
92	0.614286	0.170351	0.313789	23.2167	1007.83	30.25
93	1.07727	0.169176	0.333877	23.1214	1243.21	35
94	*	*	*	*	*	34.25
95	0.592857	0.169761	0.323825	22.8	740.833	33
96	0.9	0.181999	0.311105	26.6667	1020.67	31.75
97	*	*	*	*	*	34.875
98	0.642308	0.19722	0.352579	29.6833	1022.56	43
99	0.514286	0.200312	0.357154	33.1111	833.167	33
100	0.472727	0.125073	0.186579	14.3667	210.267	26.575
Female parent	0.220588	0.172764	0.241986	24.0706	268.471	26.25
Male Parent	0.6825	0.170615	0.348553	23.1917	784.292	33.375
“*”means the data missed
